# Supplementary material for: XX Disorder of Sex Development is associated with an insertion on chromosome 9 and downregulation of RSPO1 in dogs (Canis lupus familiaris)
Source: PLoS One. 2017 Oct 20;12(10):e0186331. doi: 10.1371/journal.pone.0186331 (PMC5650465; doi:10.1371/journal.pone.0186331)
Supplement: S2 Fig — (ZIP) [file pone.0186331.s002.zip]

Archive with 3 entries (2 files):
- S2_Fig_FINAL_10-4-17.pdf
- __MACOSX/
- __MACOSX/._S2_Fig_FINAL_10-4-17.pdf
