# Supplementary material for: XX Disorder of Sex Development is associated with an insertion on chromosome 9 and downregulation of RSPO1 in dogs (Canis lupus familiaris)
Source: PLoS One. 2017 Oct 20;12(10):e0186331. doi: 10.1371/journal.pone.0186331 (PMC5650465; doi:10.1371/journal.pone.0186331)
Supplement: S3 Appendix — (TXT) [file pone.0186331.s008.txt]

well	template	sample	disease
B01	C3428	4285	1
B02	A1050	4286	1
D07	A888	4315	1
B03	C3481	4287	2
B04	C3497	4288	2
B05	C3457	4289	2
B07	C3468	4291	2
B06	C3466	4290	1
D01	C3549	4309	2
D02	C205	4310	1
D03	C672	4311	1
D04	C709	4312	2
D05	C726	4313	2
D06	C871	4314	1
E06	C3072	4326	2
E07	C3120	4327	2
E08	C783	4328	2
E09	C750	4329	1
E11	C795	4331	2
E12	C798	4332	2
G06	C2085	4350	2
E10	A304	4330	1
G07	A452	4351	1
G08	C3023	4352	2
G09	C2080	4353	2
G10	C2032	4354	2
G11	C3006	4355	2
