# Supplementary material for: XX Disorder of Sex Development is associated with an insertion on chromosome 9 and downregulation of RSPO1 in dogs (Canis lupus familiaris)
Source: PLoS One. 2017 Oct 20;12(10):e0186331. doi: 10.1371/journal.pone.0186331 (PMC5650465; doi:10.1371/journal.pone.0186331)
Supplement: S4 Appendix — (PED) [file pone.0186331.s009.ped]

4285 4285 0 0 0 -9 2 2 2 2 2 2 2 2 1 2 1 2 2 2 1 2 2 2 1 1 2 2 2 2 2 2 1 1 2 2 2 2 2 2 2 2 2 2 2 2 2 2 2 2 2 2 2 2 2 2 1 1 2 2 2 2 2 2 2 2 2 2 1 1 1 1 2 2 2 2 2 2 2 2 0 0 2 2 2 2 2 2 1 2 2 2 2 2 2 2 1 2 1 2 2 2 2 2 1 1 2 2 2 2 2 2 2 2 2 2 2 2 2 2 2 2 1 2 2 2 0 0 2 2 2 2 2 2 2 2 2 2 2 2 1 2 1 2 1 2 2 2 2 2 2 2 1 2 1 2 1 2 1 2 1 2 1 2 1 2 0 0 1 1 1 1 2 1 1 1 1 2 1 2 2 2 2 2 2 2 2 2 2 2 2 2 2 2 2 2 1 2 2 2 2 2 2 2 2 2 2 2 1 2 0 0 1 2 1 2 2 2 1 2 1 2 0 0 2 2 2 2 2 2 2 2 2 2 2 2 2 2 2 2 1 2 1 2 1 2 1 2 2 2 2 2 2 2 2 2 1 2 2 2 1 2 1 1 0 0 2 2 2 2 1 2 2 2 2 2 1 2 1 2 1 2 2 2 1 2 1 2 1 2 1 2 1 2 2 2 2 2 2 2 2 2 2 2 2 2 2 2 0 0 2 2 1 2 1 2 1 2 1 2 2 2 1 1 1 2 2 2 2 2 1 1 1 2 2 2 2 2 2 2 1 1 2 2 1 2 1 2 2 2 2 2 2 2 1 2 2 2 2 2 1 2 1 2 1 2 1 2 1 1 2 2 2 2 1 2 1 2 2 2 2 1 2 2 1 2 1 2 2 1 1 2 1 2 1 2 1 2 2 2 2 2 1 2 1 2 0 0 1 1 1 1 2 2 1 2 2 2 2 2 1 2 2 2 1 2 1 1 1 2 1 2 2 2 2 2 2 2 1 1 1 2 1 2 1 2 0 0 2 1 2 2 0 0 2 1 0 0 2 2 2 2 2 2 2 2 1 2 2 2 2 2 2 2 2 2 1 2 2 2 1 2 2 2 2 2 1 1 1 2 1 2 1 2 1 2 1 2 1 2 2 2 2 2 2 2 2 2 1 1 1 2 1 2 1 2 2 2 0 0 1 2 2 2 2 2 2 2 1 2 2 1 2 2 1 2 1 2 0 0 1 2 0 0 2 1 2 2 2 1 1 1 1 2 1 2 2 2 2 2 1 2 2 2 2 2 1 2 2 2 1 2 1 2 1 1 2 2 1 2 2 2 2 2 2 2 2 2 2 2 1 2 1 2 2 2 1 2 2 2 2 2 1 2 0 0 1 2 2 2 1 2 2 2 1 2 1 1 1 2 2 2 2 2 2 2 2 2 1 2 1 2 1 2 2 2 1 2 1 2 1 2 2 1 2 1 2 2 2 2 2 2 2 2 2 2 1 2 2 2 2 2 2 2 2 2 2 2 1 1 2 2 1 2 2 2 1 2 1 2 2 2 1 2 1 2 1 2 2 1 2 2 1 1 2 2 1 1 1 1 2 2 2 2 2 2 2 2 2 2 1 2 1 2 0 0 2 2 1 1 2 2 2 2 2 2 2 2 1 2 1 1 2 2 2 2 2 2 2 2 1 2 0 0 2 2 2 2 1 2 1 2 2 2 1 2 1 2 2 2 2 2 2 2 2 2 2 2 2 2 2 2 1 2 1 2 1 2 0 0 1 2 1 2 2 2 1 2 2 1 1 1 1 2 1 2 1 1 2 2 2 2 1 2 1 2 2 2 1 2 2 2 2 2 2 2 2 2 0 0 1 2 1 2 2 2 2 2 2 2 2 2 2 1 1 2 2 2 2 2 2 1 2 2 1 2 2 2 2 2 0 0 2 2 2 2 1 2 2 2 1 2 2 2 2 2 1 2 1 2 1 2 2 2 1 2 2 2 2 2 1 2 0 0 2 2 1 2 1 2 2 2 0 0 1 2 1 2 1 2 2 2 2 2 2 2 2 2 2 2 2 2 2 2 1 1 2 2 2 2 1 2 2 2 2 2 2 2 2 2 1 2 1 2 1 2 1 2 1 2 1 2 2 2 1 2 1 2 1 2 1 2 1 2 2 2 0 0 2 2 2 1 2 2 2 2 2 2 2 2 2 2 2 2 2 2 1 2 2 2 2 2 2 2 2 2 2 2 2 2 2 2 2 2 2 2 2 2 2 2 2 2 2 2 1 2 0 0 2 2 0 0 1 2 2 2 1 2 2 2 1 2 2 2 2 2 1 2 2 2 2 2 2 2 2 2 2 2 2 2 2 2 1 1 2 2 1 1 1 1 1 1 2 2 1 1 2 2 2 2 2 2 1 1 1 2 1 2 2 2 1 1 0 0 2 2 1 2 1 2 2 2 1 2 2 2 2 2 2 2 2 2 1 1 1 2 1 2 2 2 2 2 2 2 2 2 2 2 2 2 2 2 2 2 2 2 2 2 2 2 2 2 2 2 2 2 2 2 2 2 2 2 2 2 1 1 2 2 2 2 1 1 2 2 1 1 2 2 2 2 1 2 1 2 2 2 2 2 1 2 0 0 2 2 2 2 1 2 2 2 0 0 0 0 1 2 2 2 2 2 2 2 1 2 2 2 1 1 1 2 1 2 1 2 2 2 2 2 2 2 2 2 2 2 1 2 2 2 1 1 1 2 2 2 2 2 1 2 2 2 1 1 2 2 2 2 1 1 1 2 1 2 1 2 1 2 1 2 1 2 0 0 2 2 2 2 2 2 2 2 2 2 2 2 2 2 2 2 2 2 2 2 2 2 1 1 2 2 1 1 2 2 2 2 2 2 2 2 1 1 2 2 2 2 1 1 2 2 2 2 2 2 2 2 2 2 2 2 2 2 2 2 2 2 2 2 2 2 2 2 2 2 1 1 1 1 1 1 2 2 2 2 2 2 2 2 2 2 2 2 2 2 2 2 2 2 2 2 1 1 2 2 2 2 2 2 2 2 2 2 2 2 2 2 2 2 2 2 2 2 2 2 1 1 1 1 2 2 2 2 1 1 2 2 1 1 1 1 1 1 1 2 1 2 2 2 2 2 2 2 1 2 2 2 1 1 1 2 2 2 1 2 2 2 1 2 2 2 2 2 2 2 1 2 1 2 1 2 1 2 1 2 2 2 2 2 2 2 1 2 1 2 2 2 1 2 1 2 0 0 1 2 1 2 1 1 1 1 1 1 2 2 1 1 1 1 2 2 2 2 2 2 2 2 2 2 2 2 2 2 2 2 2 2 2 2 2 2 1 1 2 2 2 2 1 1 2 2 1 1 2 2 2 2 2 2 1 1 1 1 2 2 1 1 2 2 2 2 2 2 2 2 1 1 1 1 2 2 1 1 1 1 2 2 1 1 1 1 2 2 1 1 2 2 2 2 2 2 2 2 2 2 2 2 2 2 2 2 1 1 1 1 2 2 1 1 2 2 2 2 2 2 2 2 1 1 2 2 2 2 2 2 1 1 1 1 2 2 2 2 2 2 2 2 2 2 2 2 2 2 2 2 2 2 2 2 2 2 2 2 2 2 1 1 2 2 1 1 2 2 2 2 2 2 2 2 2 2 2 2 2 2 2 2 2 1 2 2 2 2 2 2 1 1 1 2 1 2 2 2 2 2 2 2 2 2 2 2 2 2 2 2 2 2 2 2 1 2 1 1 2 2 2 2 1 2 1 1 2 2 1 1 2 2 2 2 2 2 2 2 2 2 2 2 1 2 1 1 2 2 2 2 1 2 1 2 1 2 2 2 1 1 2 2 2 2 1 1 2 2 1 1 1 1 2 2 2 2 1 2 2 2 2 2 2 2 1 1 2 2 2 2 2 2 1 1 2 2 2 2 2 2 1 2 2 2 1 2 1 2 1 2 1 2 2 2 1 1 2 2 2 2 1 2 2 2 1 2 1 2 1 2 1 2 1 2 2 2 2 2 2 2 1 2 2 2 2 1 2 2 2 2 2 2 2 2 2 2 1 2 2 2 2 2 2 2 2 2 2 2 1 2 2 2 2 2 2 2 2 2 1 2 2 2 2 2 1 2 1 2 1 2 1 2 2 2 1 2 2 2 2 2 2 2 1 2 1 1 2 2 1 1 2 2 1 2 2 2 1 2 2 2 1 2 2 2 2 2 2 2 1 2 2 1 2 2 1 2 1 2 2 2 2 2 2 2 1 2 2 1 1 2 1 2 2 2 2 2 2 2 1 2 2 2 2 2 2 2 2 2 0 0 0 0 2 2 2 2 2 2 2 2 2 2 1 2 2 2 1 1 1 2 2 2 1 2 2 2 2 2 2 2 1 2 2 2 1 2 2 2 2 2 2 2 2 2 2 2 1 2 1 2 1 2 2 2 1 2 2 2 2 2 1 1 1 2 0 0 2 1 1 2 1 1 2 2 1 2 1 2 2 2 2 2 1 2 1 2 1 2 2 1 1 2 1 2 2 2 2 2 2 1 2 2 1 2 2 2 2 2 2 2 1 2 2 2 1 2 2 2 1 2 2 2 0 0 2 2 0 0 2 2 2 2 2 2 1 2 2 2 2 2 1 2 2 2 1 1 1 1 1 1 1 1 2 2 2 2 2 2 1 2 1 2 2 2 2 2 2 2 2 2 2 2 2 2 2 2 2 2 2 2 1 2 2 2 2 2 2 2 1 2 1 2 1 2 2 2 1 2 1 2 1 2 1 2 1 2 2 2 0 0 1 2 2 2 1 2 1 2 1 2 0 0 1 2 2 1 2 2 2 2 1 2 1 1 2 2 2 2 1 2 1 2 1 2 1 2 1 1 0 0 1 2 2 2 0 0 1 2 2 1 1 2 1 2 1 2 0 0 2 2 2 2 1 2 2 2 0 0 0 0 1 2 1 2 1 2 1 2 2 2 1 2 1 2 1 2 1 2 2 2 2 2 1 2 1 2 1 2 2 2 1 2 1 2 2 2 2 2 2 2 2 2 2 2 2 2 1 2 2 2 1 2 2 2 2 2 1 2 1 2 2 2 1 2 2 2 1 2 2 2 2 2 2 2 2 2 1 2 1 2 2 2 2 2 1 2 1 2 0 0 2 2 1 2 1 2 2 2 2 2 2 2 1 1 2 2 1 1 2 2 1 1 2 2 1 1 2 1 1 2 2 2 2 2 1 2 2 2 2 2 2 2 2 2 2 2 2 2 2 2 1 1 2 2 2 2 1 2 1 1 2 2 2 2 2 2 2 2 1 2 2 2 2 2 2 2 2 2 2 2 1 2 2 2 2 2 2 2 2 2 1 2 2 2 1 2 1 2 2 2 2 2 2 2 2 2 2 1 1 2 2 1 2 1 2 1 1 2 1 2 1 2 2 2 2 2 1 2 2 2 2 1 2 1 2 1 1 2 2 2 2 2 2 2 2 2 2 2 2 2 1 1 2 2 2 2 1 1 2 2 2 2 2 2 2 2 2 2 1 2 1 2 2 2 2 2 2 2 2 2 2 2 2 2 2 2 0 0 2 2 2 1 2 2 1 2 1 2 0 0 2 2 1 2 1 2 1 2 1 2 1 2 2 2 1 2 2 2 1 1 2 2 2 2 2 2 2 2 2 2 2 2 2 2 1 1 2 2 2 2 2 2 2 2 2 2 2 2 2 2 2 2 1 1 2 2 2 2 2 2 2 2 1 1 2 2 2 2 2 2 2 2 1 1 2 2 2 2 2 2 2 2 1 1 2 2 2 2 2 2 1 1 1 1 1 1 0 0 1 1 2 2 1 1 1 1 2 2 2 2 2 2 1 1 1 1 2 2 2 2 2 2 1 1 1 1 1 1 1 1 2 2 1 1 2 2 2 2 1 1 1 2 2 2 2 2 2 2 1 2 2 2 2 2 2 2 1 1 1 1 2 2 2 2 2 2 2 2 2 2 2 2 2 2 2 2 1 1 2 2 2 2 2 2 2 2 1 1 1 1 1 1 1 1 1 1 2 2 1 2 2 2 2 2 2 2 1 2 1 1 1 1 0 0 1 1 1 1 1 2 1 1 1 1 2 2 1 2 1 2 1 2 2 2 2 2 2 1 2 2 0 0 2 1 2 2 1 2 1 2 2 2 1 2 1 2 1 2 2 2 1 2 1 2 1 2 1 2 2 2 2 2 2 2 2 2 1 2 2 2 2 2 1 2 1 2 2 2 2 2 2 2 2 2 2 2 2 2 2 2 2 2 2 2 1 2 2 2 2 2 2 2 2 2 2 2 2 2 2 2 2 2 2 2 2 1 2 2 1 2 2 2 1 2 1 2 2 2 2 2 1 2 1 2 2 2 2 2 1 2 2 2 2 2 2 2 0 0 1 1 1 1 2 2 1 1 1 2 2 2 2 2 2 1 1 2 1 2 1 2 2 2 2 2 1 1 2 2 2 2 2 2 0 0 2 2 2 2 1 2 2 2 2 2 1 2 2 2 1 1 1 1 2 2 1 2 2 2 2 2 2 2 2 2 2 2 2 2 1 2 1 2 1 1 1 1 0 0 2 2 1 2 1 2 1 1 2 2 2 2 2 2 2 2 2 2 1 2 1 2 1 2 1 2 2 2 2 2 2 2 2 2 2 2 2 2 1 2 2 2 1 2 1 2 1 2 1 1 2 2 2 2 1 2 1 2 2 2 2 2 2 2 1 1 1 1 2 2 2 2 2 2 2 2 2 2 2 2 2 2 2 2 2 2 2 2 2 2 2 2 1 1 1 1 2 2 2 2 2 2 1 1 1 1 2 2 2 2 1 2 2 2 2 2 2 2 2 2 2 2 2 2 2 2 2 2 1 2 2 2 1 2 1 2 2 2 2 2 2 1 2 2 0 0 1 2 2 2 1 2 1 2 2 2 2 2 2 2 1 1 1 1 1 2 1 2 1 2 2 2 2 2 1 2 1 2 1 2 2 1 2 2 2 2 2 2 2 2 2 2 1 2 2 2 2 2 1 2 2 1 2 1 1 1 1 1 1 1 2 2 2 2 1 2 1 2 1 2 2 2 2 2 2 2 2 2 2 2 2 2 2 2 2 2 2 2 1 2 1 2 2 2 2 2 1 2 1 1 0 0 0 0 2 1 1 2 1 2 1 2 1 2 1 2 0 0 0 0 1 2 1 2 1 2 1 2 1 2 1 2 1 2 2 2 2 1 1 2 0 0 1 2 1 2 1 2 1 2 0 0 1 2 0 0 2 2 2 1 2 2 2 2 2 2 1 2 2 2 1 2 1 2 2 2 1 2 1 2 1 2 0 0 1 2 2 2 2 2 2 2 1 2 1 2 2 2 2 2 2 2 2 2 2 2 2 2 2 2 2 2 2 2 2 2 2 2 2 2 2 2 1 1 2 2 2 2 1 1 1 1 1 1 1 1 2 2 2 2 2 2 2 2 1 1 2 2 2 2 2 2 2 2 1 1 2 2 2 2 1 1 2 2 2 2 2 2 2 2 2 2 2 2 2 2 2 2 1 1 2 2 1 1 2 2 1 1 2 2 2 2 2 2 2 2 2 2 2 2 2 1 1 2 1 2 1 2 2 2 1 1 1 1 1 1 1 2 1 2 1 2 1 2 1 2 1 2 1 2 0 0 1 2 2 2 2 2 0 0 1 2 1 2 1 2 1 2 1 2 2 2 0 0 1 2 2 2 2 1 2 1 1 2 0 0 2 2 2 2 1 2 1 2 0 0 1 2 2 2 2 2 2 2 1 2 0 0 2 2 1 2 1 2 2 2 1 1 2 2 2 2 1 2 1 2 1 1 0 0 1 2 1 2 1 2 1 2 2 1 2 2 1 2 1 2 1 2 2 2 2 2 2 2 2 2 1 2 1 1 1 1 2 2 2 2 1 1 1 1 2 2 1 2 2 2 1 1 1 1 0 0 2 1 1 2 2 2 1 2 1 2 1 2 2 2 2 2 2 2 0 0 1 2 1 2 2 2 1 2 2 2 1 2 2 2 2 2 1 2 2 2 1 2 1 2 1 2 1 2 1 2 1 2 2 2 2 2 2 2 1 2 1 2 2 2 2 2 2 2 1 1 1 2 1 2 2 2 2 2 2 2 1 1 2 2 2 2 2 2 2 2 1 2 1 2 1 2 2 2 1 2 1 2 1 2 1 2 2 2 1 2 1 2 1 2 2 2 2 2 1 2 2 2 2 2 1 2 2 2 2 2 2 2 2 2 2 2 2 2 1 2 1 1 2 2 1 2 1 2 2 2 1 2 1 2 1 2 1 2 1 2 2 2 2 2 2 2 2 2 2 2 2 2 2 2 1 2 1 2 1 2 2 2 1 2 1 2 2 2 2 2 1 2 2 2 1 2 2 2 1 1 2 2 2 2 2 2 2 2 1 2 1 2 1 2 1 2 0 0 2 2 2 2 2 2 1 1 2 2 2 2 2 2 2 2 2 2 1 2 0 0 2 2 2 2 1 2 2 2 1 2 1 1 1 2 2 2 1 2 1 2 1 2 1 1 1 2 1 2 1 2 0 0 2 2 1 2 0 0 2 2 2 2 1 2 1 2 2 2 2 2 2 2 2 2 1 2 1 2 2 2 1 2 1 2 1 2 1 2 2 2 1 2 1 2 2 2 1 2 1 2 2 2 2 2 2 2 1 1 1 1 2 2 2 2 1 2 2 2 2 2 1 2 2 2 1 2 1 2 2 2 1 1 2 2 2 2 2 2 1 2 1 1 2 2 2 2 2 2 1 2 2 2 2 2 2 2 2 2 2 1 2 1 2 2 2 1 1 2 1 2 2 1 2 2 2 2 2 2 1 1 1 1 2 2 2 2 2 2 1 2 0 0 1 2 2 2 2 2 1 1 2 2 2 2 2 2 1 2 1 2 2 2 2 2 2 2 1 2 2 2 2 2 1 2 2 2 2 2 1 2 2 2 2 2 2 2 2 2 1 1 1 1 2 2 2 2 2 2 1 2 1 2 2 2 2 2 1 1 1 2 1 2 2 2 2 2 2 2 1 2 0 0 1 1 2 2 2 2 2 2 2 2 1 2 2 2 1 1 2 2 2 2 1 2 2 1 1 2 1 2 0 0 1 2 1 2 1 2 1 2 1 2 2 2 1 1 2 2 1 1 2 2 1 1 2 2 0 0 1 2 2 2 2 2 1 1 2 2 2 2 2 2 1 2 1 1 2 1 2 1 2 2 2 2 2 2 1 2 1 2 2 2 1 2 1 2 1 2 1 1 1 2 0 0 2 2 2 2 1 1 2 2 0 0 1 2 1 1 2 1 2 1 1 2 1 2 1 1 1 2 1 2 2 1 1 1 1 2 2 2 0 0 2 2 2 2 2 2 2 2 2 2 2 2 1 2 1 1 1 1 2 2 1 1 1 1 1 1 1 1 2 2 1 1 2 2 1 2 1 2 1 2 2 2 2 2 1 1 1 1 2 2 1 2 1 1 2 2 1 2 1 2 1 2 2 2 1 1 2 1 1 2 2 2 2 2 1 2 1 2 1 2 2 1 0 0 2 2 2 2 2 2 2 2 1 2 0 0 2 2 1 2 1 2 2 2 1 2 2 2 2 2 2 2 2 2 2 2 2 2 1 2 2 2 1 2 1 2 1 2 1 2 1 2 2 2 0 0 2 2 1 1 1 1 1 2 2 2 1 2 1 2 2 2 2 2 2 2 2 2 2 2 2 2 2 2 2 2 2 2 2 1 2 2 1 2 1 2 0 0 2 2 1 2 2 2 1 1 2 2 1 2 1 2 1 2 1 2 1 2 1 2 1 2 2 2 1 2 2 2 2 2 1 2 2 2 2 2 2 2 1 1 2 2 2 2 2 2 1 2 2 2 2 2 1 2 2 2 2 2 2 1 2 1 1 1 2 2 2 2 2 2 1 2 1 1 2 2 2 2 1 2 1 2 1 2 1 2 2 2 1 2 1 2 1 2 1 2 1 2 1 2 2 2 2 2 2 2 1 2 1 2 2 2 2 2 2 2 2 2 1 2 2 2 0 0 1 2 1 2 2 2 2 2 2 2 2 2 2 2 2 2 2 2 2 2 2 2 1 1 2 2 2 2 2 2 2 1 2 1 2 2 2 2 1 2 1 1 2 2 1 2 2 2 2 2 2 2 2 2 2 2 1 2 1 2 1 2 2 2 2 2 1 2 2 2 1 1 2 2 2 2 1 2 0 0 1 2 2 1 2 2 2 2 2 1 1 2 1 2 1 1 0 0 0 0 1 1 1 1 2 2 2 2 2 2 1 2 2 2 2 2 2 2 2 2 2 2 1 2 2 1 2 2 2 2 2 2 1 1 2 2 1 2 1 2 2 2 2 2 2 2 1 1 1 1 1 2 1 1 2 2 1 2 1 1 2 2 2 2 1 2 1 1 1 2 2 2 1 1 2 2 2 2 2 2 2 2 2 2 2 2 2 2 2 2 1 2 1 1 1 1 2 2 2 2 2 2 2 2 2 2 2 2 2 2 1 2 1 1 0 0 2 2 2 2 2 2 2 2 2 2 1 2 0 0 1 2 2 1 0 0 0 0 1 2 1 2 1 2 1 2 1 2 2 2 2 2 2 2 2 2 2 2 1 2 1 2 2 2 1 2 2 1 1 2 0 0 1 2 1 2 1 2 1 2 0 0 1 2 1 2 2 2 2 2 0 0 2 2 2 2 2 2 1 2 1 2 1 2 1 1 2 2 2 2 2 2 2 2 2 2 2 2 2 2 2 2 2 2 2 2 2 2 2 2 2 2 2 2 2 2 2 2 2 2 2 2 1 1 2 2 2 2 2 2 2 2 2 2 2 2 2 2 1 2 1 2 1 2 1 2 2 2 2 2 1 2 1 2 1 2 1 2 1 2 2 2 1 2 1 2 1 2 1 2 2 2 2 2 2 2 2 2 1 2 0 0 2 2 2 2 2 2 2 2 1 2 1 1 2 2 1 1 1 1 2 2 2 2 2 2 0 0 2 2 1 2 2 2 1 2 0 0 2 2 2 2 2 2 1 2 1 2 1 2 2 1 2 2 1 1 1 1 2 2 2 2 2 2 2 2 2 2 2 2 2 2 2 2 1 2 1 2 1 2 1 2 1 2 1 1 2 2 2 2 1 2 2 2 2 2 2 1 1 1 2 2 1 2 1 2 1 2 2 2 1 2 2 2 1 2 1 1 1 2 1 2 2 2 2 2 2 2 1 2 1 2 2 2 2 2 0 0 2 2 2 2 2 2 2 2 2 2 2 2 2 1 2 1 2 1 2 2 1 2 2 2 2 2 0 0 2 2 2 2 1 1 1 2 1 2 1 2 1 2 1 2 1 2 2 2 1 1 2 2 2 2 2 2 2 2 2 2 1 1 1 2 1 2 1 2 1 2 0 0 2 2 2 2 2 2 2 2 2 2 2 2 2 2 2 2 1 1 1 1 1 1 1 1 1 1 1 1 1 1 2 2 1 1 2 2 2 2 2 2 2 2 2 2 2 2 2 2 2 2 2 2 2 2 0 0 1 2 1 1 2 2 2 2 1 1 2 2 2 2 2 2 2 2 2 2 2 2 2 2 0 0 2 2 2 2 1 2 1 2 1 2 1 2 2 2 2 2 2 2 2 2 2 2 1 2 1 2 1 2 1 2 1 2 0 0 1 2 1 2 1 2 1 2 1 2 1 2 1 1 2 2 2 2 2 2 2 2 2 2 2 2 2 2 2 2 2 2 1 2 2 2 2 2 2 2 1 1 2 2 2 2 2 2 1 2 2 2 2 2 1 2 2 2 1 2 0 0 1 2 2 2 1 2 2 2 2 2 1 2 2 2 1 2 1 2 1 2 0 0 1 1 1 1 1 2 1 2 0 0 2 2 2 2 1 2 1 2 2 2 1 1 1 2 2 2 2 2 1 1 1 1 2 2 1 1 1 1 2 2 2 2 1 2 2 2 1 2 2 2 2 2 1 2 2 2 2 2 2 2 2 2 2 2 2 2 2 2 2 2 2 2 2 2 1 1 1 1 2 2 2 2 2 2 2 2 2 2 2 2 1 2 1 2 1 1 2 1 1 2 1 2 2 2 1 1 2 2 1 2 2 2 2 2 2 2 2 2 2 2 1 1 1 2 2 2 2 2 2 2 1 2 2 2 1 2 2 2 1 1 2 2 1 2 2 2 0 0 2 2 2 2 2 2 1 2 2 2 2 2 2 2 2 2 1 2 1 2 2 2 2 2 2 2 2 2 1 1 1 2 2 2 2 2 1 1 1 1 2 2 1 1 1 2 2 2 2 2 2 2 1 1 2 1 2 2 1 2 1 2 2 1 2 2 1 2 2 2 2 2 2 2 1 1 1 1 1 1 2 2 2 2 2 2 2 2 2 2 1 1 2 2 1 2 1 1 2 2 2 2 2 2 1 2 2 2 0 0 1 1 2 2 0 0 1 2 1 2 2 2 1 2 2 2 2 2 2 2 2 2 2 2 1 1 2 2 1 1 2 2 2 2 1 1 1 2 2 1 2 1 2 1 2 1 2 2 2 2 2 2 2 2 2 2 1 2 2 2 1 2 2 2 1 2 2 1 1 1 2 2 2 2 1 2 1 2 1 2 1 2 1 2 1 2 0 0 1 2 1 2 1 2 1 2 2 2 2 2 2 2 2 2 2 2 2 2 1 2 2 2 2 2 2 2 2 2 2 2 2 2 2 2 2 2 2 2 2 2 2 2 2 2 1 2 1 2 1 1 2 2 2 2 1 1 2 2 2 2 1 1 2 2 2 2 2 2 2 2 1 2 1 2 1 2 2 2 2 2 1 2 2 2 2 2 2 2 2 2 2 2 2 2 2 2 1 1 1 1 0 0 1 2 2 2 2 2 2 2 1 2 2 2 1 2 1 2 2 2 1 2 2 2 1 2 1 2 1 2 2 2 1 1 2 2 2 2 2 2 2 2 2 2 2 2 1 2 2 2 1 2 1 2 2 2 1 2 2 2 0 0 1 2 2 2 0 0 1 1 2 2 2 1 1 1 1 2 2 2 2 2 1 2 1 2 1 2 2 2 2 2 2 2 2 2 2 2 2 2 1 2 2 2 2 2 1 2 2 2 2 2 1 1 2 2 1 1 2 2 2 2 2 2 1 1 2 2 2 2 1 2 1 2 1 1 1 2 2 2 2 2 1 2 1 2 1 2 1 2 2 1 1 2 0 0 1 2 1 2 0 0 2 1 1 2 1 2 2 2 1 2 2 2 1 2 1 2 2 2 1 2 1 2 1 2 2 2 1 2 2 1 2 2 2 2 2 2 1 1 2 2 1 2 1 1 2 2 1 2 1 2 2 2 1 2 0 0 1 2 2 2 0 0 1 1 1 1 1 1 2 2 2 2 1 1 1 1 1 1 1 1 1 1 2 2 2 2 1 2 2 2 2 1 2 2 1 2 1 2 1 2 2 2 2 2 2 2 2 2 2 2 2 2 1 2 1 2 2 2 2 2 2 2 1 1 1 2 1 2 1 2 2 2 2 2 1 2 2 2 2 2 2 2 1 1 1 2 1 2 2 2 2 2 2 2 1 2 1 2 1 2 2 2 1 1 1 1 1 2 2 1 1 1 1 2 1 2 2 2 1 2 1 2 1 2 2 2 2 2 1 2 1 2 1 2 1 2 2 2 1 2 1 1 2 2 0 0 1 1 1 2 2 2 2 2 2 2 2 2 2 2 2 2 2 2 2 2 2 2 2 2 1 2 0 0 1 2 2 2 1 2 2 2 1 2 1 2 1 2 2 2 2 2 2 2 2 2 1 1 1 1 1 1 2 2 2 2 2 2 1 2 1 2 2 2 1 2 2 2 2 2 1 2 1 2 1 2 1 2 2 2 2 2 2 2 2 2 2 2 2 2 1 2 2 2 1 1 1 1 1 1 1 1 1 1 1 1 1 1 1 2 1 2 2 2 2 2 2 2 1 2 2 2 2 2 2 2 1 1 1 2 0 0 1 2 0 0 2 2 2 2 2 2 2 2 1 2 2 2 2 2 2 2 1 1 2 2 1 2 2 2 2 2 2 2 2 2 2 2 2 2 2 2 2 2 0 0 2 2 2 2 2 2 2 2 2 2 2 2 2 2 2 2 1 2 1 2 1 2 1 2 1 2 0 0 1 2 2 2 1 2 2 2 0 0 2 2 1 2 1 2 2 2 2 2 2 2 2 2 1 2 1 2 2 2 2 2 2 2 2 2 2 2 2 1 2 2 2 2 2 2 1 1 1 2 1 1 1 2 2 2 2 2 1 2 2 2 1 1 1 2 2 2 2 2 2 2 1 2 2 2 1 2 2 2 2 2 2 2 2 2 2 2 1 2 1 2 1 2 1 2 1 2 2 2 1 2 2 2 2 2 2 2 2 2 1 2 2 2 2 2 2 2 2 2 2 2 2 2 2 2 2 2 2 2 2 2 2 2 2 2 1 2 1 1 0 0 2 2 2 2 1 2 1 2 1 2 1 2 1 2 2 2 0 0 2 2 1 2 2 2 1 2 1 1 1 1 1 1 2 2 2 2 2 2 1 1 2 2 2 2 1 2 1 2 1 2 2 2 2 2 1 2 1 2 1 1 2 2 2 2 1 2 1 2 1 2 2 2 1 2 2 2 1 1 2 1 2 2 2 2 1 2 1 1 1 2 2 2 1 2 0 0 1 2 1 1 2 2 2 1 1 2 1 2 2 2 1 2 1 2 2 2 1 1 2 2 2 2 2 2 1 2 2 2 2 2 2 2 2 2 1 2 2 1 1 2 2 2 1 2 1 2 1 2 1 2 2 2 2 2 1 2 2 2 1 1 2 2 2 2 2 2 1 1 2 2 2 2 2 2 2 2 1 2 2 2 2 2 1 2 2 2 2 2 1 2 1 2 1 1 2 2 1 2 2 2 2 2 2 2 2 2 2 1 1 2 2 2 2 2 2 2 1 2 1 2 2 2 1 2 1 2 2 2 1 2 1 2 1 2 1 1 2 2 1 2 2 1 2 1 1 2 1 2 1 2 2 2 1 1 2 2 2 2 1 2 2 2 2 2 2 2 1 2 2 2 2 2 0 0 1 2 2 1 1 2 1 2 2 2 2 2 2 2 2 2 1 2 2 2 2 2 2 2 2 2 1 2 2 2 1 2 2 2 1 2 1 1 2 2 2 2 2 2 2 2 1 2 1 2 1 2 1 2 1 2 2 2 1 1 1 1 2 2 2 2 2 2 1 2 1 2 1 2 2 2 0 0 1 2 2 2 1 1 1 1 1 1 2 2 2 2 2 2 1 2 2 2 1 2 1 2 1 2 1 2 1 2 1 2 2 2 1 1 2 2 0 0 2 2 2 2 2 2 2 2 2 2 1 2 1 2 1 2 1 2 1 2 0 0 2 2 1 1 1 2 2 2 2 2 2 2 1 2 1 2 1 2 1 2 1 2 1 2 1 2 1 2 1 2 1 2 1 2 1 2 2 2 2 2 2 2 1 2 2 2 2 2 2 2 2 2 2 2 1 2 2 2 1 2 1 2 2 2 2 2 2 2 2 2 2 2 2 2 2 2 2 2 1 1 1 2 2 2 1 2 2 2 1 2 2 2 1 2 2 2 2 2 2 2 1 1 1 2 1 2 1 1 0 0 2 2 1 2 1 2 2 2 2 2 2 2 2 2 1 2 2 2 2 2 1 2 1 2 2 2 2 2 2 2 2 2 2 2 1 2 2 2 1 2 0 0 2 2 2 2 2 2 1 1 1 1 2 2 1 1 1 1 2 2 2 2 1 1 2 2 1 2 2 2 2 2 2 2 2 2 2 2 2 2 2 2 1 2 1 2 2 2 2 2 1 2 2 2 2 2 2 2 2 2 0 0 1 2 2 2 2 2 2 2 1 2 1 2 2 2 1 2 2 2 2 2 2 2 1 2 2 2 2 2 2 2 2 2 2 2 2 2 2 2 2 2 1 2 1 1 1 1 2 2 2 2 2 2 2 2 2 2 1 2 0 0 2 2 2 2 1 2 1 2 1 2 1 2 1 2 2 2 1 1 1 1 2 1 1 2 2 2 1 2 1 2 1 2 0 0 2 2 2 2 1 2 0 0 1 2 2 2 2 2 1 2 2 2 2 2 2 2 2 2 2 2 1 2 1 2 1 2 1 1 2 2 2 2 2 2 2 2 2 2 2 2 2 2 2 2 2 2 1 2 2 2 1 2 2 2 1 2 2 2 1 2 1 2 0 0 2 2 1 2 2 2 2 2 2 2 2 2 2 2 2 2 2 2 2 2 2 2 2 2 2 2 2 2 2 2 2 2 2 2 1 2 1 2 2 2 1 2 1 2 1 2 1 2 1 2 2 2 0 0 2 1 1 2 2 2 2 2 2 2 2 2 1 2 1 2 2 2 2 2 1 2 1 2 1 1 1 2 1 2 1 2 2 2 2 2 2 2 2 2 2 2 2 2 2 2 2 2 1 2 2 2 2 2 0 0 1 2 1 2 2 2 1 2 1 2 1 2 1 2 1 2 1 2 2 2 1 2 1 2 1 1 2 2 2 1 2 2 1 2 1 1 2 1 2 1 1 2 1 2 1 2 1 2 2 2 1 2 2 2 1 2 1 2 1 2 1 1 1 1 1 1 1 2 2 2 2 2 1 2 1 2 1 2 1 2 0 0 2 2 1 1 0 0 2 2 2 2 2 2 2 2 1 1 0 0 1 2 1 2 1 2 2 2 1 1 2 2 2 2 1 1 2 2 1 1 2 2 2 2 2 2 2 2 2 2 2 2 2 2 2 2 2 2 1 1 1 1 2 2 1 1 1 2 1 2 1 2 1 2 1 2 2 2 2 2 2 2 1 2 0 0 0 0 0 0 2 2 2 2 2 2 2 2 2 2 2 2 2 2 2 2 2 2 2 2 2 2 1 1 0 0 2 2 2 2 1 2 2 2 2 2 2 2 1 1 2 2 2 2 1 1 2 2 2 2 2 2 2 2 2 2 2 2 2 2 1 1 2 2 2 2 1 1 2 2 2 2 2 2 2 2 2 2 1 1 2 2 2 2 2 2 2 2 2 2 1 1 2 2 1 1 2 2 2 2 2 2 2 2 1 1 1 1 2 2 2 2 2 1 1 2 1 2 1 1 1 1 2 2 2 2 1 2 1 2 2 2 1 1 1 2 1 2 1 2 2 2 2 2 2 2 1 2 2 2 2 2 2 2 2 2 2 2 1 1 1 1 2 2 2 2 1 2 1 2 2 2 1 2 2 2 1 2 2 2 2 2 1 2 2 2 2 2 2 2 2 2 2 2 2 2 2 2 2 2 1 2 2 2 2 2 2 2 1 1 2 2 1 2 1 2 1 2 1 2 1 2 1 2 0 0 0 0 1 2 1 2 1 2 1 2 2 2 2 2 1 2 1 2 1 2 1 2 2 2 1 2 1 2 2 2 1 2 2 2 2 2 2 2 2 2 2 2 2 2 2 2 1 2 2 2 1 2 1 2 2 2 1 2 1 2 1 2 2 2 2 2 2 2 2 2 2 2 2 2 2 2 2 2 1 2 1 2 1 1 2 2 2 2 2 2 2 2 2 2 2 2 2 2 1 2 1 2 1 2 1 2 2 1 1 2 1 2 2 2 2 2 2 2 1 1 2 2 2 2 2 2 2 2 2 2 1 1 0 0 1 1 1 2 1 1 2 2 0 0 1 2 2 2 2 2 2 2 2 1 2 2 2 2 2 2 1 1 2 2 1 2 1 2 1 2 2 2 2 2 1 2 2 2 2 2 1 2 1 1 2 2 0 0 1 2 1 2 1 2 1 2 2 2 2 2 2 2 1 1 1 1 2 1 2 2 2 2 2 2 0 0 1 2 2 2 2 2 1 2 2 2 2 2 1 2 1 2 2 2 2 2 2 2 2 2 2 2 2 2 2 2 2 2 2 2 2 2 2 2 1 2 2 2 2 2 2 2 2 2 1 2 1 1 1 2 1 2 1 2 2 2 0 0 1 2 1 2 1 2 1 2 1 2 1 2 0 0 0 0 1 2 1 2 2 2 1 2 1 2 1 2 1 2 2 2 1 1 2 2 1 2 2 2 2 2 2 2 2 2 2 2 1 1 1 1 2 2 2 2 2 2 2 2 1 2 2 2 2 2 1 2 1 2 2 1 2 1 1 1 2 2 1 2 0 0 1 2 1 2 2 2 2 1 2 2 2 2 1 2 1 2 2 2 1 2 2 2 2 2 2 2 1 2 2 2 1 1 0 0 2 1 1 1 2 2 1 1 1 1 2 2 2 2 2 2 1 1 1 1 2 2 2 2 2 2 2 2 2 2 1 1 2 2 2 2 2 2 2 2 1 1 1 1 2 2 2 2 2 2 2 2 2 2 2 2 1 1 2 2 1 1 1 1 2 2 1 1 2 2 1 1 1 1 2 2 2 2 2 2 2 2 2 2 2 2 2 2 2 2 2 2 1 1 2 2 2 2 2 2 2 2 2 2 2 2 2 2 2 2 2 2 2 2 1 1 2 2 2 2 2 2 2 2 2 2 2 2 2 2 2 2 2 2 2 2 2 2 1 1 2 2 1 1 2 2 2 2 1 1 1 1 2 2 2 2 2 2 1 1 2 2 2 2 0 0 1 1 2 2 2 2 2 2 2 2 2 2 2 2 2 2 1 1 1 1 2 2 1 1 2 2 1 1 2 2 1 1 2 2 1 1 2 2 2 2 2 2 1 1 2 2 1 1 2 2 2 2 2 2 1 1 2 2 2 2 2 2 2 2 1 1 1 1 2 2 1 1 1 1 2 2 2 2 2 2 1 1 1 1 1 1 1 1 2 2 2 2 2 2 1 2 2 2 1 2 2 2 2 2 1 1 2 2 1 1 1 1 1 1 2 1 2 2 2 2 2 2 2 2 2 1 2 2 1 2 2 2 1 1 2 2 2 2 0 0 2 2 2 2 0 0 1 2 2 2 2 2 2 2 2 2 1 1 1 1 1 2 2 1 1 2 2 2 2 2 1 2 1 2 2 2 2 2 1 2 2 2 2 2 1 1 2 2 1 2 2 2 1 2 1 2 2 2 1 2 1 1 2 2 2 2 2 2 2 2 1 1 2 2 1 2 2 2 2 2 2 2 2 2 1 2 2 2 2 2 2 2 1 2 1 1 2 2 2 2 2 2 1 1 2 2 2 2 1 2 1 2 2 1 1 2 2 1 1 2 1 2 2 2 1 2 2 2 0 0 1 2 1 2 1 2 1 2 1 2 2 2 2 2 1 1 2 2 0 0 1 1 1 1 2 2 1 2 1 2 0 0 1 2 2 2 2 2 2 2 2 2 1 2 2 2 2 2 2 2 2 2 2 2 2 2 2 2 2 2 2 2 0 0 2 2 2 2 2 2 2 2 2 2 2 2 2 2 2 2 1 1 1 1 2 2 2 2 2 2 1 2 2 2 2 2 2 2 2 2 2 2 2 2 2 2 1 2 1 2 2 2 2 1 2 1 1 2 2 2 2 2 2 2 2 2 2 2 2 2 1 1 1 1 1 2 2 1 1 2 1 2 1 1 2 2 1 2 2 2 1 2 2 2 1 2 1 2 1 2 2 2 1 1 2 2 2 2 1 2 0 0 2 2 1 1 2 2 0 0 1 2 1 2 1 2 2 2 2 2 2 2 2 2 2 2 2 2 2 2 2 2 2 2 0 0 2 2 2 2 2 2 2 2 2 1 2 2 1 1 1 1 2 2 1 1 1 1 1 1 2 2 1 2 2 2 1 2 2 2 2 2 2 2 0 0 2 2 2 2 2 2 1 2 1 1 1 2 2 2 1 2 2 1 2 1 1 2 1 2 2 2 2 2 1 1 1 2 2 2 1 2 2 2 0 0 1 2 0 0 1 2 1 2 2 2 2 2 1 1 1 2 2 2 2 2 2 2 1 2 0 0 1 2 2 2 2 2 1 2 2 2 1 2 2 2 1 2 1 2 0 0 0 0 2 2 2 2 2 2 1 2 1 2 1 2 1 2 1 2 2 2 1 2 0 0 1 2 2 2 2 2 2 2 2 2 2 2 2 2 0 0 1 2 1 2 0 0 1 2 1 1 2 2 1 1 2 2 1 1 0 0 2 2 2 2 2 2 2 2 2 2 2 2 2 2 2 2 2 2 2 2 2 2 2 2 2 2 2 2 1 1 2 2 2 2 2 2 2 2 2 2 2 2 2 2 2 2 1 1 1 1 1 1 2 2 1 1 2 2 2 2 2 2 2 2 2 2 2 2 2 2 2 2 2 2 1 2 2 2 1 2 1 2 1 2 1 2 1 2 2 2 2 1 1 2 2 2 2 2 2 2 1 2 2 2 2 2 2 2 1 2 1 1 2 2 2 2 2 2 1 1 2 2 2 2 2 2 2 2 1 1 2 2 1 1 1 1 1 1 2 2 2 2 1 1 2 2 2 2 2 2 2 2 2 2 2 2 2 2 2 2 1 1 2 2 2 2 2 2 2 2 2 2 2 2 2 2 2 2 2 2 2 2 2 2 1 1 1 1 2 2 1 1 2 2 2 2 2 2 2 2 2 2 1 1 2 2 2 2 2 2 2 2 2 2 2 2 1 1 2 2 1 1 2 2 1 1 2 2 1 1 2 2 1 1 2 2 2 2 2 2 2 2 0 0 2 2 2 2 1 1 1 1 2 2 2 2 2 2 2 2 2 2 2 2 2 2 2 2 2 2 0 0 2 2 2 2 2 2 2 2 2 2 2 2 2 2 1 1 2 2 2 2 2 2 2 2 2 2 1 1 2 2 2 2 2 2 2 2 2 2 1 1 1 1 1 1 1 1 2 2 1 1 2 2 2 2 1 1 1 1 2 2 2 2 2 2 1 1 2 2 2 2 2 2 2 2 2 2 1 1 2 2 2 2 2 2 2 2 2 2 1 1 1 1 1 1 1 1 1 1 2 2 1 1 2 2 1 1 2 2 2 2 2 2 2 2 2 2 1 1 1 1 2 2 2 2 1 1 2 2 2 2 2 2 2 2 1 1 2 2 1 1 0 0 1 1 1 1 2 2 2 2 1 1 2 2 2 2 2 2 1 1 1 1 2 2 2 2 1 1 2 2 2 2 2 2 2 2 2 2 2 2 2 2 1 1 1 1 2 2 1 1 2 2 2 2 2 2 1 1 1 1 2 2 2 2 2 2 0 0 2 2 2 2 1 1 2 2 2 2 2 2 2 2 2 2 2 2 2 2 2 2 2 2 2 2 2 2 2 2 2 2 0 0 2 2 2 2 2 2 2 2 1 1 1 1 2 2 1 1 2 2 2 2 2 2 1 1 2 2 1 1 2 2 1 1 1 1 1 1 2 2 1 1 2 2 2 2 1 1 2 2 1 1 2 2 1 1 2 2 1 1 2 2 2 2 1 1 2 2 2 2 1 1 1 1 2 2 2 2 2 2 2 2 1 1 2 2 2 2 2 2 2 2 2 2 2 2 1 2 2 2 1 2 1 1 1 1 1 1 1 1 1 1 1 1 1 2 1 2 1 2 1 2 1 2 0 0 1 2 1 2 1 2 2 2 1 2 2 2 1 2 2 2 2 2 2 2 2 2 2 2 2 2 2 2 2 2 2 2 2 2 2 2 2 2 2 2 2 2 2 2 2 2 2 2 2 2 1 1 2 2 2 2 2 2 2 2 1 1 2 2 2 2 2 2 2 2 2 2 2 2 0 0 1 2 1 2 2 2 1 2 2 2 2 2 2 2 2 2 1 2 1 2 1 2 2 2 1 2 1 2 2 2 1 2 1 2 2 2 2 2 2 2 2 2 2 2 2 2 1 2 1 2 2 2 1 1 1 2 1 2 1 2 2 2 2 2 2 2 1 2 1 2 0 0 1 2 1 2 1 2 1 2 0 0 1 2 2 2 2 2 2 2 2 2 1 2 2 2 2 1 2 2 2 2 0 0 1 1 1 2 1 2 2 2 2 2 2 2 2 2 2 2 2 1 1 2 1 2 1 2 1 2 1 2 1 2 2 2 2 2 2 2 1 1 1 1 2 2 2 2 1 2 2 2 1 2 1 2 2 2 2 2 1 2 2 2 1 2 2 2 2 2 2 2 2 2 1 1 2 2 2 2 1 2 2 2 1 1 1 2 2 2 2 2 2 2 1 2 1 1 2 2 2 2 1 2 2 2 2 2 2 2 2 2 1 1 2 2 2 2 2 2 1 1 2 2 2 2 1 2 1 1 1 1 2 2 2 2 1 1 1 2 1 2 1 1 1 2 2 2 2 2 1 2 1 1 2 2 1 2 2 2 2 2 2 2 1 2 2 2 2 2 2 2 2 2 2 2 1 2 2 2 2 2 2 2 2 2 2 2 1 1 2 2 2 2 2 2 1 1 1 1 1 1 2 2 2 2 2 2 1 1 1 1 1 1 2 2 1 1 2 2 2 2 1 1 2 2 1 2 1 2 2 2 1 2 2 2 1 2 1 2 2 2 1 2 1 2 0 0 1 2 1 2 1 2 1 2 2 1 2 2 2 1 2 2 2 2 2 2 1 2 1 2 2 2 1 2 1 2 2 2 2 2 2 2 1 2 2 2 2 2 1 2 1 2 2 2 2 2 2 2 2 2 1 2 1 2 2 2 2 2 1 2 2 2 2 2 0 0 2 2 1 2 2 2 2 2 2 2 2 2 2 2 2 2 2 2 2 2 2 2 1 1 2 2 2 2 2 2 1 1 2 2 1 2 2 2 1 2 1 2 1 2 2 2 2 2 2 2 2 2 2 2 1 2 1 2 1 2 2 2 2 2 2 2 2 2 1 2 2 2 2 2 1 2 2 2 2 2 2 2 2 2 2 2 2 2 2 2 2 2 2 2 2 2 2 2 1 2 2 2 2 1 1 2 1 2 1 2 2 2 2 2 1 2 1 2 2 2 2 2 1 1 1 2 1 2 1 2 1 1 0 0 2 2 2 2 2 2 1 2 1 2 1 2 1 2 1 1 2 2 2 2 1 1 1 2 1 2 1 2 2 2 2 2 2 2 1 2 2 2 1 1 1 2 1 2 2 2 2 2 1 1 2 2 2 2 2 2 1 2 2 2 1 2 1 2 1 2 1 2 1 2 1 2 1 2 1 2 2 2 2 2 2 2 1 1 2 1 2 2 1 1 2 2 1 2 2 2 2 1 2 1 1 1 1 1 2 2 2 2 1 2 1 2 2 2 1 2 1 2 1 2 2 2 2 2 2 2 1 2 2 2 2 2 1 2 1 2 2 2 2 2 1 2 1 2 2 2 2 2 1 1 2 2 1 2 2 2 2 2 1 2 1 2 1 2 1 2 1 2 1 1 2 2 0 0 1 2 2 2 1 2 0 0 2 2 1 2 2 2 1 2 1 2 2 2 2 2 2 2 1 2 2 2 1 2 1 2 0 0 1 2 1 2 2 1 2 2 2 2 1 1 2 2 2 2 2 2 2 1 2 2 2 2 2 2 2 2 2 2 2 2 2 2 2 2 2 2 2 2 2 2 1 1 1 1 2 2 2 2 2 2 2 2 2 2 2 2 2 2 2 2 1 1 1 1 1 1 1 1 2 2 2 2 1 1 1 1 2 2 2 2 2 2 2 2 2 2 2 2 2 2 2 2 2 2 2 2 2 2 2 2 2 2 2 2 2 2 2 2 2 2 2 2 1 1 1 1 2 2 1 1 1 1 1 1 2 2 2 2 1 1 2 2 2 2 2 2 2 2 2 2 2 2 2 2 1 1 2 2 1 1 1 1 2 2 2 2 2 2 2 2 2 2 0 0 1 1 2 2 2 2 2 2 2 2 2 2 2 2 2 2 2 2 1 2 1 2 2 2 1 2 2 2 2 2 2 1 2 2 1 2 2 2 2 2 2 2 2 2 1 2 0 0 2 2 1 1 2 2 2 2 2 2 2 2 0 0 2 2 2 2 1 2 1 2 1 2 1 2 2 2 2 2 2 2 2 2 1 2 1 2 1 2 2 2 1 2 0 0 2 2 2 2 2 2 2 2 0 0 2 2 2 2 1 2 1 2 2 2 2 2 1 2 1 1 2 2 2 2 2 2 2 2 2 2 2 2 2 2 2 2 2 2 1 2 1 2 1 2 2 2 2 1 1 2 1 2 1 2 1 1 1 2 1 2 2 2 2 2 1 2 2 2 1 2 1 2 2 2 1 2 1 2 1 2 2 2 2 2 2 2 0 0 1 2 1 2 1 2 1 2 0 0 1 2 1 2 2 2 2 2 1 1 1 2 2 2 1 1 1 2 2 2 2 1 1 2 2 2 2 2 2 2 1 2 2 2 2 1 2 1 2 2 2 2 1 2 1 2 1 2 0 0 1 2 2 2 1 2 1 2 2 1 2 1 2 2 2 2 2 2 2 2 2 2 2 2 2 2 2 2 1 1 2 2 2 2 2 2 2 2 2 2 2 2 2 2 2 2 1 1 1 1 2 2 2 2 2 2 2 2 2 2 2 2 2 2 1 1 2 2 2 2 2 2 1 1 2 2 2 2 1 1 2 2 2 2 2 2 2 2 2 2 2 2 2 2 2 2 2 2 1 1 1 1 2 2 1 1 2 2 2 2 2 2 2 2 2 2 2 2 2 2 2 2 2 2 1 1 1 1 2 2 1 1 2 2 2 2 1 1 1 1 2 2 2 2 2 2 2 2 2 2 2 2 2 2 1 1 1 1 2 2 2 2 2 2 2 2 0 0 2 2 1 1 1 1 2 2 2 2 2 2 2 2 2 2 1 1 2 2 2 2 2 2 2 2 2 2 2 2 1 1 1 1 2 2 2 2 1 1 2 2 1 1 2 2 1 1 1 1 2 2 2 2 2 2 2 2 2 2 1 1 2 2 2 2 2 2 2 2 2 2 2 2 2 2 2 2 2 2 2 2 2 2 2 2 1 1 2 2 1 1 2 2 1 1 2 2 2 2 2 2 1 1 2 2 2 2 2 2 2 2 2 2 2 2 2 2 2 2 2 2 2 2 2 2 1 1 1 1 2 2 2 2 2 2 2 2 2 2 1 1 2 2 1 1 2 2 2 2 2 2 1 1 2 2 1 1 1 1 2 2 1 1 1 1 2 2 2 2 2 2 2 2 2 2 2 2 2 2 2 2 2 2 2 2 2 2 2 2 2 2 2 2 2 2 1 1 1 1 1 1 1 1 2 2 2 2 2 2 2 2 2 2 2 2 2 2 2 2 2 2 2 2 2 2 1 1 2 2 2 2 1 1 2 2 2 2 2 2 2 2 2 2 2 2 2 2 2 2 1 1 2 2 2 2 2 2 2 2 2 2 2 2 2 2 2 2 2 2 2 2 1 1 2 2 1 1 1 1 1 1 1 1 1 1 2 2 2 2 1 2 0 0 0 0 2 2 0 0 1 1 2 2 1 2 2 2 2 2 1 2 1 2 2 2 2 1 1 2 2 2 1 1 2 2 1 1 1 1 1 1 1 1 2 2 2 2 0 0 2 2 2 2 1 1 2 2 2 2 2 2 2 2 1 2 2 2 1 2 1 2 1 2 1 2 2 2 2 1 1 2 1 2 2 2 2 2 2 2 2 2 2 2 2 2 2 2 2 2 2 2 2 2 2 2 2 2 2 2 2 2 2 2 2 2 1 1 1 1 2 2 2 2 2 2 2 2 2 2 2 2 1 1 2 2 2 2 2 2 2 2 0 0 1 2 2 2 2 2 1 2 1 2 1 2 1 2 2 2 2 2 1 2 1 2 1 2 2 2 0 0 1 2 2 1 1 2 1 2 0 0 1 2 2 2 2 2 1 2 2 2 1 2 1 2 2 2 1 1 1 1 1 2 2 2 2 2 2 2 2 2 2 2 2 2 1 1 1 2 2 2 2 2 2 2 2 2 1 2 2 2 2 2 1 2 2 2 2 2 1 2 1 2 1 2 1 2 2 2 1 2 0 0 1 1 1 2 0 0 1 2 1 1 2 2 2 2 2 2 1 2 1 2 2 2 1 1 2 2 1 1 1 2 1 2 1 2 2 2 2 2 2 2 2 2 1 2 1 2 2 2 2 2 0 0 1 2 1 2 1 2 1 2 1 2 1 2 2 1 1 2 2 2 1 1 2 2 1 1 2 2 2 2 1 2 1 2 1 2 2 2 1 2 2 1 2 1 2 2 1 2 1 2 2 2 2 2 2 2 1 2 2 2 1 2 2 2 2 2 2 2 2 2 2 2 2 2 1 1 1 1 2 2 2 2 1 2 2 2 2 2 1 1 1 1 1 2 1 2 2 2 1 1 0 0 2 2 1 2 1 2 1 2 1 2 2 2 2 2 1 2 1 2 2 2 2 2 1 2 1 2 2 2 0 0 1 2 2 2 1 2 1 2 1 2 1 1 2 2 2 2 1 1 1 1 2 2 1 1 1 1 2 2 2 2 2 2 1 1 1 2 2 2 1 1 1 1 1 1 1 1 2 2 2 2 2 2 1 2 0 0 2 2 2 2 1 2 1 2 1 2 2 2 2 2 1 1 1 2 2 2 1 2 2 1 2 1 1 2 1 2 0 0 1 2 1 2 1 2 1 2 1 2 1 2 1 2 1 2 1 2 1 2 2 2 2 1 2 2 2 1 1 2 2 2 2 2 1 2 1 2 2 1 2 2 2 2 2 2 2 2 2 2 2 2 1 1 1 1 2 2 2 2 1 2 1 2 2 2 2 2 1 2 0 0 2 2 1 2 2 2 2 2 2 2 1 2 0 0 1 2 2 2 2 2 1 2 1 1 2 2 2 2 1 2 2 2 2 2 1 2 1 1 2 1 1 1 2 2 1 1 1 2 1 2 1 2 1 2 2 2 2 2 1 1 1 2 2 2 2 2 1 2 2 2 2 2 2 2 2 2 2 2 2 2 2 2 2 2 2 2 1 1 2 2 1 2 1 2 2 2 1 2 1 2 2 2 1 2 2 2 1 2 1 2 2 2 2 2 2 2 2 2 1 1 2 2 2 2 1 2 1 2 1 2 1 2 2 2 2 2 1 2 2 2 2 2 2 2 1 1 2 2 1 2 2 2 1 1 2 1 2 2 2 2 1 2 2 2 0 0 2 2 1 2 2 2 2 2 2 2 2 2 1 2 2 2 1 2 2 2 2 2 2 2 2 2 2 2 2 2 2 2 2 2 1 2 2 2 2 2 2 2 2 2 1 1 2 2 2 2 2 1 1 2 2 2 1 2 2 2 1 2 1 2 1 2 2 2 2 1 2 2 2 2 1 2 2 2 2 2 2 2 0 0 2 2 2 2 2 2 2 2 1 2 2 2 1 2 2 2 1 2 1 2 2 2 2 2 0 0 1 2 1 2 1 2 2 2 1 2 1 2 2 2 2 2 1 2 2 2 2 2 1 1 2 2 0 0 2 1 1 2 2 2 2 2 1 2 2 2 1 2 1 2 1 2 2 2 1 2 1 2 2 2 2 2 1 2 1 1 2 2 1 1 2 2 2 2 2 2 1 1 2 2 2 2 2 2 1 1 1 1 1 1 1 1 1 1 2 2 2 2 1 1 2 2 2 2 2 2 2 2 2 2 2 2 1 1 2 2 2 2 1 1 2 2 2 2 2 2 2 2 2 2 2 2 1 1 2 2 2 2 1 1 2 2 2 2 1 1 2 2 2 2 2 2 2 2 2 2 2 2 2 2 1 1 2 2 0 0 2 2 1 1 2 2 1 1 2 2 1 1 2 2 2 2 2 2 2 2 1 1 2 2 2 2 2 2 2 2 1 1 1 1 2 2 2 2 2 2 2 2 2 2 2 2 2 2 1 1 1 1 2 2 1 1 2 2 2 2 2 2 1 1 1 1 2 2 2 2 2 2 2 2 2 2 2 2 2 2 2 2 2 2 2 2 2 2 2 2 2 2 1 1 1 1 2 2 1 1 1 1 2 2 2 2 2 2 2 2 1 1 2 2 2 2 2 2 2 2 1 1 1 1 1 1 2 2 1 1 1 1 1 1 2 2 2 2 2 2 2 2 2 2 2 2 2 2 2 2 2 2 2 2 1 1 1 1 2 2 2 2 2 2 2 2 2 2 2 2 2 2 1 1 2 2 1 1 1 1 1 1 2 2 1 1 1 1 1 1 1 1 2 2 2 2 2 2 2 2 2 2 1 1 2 2 2 2 2 2 2 2 1 1 2 2 2 2 2 2 2 2 1 1 1 1 1 1 1 1 2 2 2 2 1 1 2 2 1 1 1 1 2 2 2 2 2 2 2 2 2 2 1 1 2 2 2 2 2 2 2 2 2 2 2 2 1 1 2 2 1 1 2 2 2 2 2 2 2 2 2 2 1 1 1 1 1 1 1 1 2 2 2 2 2 2 2 2 2 2 2 2 1 1 2 2 1 1 2 2 2 2 2 2 2 2 2 2 2 2 2 2 2 2 2 2 2 2 2 2 2 2 2 2 2 2 1 1 2 2 2 2 2 2 2 2 2 2 1 1 1 1 2 2 2 2 2 2 1 1 1 1 1 1 2 2 0 0 1 1 1 1 2 2 2 2 2 2 1 1 1 1 1 1 1 1 1 1 2 2 2 2 2 2 2 2 2 2 1 1 2 2 2 2 2 2 2 2 1 1 2 2 2 2 1 1 1 1 2 2 2 2 2 2 2 2 1 2 2 2 1 1 2 2 1 1 2 2 2 2 2 2 2 2 1 1 2 2 1 1 2 2 2 2 2 2 1 1 1 1 1 1 2 2 2 2 2 2 2 2 2 2 2 2 2 2 2 2 1 1 1 1 2 2 2 2 2 2 1 1 2 2 2 2 2 2 1 1 1 1 2 2 2 2 2 2 1 1 1 1 2 2 1 1 1 1 1 1 1 1 2 2 1 1 2 2 2 2 2 2 1 1 1 1 2 2 2 2 2 2 2 2 1 1 2 2 2 2 2 2 1 1 1 1 2 2 1 1 2 2 1 1 1 1 2 2 0 0 2 2 1 1 2 2 2 2 2 2 2 2 1 1 1 1 2 2 2 2 2 2 2 2 1 1 1 1 2 2 2 2 2 2 2 2 2 2 2 2 2 2 2 2 2 2 2 2 2 2 2 2 2 2 2 2 2 2 2 2 2 2 1 1 1 1 2 2 2 2 2 2 1 1 2 2 1 1 2 2 1 1 1 1 1 1 2 2 2 2 2 2 2 2 2 2 2 2 2 2 2 2 2 2 2 2 2 1 2 2 1 2 1 2 1 2 1 2 0 0 0 0 2 2 1 1 1 2 2 2 2 2 2 2 2 2 2 2 2 2 2 2 2 2 0 0 0 0 2 2 2 2 1 1 1 2 1 2 0 0 1 2 2 2 2 2 2 2 2 2 1 2 1 2 1 2 2 2 1 2 1 2 1 2 2 2 2 2 2 2 1 2 2 2 2 2 2 2 2 2 2 2 1 1 1 2 1 2 2 2 2 2 2 2 2 2 2 2 1 2 1 2 2 1 2 1 2 2 2 2 2 2 2 2 1 2 1 2 1 2 2 2 1 2 2 2 2 2 2 1 1 2 1 2 1 2 2 2 2 2 2 2 2 2 2 2 2 2 1 2 1 1 2 2 2 2 2 2 1 1 2 2 2 2 1 1 2 2 1 2 2 2 2 2 2 2 2 2 1 1 2 2 2 2 1 2 2 2 2 2 1 1 1 2 0 0 1 2 2 2 1 2 2 2 1 2 2 2 2 2 2 2 1 2 2 2 2 1 2 2 1 2 1 1 2 2 2 2 2 2 2 2 2 1 1 2 2 2 1 2 2 2 2 2 1 2 1 1 1 2 2 2 2 2 2 2 2 2 2 2 2 2 2 2 2 2 2 2 2 2 2 2 2 2 2 2 2 2 2 2 2 2 2 2 2 2 2 2 2 2 1 1 1 1 1 1 2 2 1 1 1 2 1 1 0 0 1 2 1 2 1 2 1 2 2 2 2 2 2 2 2 2 2 2 2 2 1 2 2 2 2 2 1 2 2 2 1 2 1 2 1 2 1 2 2 2 2 2 2 1 1 2 1 2 1 2 2 2 1 2 2 2 2 2 1 2 1 2 2 2 1 1 1 2 2 2 1 2 2 2 1 2 2 2 1 2 2 2 2 2 1 2 2 2 2 2 1 1 2 2 1 2 2 2 2 2 1 2 2 2 2 2 1 1 1 1 1 2 2 2 2 2 1 2 2 1 1 2 1 1 1 1 2 2 2 2 2 2 2 2 1 1 2 2 2 2 2 2 2 2 1 1 1 1 2 2 1 1 2 2 2 2 2 2 2 2 2 2 1 1 2 2 1 1 2 2 2 2 2 2 2 2 0 0 1 1 2 2 2 2 1 1 2 2 2 2 2 2 2 2 2 2 2 2 1 1 1 1 2 2 2 2 2 2 2 2 1 1 2 2 1 1 1 1 1 1 1 1 2 2 2 2 2 2 2 2 2 2 2 2 2 2 2 2 1 1 2 2 2 2 2 2 1 1 2 2 2 2 2 2 2 2 2 2 2 2 2 2 2 2 2 2 1 1 1 1 2 2 1 1 1 1 2 2 1 1 1 1 1 1 1 1 2 2 2 2 2 2 2 2 1 1 2 2 2 2 1 1 2 2 2 2 2 2 2 2 2 2 2 2 2 2 2 2 2 2 2 2 1 1 2 2 2 2 2 2 2 2 1 1 2 2 2 2 2 2 2 2 1 1 1 1 2 2 2 2 2 2 2 2 2 2 2 2 2 2 2 2 2 2 2 2 2 2 1 1 2 2 2 2 1 1 2 2 2 2 2 2 2 2 2 2 1 1 1 1 2 2 2 2 2 2 2 2 2 2 2 2 2 2 1 1 2 2 1 1 2 2 1 1 1 1 2 2 2 2 2 2 2 2 2 1 1 2 1 2 2 2 2 2 0 0 1 1 1 1 1 1 2 2 1 2 2 1 2 2 2 2 1 1 1 1 1 2 1 2 1 2 1 2 2 2 1 1 2 2 1 2 1 2 2 2 2 2 2 2 2 2 2 2 1 2 1 2 2 2 0 0 2 2 1 2 1 2 2 2 2 1 2 2 1 2 1 1 1 1 1 1 2 2 1 2 1 2 2 1 0 0 2 2 2 2 1 2 1 1 1 2 1 2 1 1 2 1 2 2 2 2 0 0 2 2 2 1 2 2 0 0 1 2 1 2 1 2 1 1 2 2 1 2 2 2 1 1 1 1 1 2 2 2 1 2 2 2 1 1 1 2 1 1 1 2 2 2 1 2 2 2 1 1 1 1 2 2 2 2 2 2 2 2 2 2 2 2 2 2 1 1 1 1 1 2 2 2 2 2 2 2 2 2 1 1 2 2 1 2 1 1 2 2 1 1 2 2 1 1 2 2 2 2 2 2 2 2 1 1 2 2 2 2 2 2 1 1 1 1 1 2 2 2 2 2 2 2 2 2 1 2 2 2 2 2 1 2 2 2 2 2 2 2 2 2 2 2 1 1 2 2 1 1 2 2 0 0 2 2 1 2 2 2 0 0 2 2 2 2 1 2 0 0 1 2 1 2 1 2 1 2 1 2 2 2 2 2 1 1 0 0 1 2 1 2 2 2 1 1 2 2 2 2 2 2 2 2 2 2 2 2 2 2 1 2 1 2 2 2 2 2 2 2 2 2 1 1 1 1 1 2 2 2 1 2 2 2 2 2 1 2 2 2 1 2 1 2 2 2 2 2 2 2 1 2 2 2 2 2 1 2 2 2 2 2 2 2 0 0 2 2 2 2 1 2 1 2 2 2 1 2 2 2 2 2 2 2 1 2 2 2 2 2 1 1 2 2 2 2 2 2 2 2 2 2 2 2 1 2 2 2 1 2 2 2 0 0 1 2 2 2 1 2 1 2 1 2 2 2 1 2 1 2 2 2 2 2 2 2 2 2 1 2 2 2 2 2 2 2 2 2 2 2 2 2 0 0 2 2 2 2 2 2 1 2 2 2 1 2 2 2 2 2 2 2 2 2 2 2 1 2 1 2 2 2 2 2 1 2 1 2 2 2 2 2 1 2 2 2 2 2 2 2 1 2 1 2 1 2 2 2 2 2 1 2 1 2 2 2 1 1 1 2 2 2 1 2 2 2 2 2 2 2 2 2 1 2 2 2 2 2 2 2 2 2 2 2 2 2 2 2 2 2 1 2 2 2 2 2 1 1 2 2 1 1 1 2 1 2 2 2 1 2 2 2 2 2 2 2 2 2 1 2 1 2 2 2 2 2 2 2 2 2 1 1 2 2 2 2 2 2 1 1 1 1 2 2 1 1 2 2 2 2 2 2 2 2 2 2 2 2 2 2 1 1 2 2 2 2 1 1 1 1 1 1 2 2 2 2 2 2 2 2 2 2 2 2 2 2 2 2 2 2 2 2 2 2 2 2 2 2 2 2 1 1 2 2 2 2 2 2 1 1 1 1 1 1 1 1 2 2 1 1 1 1 2 2 2 2 2 2 2 2 1 1 2 2 2 2 2 2 2 2 1 1 2 2 2 2 2 2 2 2 2 2 2 2 1 1 2 2 1 1 2 2 2 2 1 1 1 1 1 1 2 2 2 2 2 2 2 2 2 2 2 2 2 2 2 2 2 2 2 2 2 2 1 1 2 2 2 2 2 2 2 2 1 1 2 2 2 2 2 2 2 2 2 2 2 2 2 2 2 2 2 2 2 2 2 2 2 2 2 2 2 2 1 1 2 2 2 2 2 2 2 2 2 2 2 2 1 1 1 1 2 2 2 2 2 2 1 1 1 1 2 2 2 2 2 2 1 1 2 2 1 1 2 2 2 2 2 2 2 2 1 1 1 1 2 2 1 1 1 1 1 1 1 1 2 2 2 2 1 1 2 2 1 1 2 2 1 1 1 1 2 2 2 2 2 2 1 1 1 1 2 2 2 2 2 2 2 2 2 2 2 2 2 2 1 1 2 2 1 1 2 2 2 2 2 2 1 1 2 2 2 2 2 2 2 2 2 2 2 2 2 2 2 2 2 2 1 1 1 1 1 1 1 1 2 2 1 1 2 2 2 2 2 2 1 1 1 1 2 2 2 2 1 2 2 2 2 1 1 2 2 2 2 2 2 2 1 1 1 1 2 2 2 2 0 0 1 2 2 1 1 2 2 2 2 2 2 2 1 2 1 2 1 2 2 2 2 2 2 2 2 2 1 1 2 2 2 2 2 2 2 2 1 2 1 1 2 2 1 2 2 2 2 2 1 2 2 2 2 2 1 2 2 2 1 1 1 1 1 2 1 2 2 2 2 2 2 2 2 2 2 2 1 1 1 1 2 2 2 2 1 1 2 2 1 2 1 2 1 2 1 2 1 2 2 2 2 2 1 2 2 2 2 2 0 0 0 0 2 2 1 2 2 2 2 2 1 2 2 2 2 2 2 2 1 1 2 2 1 2 2 2 2 2 2 2 2 2 2 2 2 2 2 2 1 1 1 1 2 2 2 2 2 2 1 1 2 2 2 2 2 2 2 2 1 2 2 2 2 2 2 2 2 2 2 2 2 2 2 2 2 2 2 2 1 2 1 2 2 2 1 2 2 2 2 2 2 2 2 2 2 2 2 2 1 1 2 2 2 2 2 2 2 2 2 2 1 2 1 2 2 2 1 2 1 2 1 1 2 2 1 2 2 2 2 2 2 2 2 1 2 2 2 2 1 2 2 2 2 2 2 2 2 2 2 2 2 2 1 2 1 1 2 2 1 2 2 2 1 1 2 2 2 2 2 2 2 2 2 2 2 2 2 2 2 2 2 2 2 2 2 2 2 2 2 2 2 2 2 2 2 2 2 2 2 2 2 2 2 2 2 2 1 2 1 2 2 2 1 2 1 2 1 2 2 2 2 2 1 2 2 2 2 2 1 2 1 2 1 2 1 1 1 2 0 0 1 2 1 2 1 1 2 2 0 0 2 2 1 2 2 2 1 1 1 2 2 2 1 1 2 2 2 2 2 2 2 2 2 2 1 1 2 2 2 2 1 1 2 2 2 2 2 2 2 2 2 2 1 1 2 2 2 2 2 2 1 1 1 1 2 2 2 2 2 2 2 2 2 2 1 1 2 2 2 2 2 2 1 1 2 2 2 2 2 2 0 0 2 2 2 2 2 2 2 2 2 2 1 1 2 2 2 2 2 2 1 1 2 2 2 2 2 2 2 2 2 2 1 1 2 2 1 1 2 2 2 2 1 1 1 1 1 1 2 2 2 2 2 2 1 1 2 2 2 2 1 1 1 1 2 2 2 2 2 2 1 1 2 2 2 2 2 2 1 1 2 2 2 2 2 2 2 2 2 2 1 1 2 2 2 2 2 2 2 2 2 2 2 2 2 2 2 2 2 2 2 2 2 2 1 1 1 1 2 2 2 2 2 2 2 2 2 2 2 2 2 2 2 2 2 2 2 2 1 1 2 2 1 1 1 1 2 2 2 2 1 1 2 2 2 2 2 2 2 2 2 2 2 2 2 2 2 2 1 1 2 2 2 2 2 2 2 2 2 2 2 2 2 2 2 2 1 1 2 2 2 2 2 2 2 2 2 2 1 1 2 2 1 1 2 2 2 2 2 2 2 2 2 2 2 2 2 2 2 2 1 1 1 1 2 2 2 2 1 1 1 1 1 1 2 2 2 2 2 2 2 2 2 2 1 1 2 2 1 1 2 2 1 1 1 1 2 2 2 2 1 1 2 2 2 2 2 2 1 1 2 2 1 1 1 1 1 1 2 2 2 2 2 2 2 2 2 2 1 1 2 2 2 2 2 2 1 1 2 2 2 2 2 2 2 2 2 2 1 1 2 2 2 2 1 1 1 1 2 2 2 2 2 2 1 1 1 1 1 1 2 2 1 1 1 1 2 2 2 2 1 1 0 0 1 1 2 2 2 2 2 2 2 2 2 2 1 1 1 1 2 2 2 2 2 2 2 2 1 1 1 1 2 2 2 2 2 2 1 1 2 2 2 2 2 2 2 2 2 2 2 2 2 2 2 2 2 2 2 2 0 0 2 2 2 2 1 1 2 2 2 2 0 0 2 2 1 1 1 1 2 2 1 1 1 1 2 2 2 2 1 1 2 2 2 2 2 2 2 2 0 0 1 1 2 2 1 1 2 2 2 2 1 1 1 1 1 1 2 2 1 1 1 1 1 1 2 2 2 2 1 1 1 1 2 2 2 2 1 1 2 2 2 2 1 1 2 2 1 1 2 2 1 1 1 1 1 1 2 2 2 2 2 2 2 2 1 1 2 2 2 2 2 2 2 2 2 2 2 2 1 1 2 2 2 2 1 1 1 1 2 2 2 2 2 2 2 2 1 1 1 1 2 2 2 2 0 0 2 2 2 2 2 2 2 2 2 2 1 1 2 2 2 2 1 1 1 1 1 1 2 2 2 2 2 2 2 2 2 2 2 2 1 1 2 2 2 2 2 2 2 2 2 2 2 2 2 2 2 2 2 2 0 0 2 2 2 2 2 2 2 2 2 2 1 1 2 2 2 2 2 2 1 1 2 2 2 2 2 2 1 1 1 1 2 2 2 2 2 2 2 2 1 1 2 2 1 1 2 2 1 1 1 1 2 2 2 2 2 2 1 1 2 2 1 1 2 2 2 2 2 2 2 2 2 2 2 2 2 2 2 2 1 1 1 1 1 1 1 1 2 2 2 2 2 2 2 2 2 2 2 2 1 1 2 2 2 2 2 2 2 2 2 2 2 2 2 2 2 2 2 2 2 2 2 2 2 2 2 2 2 2 2 2 2 2 2 2 2 2 2 2 2 2 2 2 2 2 2 2 2 2 1 1 1 1 2 2 1 1 2 2 1 1 1 1 2 2 2 2 2 2 2 2 2 2 2 2 2 2 2 2 2 2 2 2 1 1 2 2 2 2 1 1 2 2 2 2 2 2 2 2 2 2 2 2 2 2 2 2 2 2 2 2 2 2 2 2 2 2 2 2 2 2 2 2 2 2 2 2 2 2 2 2 2 2 2 2 2 2 2 2 2 2 2 2 1 1 2 2 2 2 2 2 2 2 2 2 2 2 2 2 2 2 2 2 1 1 2 2 2 2 2 2 2 2 2 2 2 2 1 1 2 2 2 2 1 1 2 2 2 2 2 2 2 2 2 2 2 2 2 2 2 2 1 1 2 2 2 2 2 2 2 2 1 1 2 2 2 2 1 1 2 2 2 2 2 2 2 2 2 2 2 2 2 2 2 2 1 1 1 1 2 2 2 2 2 2 2 2 1 1 2 2 1 1 2 2 2 2 2 2 2 2 2 2 2 2 2 2 1 1 2 2 1 1 1 1 2 2 2 2 2 2 1 1 2 2 2 2 2 2 2 2 2 2 2 2 2 2 2 2 2 2 1 1 2 2 2 2 1 1 2 2 2 2 2 2 2 2 2 2 2 2 2 2 2 2 2 2 2 2 1 1 2 2 1 1 1 1 1 1 2 2 2 2 2 2 1 1 1 1 1 1 1 1 1 1 1 1 1 1 1 1 1 1 1 1 1 1 1 1 1 1 1 1 2 2 2 2 2 2 2 2 2 2 2 2 2 2 2 2 1 1 2 2 2 2 2 2 2 2 2 2 2 2 2 2 2 2 2 2 2 2 1 1 1 1 1 1 1 1 1 1 1 1 1 1 2 2 2 2 2 2 2 2 2 2 2 2 2 2 2 2 2 2 2 2 2 2 2 2 2 2 2 2 1 1 1 2 2 2 1 2 2 2 1 2 1 2 1 1 2 2 1 2 2 2 2 2 2 1 2 2 1 1 2 2 2 2 2 2 2 2 2 2 2 2 2 2 1 1 2 2 2 2 2 2 1 1 2 2 2 2 2 2 2 2 2 2 2 2 2 2 2 2 2 2 1 1 1 2 1 1 1 2 1 1 2 2 2 2 1 2 2 2 2 2 2 2 2 2 2 2 1 2 1 1 2 2 2 2 1 2 2 2 1 2 2 2 1 2 0 0 1 2 2 2 1 2 2 2 0 0 1 2 2 2 2 2 2 2 1 1 2 2 2 2 2 2 1 2 1 1 2 2 2 2 1 2 2 2 2 2 1 1 1 1 1 2 1 2 1 2 1 2 2 2 2 2 1 2 2 2 2 2 2 1 2 2 2 2 2 2 2 2 2 2 2 2 2 2 2 2 1 2 1 2 2 2 1 2 2 2 2 2 1 1 2 2 2 2 1 1 1 1 2 2 2 2 2 2 1 1 2 2 2 2 2 2 2 2 2 2 2 2 1 1 1 1 1 1 1 1 1 1 2 2 1 1 1 1 2 2 1 1 1 2 2 2 1 2 2 2 2 2 1 2 1 2 1 2 1 2 2 2 2 1 2 1 2 2 2 2 2 2 2 2 2 2 2 2 1 2 2 2 1 2 1 2 1 2 2 2 1 2 1 1 2 2 2 2 2 2 2 2 2 2 1 2 2 2 2 2 1 2 1 2 1 1 1 1 1 1 2 2 2 2 1 1 1 1 1 1 1 1 2 2 2 2 2 2 2 2 1 1 2 2 2 2 2 2 2 2 2 2 1 1 2 2 2 2 2 2 2 2 1 1 1 1 1 1 2 2 2 2 2 2 2 2 2 2 2 2 1 1 2 2 1 1 2 2 2 2 1 1 2 2 2 2 1 1 1 1 1 1 1 1 1 1 1 1 1 1 1 1 2 2 2 2 2 2 1 1 2 2 2 2 2 2 2 2 2 2 1 1 2 2 1 1 2 2 2 2 2 2 1 1 2 2 2 2 2 2 2 2 2 2 2 2 2 2 2 2 2 2 2 2 1 1 2 2 1 1 1 1 1 1 2 2 2 2 2 2 2 2 2 2 2 2 2 2 1 1 2 2 1 1 1 1 2 2 2 2 2 2 1 1 1 1 2 2 2 2 2 2 2 2 2 2 2 2 2 2 2 2 1 1 0 0 1 1 1 1 2 2 1 1 2 2 1 1 0 0 1 1 1 1 1 1 2 2 2 2 2 2 1 1 2 2 2 2 2 2 2 2 2 2 2 2 2 2 1 1 2 2 2 2 2 2 1 1 2 2 2 2 1 1 2 2 2 2 2 2 1 1 2 2 2 2 2 2 2 2 1 1 2 2 2 2 2 2 2 2 2 2 1 2 2 2 2 2 2 2 2 2 2 2 2 2 2 2 2 2 1 1 2 2 2 2 1 1 2 2 2 2 2 2 1 1 2 2 1 1 1 1 2 2 2 2 2 2 2 2 2 2 2 2 1 1 2 2 2 2 2 2 2 2 2 2 2 2 1 2 1 2 2 2 1 2 2 1 2 2 2 2 1 2 2 1 0 0 2 2 1 2 1 2 2 2 2 2 2 2 2 2 1 1 2 2 2 2 2 2 2 2 2 2 2 2 2 2 2 2 2 2 2 2 2 2 2 2 1 1 1 1 1 1 2 2 2 2 1 1 1 1 1 1 2 2 2 2 2 2 2 2 2 2 2 2 2 2 1 1 2 2 1 1 2 2 1 1 1 1 1 1 1 1 2 2 2 2 2 2 2 2 2 2 1 1 1 1 1 1 2 2 2 2 1 1 2 2 1 1 1 1 2 2 2 2 2 2 1 1 2 2 2 2 2 2 2 2 2 2 0 0 1 1 1 1 2 2 2 2 2 2 1 1 1 1 1 1 2 2 2 2 1 1 1 1 2 2 2 2 2 2 2 2 2 2 2 2 2 2 2 2 2 2 2 2 1 1 2 2 2 2 2 2 2 2 2 2 1 1 0 0 1 1 1 1 2 2 2 2 2 2 2 2 2 2 2 2 1 1 1 1 2 2 2 2 2 2 1 1 1 1 2 2 1 1 1 1 2 2 1 1 2 2 2 2 2 2 2 2 2 2 2 2 2 2 1 1 2 2 1 1 0 0 1 1 2 2 2 2 2 2 1 1 2 2 2 2 2 2 1 1 2 2 1 1 1 1 2 2 2 2 2 2 1 1 0 0 1 2 2 2 1 2 1 2 1 2 2 2 2 2 2 2 1 1 0 0 2 2 2 2 2 2 2 2 1 2 2 2 2 2 1 2 1 2 1 2 1 2 1 2 0 0 1 2 2 2 2 2 2 2 2 2 2 2 2 2 1 1 2 2 1 2 2 2 2 2 2 2 2 2 2 2 2 2 2 2 1 2 1 2 2 2 2 2 2 2 1 2 1 2 2 2 2 2 1 1 1 2 2 2 2 2 2 2 2 2 1 1 2 2 2 2 2 2 1 1 2 2 2 2 1 2 1 1 2 2 2 2 2 2 0 0 2 2 2 2 2 2 2 2 1 1 1 1 1 1 1 1 2 2 1 1 1 1 2 2 1 1 2 2 2 2 2 2 2 2 1 1 2 2 2 2 0 0 2 2 2 2 2 2 1 1 1 1 2 2 2 2 2 2 2 2 2 2 2 2 2 2 1 1 2 2 2 2 2 2 1 1 2 2 2 2 2 2 0 0 1 1 2 2 2 2 2 2 2 2 2 2 2 2 2 2 2 2 2 2 2 2 2 2 2 2 1 1 1 1 1 1 1 1 2 2 1 1 1 1 2 2 1 1 2 2 1 1 2 2 2 2 0 0 2 2 2 2 2 2 1 2 1 1 2 2 2 2 2 2 2 2 2 2 2 2 2 2 2 2 2 2 2 2 2 2 1 1 2 2 2 2 1 1 2 2 2 2 2 2 1 1 1 1 1 1 2 2 1 1 1 1 1 1 1 1 1 1 1 1 2 2 2 2 2 2 0 0 2 2 2 2 2 2 1 1 2 2 2 2 2 2 2 2 2 2 2 2 1 1 2 2 1 1 2 2 2 2 2 2 2 2 2 2 2 2 2 2 2 2 1 1 1 1 2 2 1 1 2 2 2 2 2 2 2 2 2 2 2 2 2 2 2 2 2 2 2 2 2 2 1 1 1 1 2 2 2 2 1 1 2 2 2 2 2 2 1 1 2 2 1 1 1 1 1 1 2 2 1 1 2 2 2 2 1 1 2 2 1 1 2 2 1 1 1 1 2 2 2 2 1 1 2 2 2 2 2 2 2 2 0 0 1 1 2 2 1 1 1 1 1 1 2 2 2 2 2 2 2 2 2 2 2 2 2 2 2 2 2 2 2 2 2 2 2 2 1 1 2 2 1 1 2 2 2 2 1 1 2 2 2 2 2 2 1 1 2 2 1 1 1 1 2 2 2 2 1 1 1 1 2 2 2 2 1 1 1 1 1 1 1 1 2 2 1 1 1 1 1 1 1 1 2 2 2 2 2 2 1 1 2 2 1 1 2 2 2 2 2 2 2 2 2 2 1 1 2 2 2 2 2 2 2 2 2 2 2 2 2 2 2 2 1 1 1 1 2 2 2 2 1 1 1 1 1 1 2 2 1 1 1 1 1 1 2 2 2 2 1 1 2 2 0 0 1 1 1 1 2 2 2 2 2 2 2 2 2 2 1 1 2 2 1 1 2 2 1 1 1 1 1 1 2 2 1 1 2 2 2 2 2 2 2 2 1 1 2 2 1 1 2 2 2 2 1 2 2 1 1 2 1 2 0 0 2 2 1 1 2 2 1 1 1 1 1 1 1 1 2 2 2 2 1 1 1 1 2 2 1 1 2 2 2 2 2 2 1 1 2 2 2 2 2 2 1 1 1 1 2 2 2 2 1 1 1 1 2 2 1 1 2 2 1 1 2 2 2 2 1 1 1 1 2 2 2 2 2 2 2 2 2 2 2 2 1 1 1 1 2 2 1 1 2 2 2 2 2 2 2 2 2 2 2 2 2 2 2 2 2 2 1 1 2 2 2 2 1 1 1 1 2 2 0 0 2 2 1 1 2 2 1 1 1 1 2 2 2 2 2 2 2 2 2 2 2 2 2 2 1 1 2 2 2 2 2 2 2 2 2 2 2 2 2 2 2 2 2 2 2 2 2 2 1 1 1 1 2 2 2 2 1 1 2 2 1 2 1 2 1 2 2 1 2 2 1 2 1 2 1 1 2 2 1 2 1 2 2 2 2 2 2 2 1 1 2 2 2 2 1 1 1 1 2 2 2 2 2 2 1 1 2 2 2 2 2 2 2 2 2 2 1 1 1 1 1 1 2 2 2 2 2 2 1 1 2 2 2 2 2 2 2 2 2 2 2 2 2 2 1 1 2 2 2 2 2 2 1 1 1 1 2 2 1 1 2 2 1 1 1 1 2 2 2 2 1 1 2 2 1 1 1 1 2 2 2 2 1 1 2 2 2 2 2 2 2 2 0 0 2 2 2 2 2 2 2 2 2 2 2 2 2 2 1 1 1 1 2 2 2 2 1 1 2 2 2 2 2 2 2 2 2 2 2 2 2 2 2 2 2 1 2 2 2 2 2 2 2 2 2 2 2 2 2 2 2 2 2 2 2 2 2 2 1 1 2 2 2 2 2 2 1 1 2 2 2 2 2 2 2 2 2 2 1 1 2 2 2 2 1 1 2 2 1 1 2 2 2 2 1 1 2 2 1 1 2 2 2 2 1 1 2 2 2 2 1 1 2 2 2 2 2 2 2 2 2 2 2 2 2 2 2 2 2 2 2 2 1 1 2 2 2 2 2 2 2 2 2 2 2 2 1 1 2 2 2 2 2 2 2 2 2 2 2 2 2 2 2 2 2 2 2 2 2 2 2 2 2 2 2 2 2 2 2 2 2 2 2 2 1 2 1 2 1 2 1 2 1 2 1 2 1 2 1 2 1 2 0 0 1 2 2 2 1 2 1 2 2 2 0 0 0 0 1 2 0 0 1 2 1 2 1 2 1 2 1 2 2 2 1 2 2 2 2 2 2 2 2 2 2 2 2 2 2 2 2 2 2 2 1 1 2 2 2 2 2 2 2 2 2 2 2 2 2 2 2 2 1 2 1 2 2 2 2 2 2 2 2 2 2 2 1 2 2 1 1 2 2 2 1 2 1 2 2 2 2 2 1 2 1 2 1 2 2 2 1 2 1 2 1 2 1 2 2 2 2 2 1 2 1 2 1 2 1 2 2 2 2 2 2 2 1 2 1 2 1 2 1 2 1 2 2 2 1 2 1 1 1 2 0 0 1 2 2 2 2 2 1 2 2 2 1 1 2 2 2 2 1 2 2 2 2 2 2 2 1 1 1 2 2 2 1 2 1 2 1 1 1 1 1 1 1 2 1 1 1 1 1 2 1 2 1 2 1 2 1 2 2 2 2 2 2 2 2 2 2 2 2 2 2 2 2 1 1 2 1 2 2 2 1 2 1 2 2 2 2 2 2 2 1 2 2 2 0 0 0 0 1 1 1 2 1 2 2 2 2 2 1 2 1 2 2 2 2 2 1 2 2 2 2 2 2 2 2 2 2 2 2 2 1 1 1 1 2 2 2 2 1 1 2 2 2 2 2 1 0 0 2 2 1 1 2 2 1 2 0 0 1 1 2 2 2 2 2 2 2 2 2 2 2 2 2 2 2 2 2 2 1 1 2 2 2 2 2 2 1 2 1 2 0 0 1 2 1 2 2 2 2 2 1 2 1 2 2 2 1 2 2 2 1 2 2 2 1 2 2 2 2 2 1 2 1 1 2 2 0 0 2 2 1 2 2 2 2 2 2 2 2 2 1 2 1 2 2 1 2 2 1 1 1 2 2 1 1 2 1 2 1 2 2 2 2 2 2 2 2 2 2 2 2 2 2 2 2 2 2 2 1 2 1 1 2 2 1 2 1 2 1 2 1 2 1 2 2 2 1 2 1 2 1 1 2 2 0 0 1 1 1 2 2 2 2 2 2 1 2 2 1 2 2 2 2 2 2 2 1 2 1 2 2 2 1 1 2 2 2 2 2 2 2 2 0 0 2 2 2 1 1 1 1 1 2 2 2 1 2 2 0 0 2 2 1 1 2 2 2 2 1 2 1 2 1 1 2 2 2 2 2 2 0 0 2 2 1 1 1 1 1 2 2 2 1 2 1 2 1 2 2 2 2 2 2 2 2 2 2 2 1 2 2 2 2 2 2 2 2 2 1 2 2 2 2 1 2 2 2 2 2 2 1 2 2 2 1 1 2 2 2 2 2 2 2 2 2 2 2 2 1 2 2 2 1 1 2 2 1 2 0 0 1 2 2 2 2 2 1 2 2 2 2 2 2 2 2 2 1 1 2 2 2 2 1 1 2 2 2 2 2 2 2 2 2 2 1 1 2 2 1 2 0 0 1 2 1 2 1 2 2 2 2 2 2 2 1 1 1 1 2 2 1 1 2 2 2 2 2 2 1 1 2 2 2 2 2 2 2 2 2 2 2 2 2 2 2 2 2 2 1 1 2 2 2 2 2 2 1 1 2 2 2 2 1 1 2 2 1 1 2 2 2 2 1 1 1 1 0 0 2 2 2 2 2 2 2 2 2 2 2 2 2 2 2 2 2 2 2 2 1 1 2 2 2 2 2 2 1 1 2 2 2 2 2 2 1 1 2 2 1 1 2 2 1 1 2 2 2 2 1 1 0 0 2 2 2 2 2 2 2 2 2 2 2 2 2 2 2 2 1 1 2 2 2 2 2 2 2 2 2 2 2 2 2 2 2 2 2 2 2 2 2 2 1 1 2 2 2 2 2 2 2 2 2 2 2 2 2 2 2 2 2 2 2 2 2 2 2 2 2 2 1 1 2 2 2 2 2 2 2 2 1 1 2 2 2 2 2 2 2 2 2 2 2 2 2 2 2 2 1 1 2 2 2 2 1 1 2 2 2 2 2 2 1 2 2 2 2 1 1 2 1 2 2 2 2 2 1 2 1 2 2 2 2 2 1 2 1 1 2 2 2 2 2 2 1 1 1 1 1 2 1 1 1 2 2 2 2 2 2 2 2 2 2 2 0 0 2 2 2 2 0 0 2 2 2 2 2 2 2 2 2 2 1 2 2 2 1 1 1 2 2 2 2 2 2 2 2 2 1 1 2 2 2 2 1 1 1 1 2 2 2 2 2 2 1 1 1 2 2 2 2 2 1 1 2 2 2 2 2 1 2 2 2 2 2 2 2 2 1 2 2 2 2 2 2 2 2 2 2 2 2 2 2 2 2 2 2 2 2 2 2 2 1 2 2 2 1 2 1 2 0 0 2 2 1 2 1 2 1 2 2 2 2 2 2 2 1 2 2 2 1 2 2 2 0 0 2 2 1 2 1 2 2 2 2 2 2 2 2 2 1 1 2 2 2 2 2 2 2 2 2 2 2 2 1 2 1 2 2 2 2 2 2 2 2 2 2 2 2 2 2 2 2 2 2 2 2 2 2 2 1 2 1 2 1 2 2 2 1 1 1 2 2 2 1 2 2 1 2 2 2 2 2 2 2 2 2 2 1 1 2 2 2 2 1 2 2 2 2 2 1 2 2 1 2 2 1 2 2 2 2 2 2 2 2 2 2 2 1 2 1 2 2 2 2 2 2 2 2 2 2 2 2 1 1 2 1 2 2 1 1 2 2 1 2 2 2 2 2 2 2 2 2 2 2 2 2 2 2 2 2 2 2 2 1 2 2 2 1 1 1 1 2 2 1 2 2 2 1 2 1 2 2 2 1 1 1 2 1 2 0 0 2 2 1 1 1 1 1 1 2 2 2 2 1 1 2 2 2 2 2 2 2 2 1 2 2 2 2 2 2 2 2 2 2 2 2 1 2 2 2 2 1 1 2 2 2 2 2 2 2 2 2 2 1 2 2 2 2 2 2 2 1 2 2 2 2 2 2 2 2 2 2 2 2 2 0 0 2 2 2 2 1 2 2 1 2 2 2 2 1 2 1 1 1 1 1 1 2 2 1 2 1 2 1 2 2 2 2 2 0 0 1 1 2 2 2 2 2 2 2 2 1 1 2 2 2 2 2 2 2 2 1 1 2 2 1 1 0 0 2 2 2 2 2 2 2 2 1 2 1 2 1 1 1 2 1 2 1 2 1 2 2 2 2 2 2 2 2 2 1 2 1 2 1 2 1 2 2 2 2 1 2 2 1 2 1 2 1 2 2 2 0 0 2 1 1 2 2 2 2 2 1 2 1 2 1 2 2 2 2 2 1 2 2 2 2 2 2 2 2 2 2 2 2 2 0 0 1 2 1 2 2 1 1 2 1 2 2 2 1 2 1 2 1 1 2 2 2 2 1 2 2 2 2 2 1 2 2 2 1 2 0 0 1 2 1 2 2 2 2 2 1 2 2 2 2 2 2 2 0 0 1 2 1 2 2 2 1 2 2 2 1 2 1 2 1 2 1 2 1 2 1 2 2 2 2 2 2 2 2 1 2 2 2 2 1 1 0 0 2 1 1 2 2 2 1 2 2 2 1 2 1 2 2 2 2 2 2 2 2 2 2 2 2 2 2 2 2 2 1 1 2 2 0 0 1 1 1 1 1 1 1 1 2 2 1 1 1 1 1 1 2 2 2 2 1 1 2 2 2 2 2 2 2 2 2 2 2 2 2 2 2 2 2 2 2 2 1 1 1 1 1 1 1 1 2 2 2 2 2 2 2 2 2 2 2 2 1 1 1 1 2 2 2 2 2 2 2 2 2 2 2 2 1 1 2 2 2 2 2 2 2 2 2 2 2 2 2 2 1 1 2 2 2 2 1 2 2 1 1 2 1 2 1 2 2 2 2 2 0 0 2 2 1 2 1 2 2 2 1 1 2 2 2 2 1 1 1 2 1 2 2 1 1 2 2 2 0 0 2 2 2 2 2 2 2 2 2 2 2 2 2 2 0 0 1 2 1 2 2 1 1 2 1 2 0 0 2 2 1 2 1 2 1 2 2 2 1 2 1 2 1 2 1 2 1 2 1 2 0 0 1 2 1 2 1 2 2 2 1 2 1 2 1 2 1 2 2 2 2 2 2 2 1 2 1 1 2 2 2 2 1 2 1 2 1 2 1 2 1 2 1 2 1 2 1 2 1 2 2 2 1 2 2 1 1 2 2 2 2 2 2 2 1 2 1 2 1 2 2 2 1 2 1 2 1 2 2 2 1 2 1 2 1 2 2 2 2 2 1 2 2 2 2 2 2 2 2 2 2 2 2 2 2 2 2 2 2 2 2 2 2 2 2 2 2 2 2 2 2 2 2 2 2 2 2 2 2 2 2 2 2 2 2 2 2 2 2 2 0 0 2 2 0 0 2 2 2 2 1 2 1 2 2 2 2 2 2 2 1 2 1 2 1 2 0 0 1 2 2 2 2 2 2 2 2 2 1 2 2 2 2 2 2 2 2 2 2 2 2 2 1 2 1 2 2 2 1 2 2 2 1 1 1 1 1 1 2 2 2 2 2 2 2 2 1 2 1 2 2 2 2 2 1 2 1 2 1 2 2 2 1 2 2 2 2 2 1 2 1 2 2 2 1 2 1 2 1 2 1 2 1 2 1 2 2 2 2 2 1 2 1 2 2 2 1 2 1 1 1 1 2 2 1 2 1 2 2 2 1 2 1 2 1 2 2 2 2 2 2 2 2 2 2 2 2 2 2 2 1 1 2 2 2 2 2 2 2 2 2 2 2 2 1 2 2 2 2 1 0 0 2 1 2 1 1 2 2 2 1 2 2 2 0 0 1 2 1 2 1 2 2 2 2 2 2 2 2 2 2 2 2 2 0 0 1 2 2 2 2 2 2 2 2 2 2 2 2 2 2 2 2 2 2 2 2 2 2 2 1 2 1 1 1 2 2 2 0 0 1 2 2 2 2 2 2 2 1 2 2 2 1 2 1 2 2 2 2 2 1 2 2 2 2 2 2 1 1 2 2 2 2 2 1 2 2 2 1 2 1 2 1 2 1 2 1 2 1 2 1 2 1 2 2 2 1 2 1 2 0 0 2 2 2 2 1 2 2 2 2 2 1 2 1 2 1 2 2 2 1 2 2 2 2 2 1 2 1 2 1 2 1 2 2 2 0 0 1 2 2 2 1 2 1 2 2 2 1 2 2 2 1 2 1 2 2 2 2 2 2 2 1 2 0 0 1 2 1 2 2 2 1 2 2 2 2 2 0 0 2 2 2 2 2 2 2 2 1 2 1 2 1 2 0 0 2 2 2 2 2 2 1 1 1 2 1 1 1 2 2 2 1 2 1 2 1 1 1 1 1 2 1 2 2 1 2 2 2 2 2 2 0 0 2 2 1 2 0 0 1 2 1 2 2 2 2 2 1 2 1 1 1 1 1 2 2 2 2 2 2 2 1 1 2 2 1 1 0 0 1 2 2 2 2 2 2 2 2 2 1 2 1 2 1 2 2 2 2 2 1 2 1 2 2 2 2 2 2 2 2 2 2 2 1 1 1 1 1 1 2 2 2 2 2 2 2 2 2 2 2 2 2 2 1 1 2 2 2 2 2 2 2 2 2 2 2 2 2 2 2 2 1 1 2 2 0 0 2 2 2 2 2 2 2 2 2 2 2 2 2 2 2 2 1 2 1 2 2 2 2 2 2 2 2 2 1 2 1 2 2 2 1 2 1 2 1 2 2 2 1 2 2 2 2 2 1 2 2 2 1 2 2 2 2 2 1 2 2 2 2 2 2 2 2 2 2 2 2 2 2 2 1 1 2 2 2 2 1 1 2 2 2 2 2 2 2 2 2 2 1 1 2 2 2 2 2 2 1 1 1 1 2 2 1 1 1 1 2 2 2 2 2 2 2 2 1 2 1 1 1 1 1 2 2 2 1 2 2 2 1 2 1 1 1 2 1 2 2 2 2 2 2 2 1 2 2 1 1 2 1 2 1 2 1 2 2 1 2 2 2 2 1 1 1 1 1 1 1 1 2 2 2 2 2 2 2 2 2 2 1 1 2 2 1 1 1 1 2 2 2 2 1 1 1 1 2 2 2 2 2 2 2 2 2 2 2 2 2 2 1 1 2 2 1 2 2 2 2 2 1 2 1 2 1 2 1 2 0 0 1 2 1 2 1 2 2 2 1 2 2 1 1 1 1 2 2 2 1 2 1 2 1 2 1 2 2 1 2 2 2 2 1 1 1 2 1 1 1 2 2 2 2 2 2 2 2 2 2 2 2 2 1 2 2 1 1 2 2 2 2 2 1 2 1 2 1 2 1 2 1 1 1 2 2 2 1 2 1 2 1 1 2 2 2 2 2 2 2 2 2 2 2 2 2 2 2 2 0 0 2 2 1 2 2 2 2 2 2 2 2 2 2 2 2 2 1 1 1 2 1 2 1 2 1 2 1 2 2 2 2 2 1 2 1 1 2 1 2 2 2 2 2 2 2 2 1 2 1 2 1 2 1 2 1 2 2 2 1 2 2 2 1 2 2 2 2 1 1 1 2 2 1 1 2 2 2 2 2 2 2 2 2 2 2 2 2 2 1 2 1 2 2 2 2 2 2 2 0 0 1 1 1 2 2 2 1 2 1 1 1 2 1 2 2 2 2 2 2 2 1 2 2 2 2 2 1 1 2 2 2 2 1 1 1 2 2 2 1 2 1 1 2 2 2 2 2 2 1 2 1 2 1 2 1 2 2 2 2 2 2 2 2 2 1 2 2 2 0 0 1 2 2 2 1 2 1 2 1 2 1 2 2 2 2 1 1 2 0 0 1 1 1 2 1 1 1 2 2 2 2 2 2 1 0 0 2 2 2 2 2 2 2 2 1 2 2 2 1 1 1 1 2 2 1 2 1 2 1 2 2 1 2 2 2 2 2 2 1 2 1 2 2 2 2 2 0 0 1 2 0 0 2 2 0 0 2 2 1 2 0 0 2 2 2 2 1 2 1 1 2 2 2 2 2 2 2 2 2 2 2 2 2 2 2 2 1 2 2 2 2 2 2 2 2 2 2 2 2 2 1 2 2 2 1 2 2 2 2 2 1 2 1 2 1 2 2 2 2 2 2 2 2 2 1 1 2 2 1 1 1 1 1 1 2 1 2 1 1 2 2 2 2 2 1 1 1 1 2 2 1 1 1 1 1 1 2 2 2 2 2 2 2 2 2 2 2 2 2 2 2 2 2 2 2 2 2 2 2 2 2 2 2 2 2 2 2 2 2 2 2 2 1 2 1 1 1 1 2 1 1 2 1 2 0 0 2 2 1 2 2 2 1 2 1 2 2 2 2 2 1 2 1 2 1 2 0 0 2 2 2 2 2 2 1 1 1 2 1 2 2 2 2 2 1 1 0 0 1 2 2 2 1 1 2 2 2 2 2 2 2 2 1 2 2 2 2 2 2 2 2 2 2 2 2 1 2 1 2 2 1 2 1 2 2 2 1 2 2 2 1 2 0 0 2 2 2 2 2 2 1 2 0 0 1 1 1 1 1 1 1 1 2 2 1 1 2 2 1 2 2 2 1 2 1 2 2 1 2 2 1 2 2 2 1 1 2 2 2 1 1 2 1 2 1 2 0 0 1 2 2 2 2 2 2 2 2 2 2 2 2 2 2 2 2 2 2 2 2 2 1 2 2 2 1 1 2 2 2 2 1 1 2 2 2 2 1 2 1 2 1 2 1 2 1 2 2 2 2 2 2 2 2 2 1 2 2 2 1 2 1 2 1 2 1 2 0 0 2 2 2 1 2 2 2 2 2 2 1 1 1 1 1 1 2 2 2 2 1 1 2 2 1 2 2 2 2 2 1 1 2 2 1 1 2 2 1 2 1 2 1 2 1 2 1 2 1 2 2 2 1 2 1 2 1 1 1 1 2 2 2 2 2 2 2 2 2 2 2 2 2 2 2 2 1 2 1 2 2 2 2 2 2 2 1 2 2 2 1 2 2 2 0 0 0 0 2 2 2 2 2 2 2 2 1 2 2 2 2 2 2 2 2 2 2 2 2 2 2 2 2 2 2 2 2 2 2 2 2 2 1 1 2 2 1 1 2 2 2 2 1 1 2 2 2 2 2 2 1 1 2 2 2 2 2 2 2 2 2 2 2 2 2 2 2 2 2 2 2 2 2 2 2 2 2 2 2 2 2 2 2 2 2 2 2 2 2 2 0 0 2 2 2 2 2 2 2 2 2 2 2 2 2 2 2 2 2 2 2 2 2 2 2 2 2 2 2 2 2 2 2 2 1 1 2 2 1 1 2 2 2 2 1 1 1 1 1 1 2 2 2 2 2 2 2 2 2 2 2 2 2 2 1 1 2 2 2 2 2 2 2 2 1 1 1 1 2 2 2 2 1 1 2 2 1 1 2 2 2 2 1 1 2 2 1 1 1 1 2 2 2 2 1 1 2 2 2 2 2 2 1 1 2 2 2 2 1 1 1 1 2 2 2 2 2 2 2 2 1 1 2 2 2 2 2 2 2 2 2 2 2 2 2 2 2 2 1 1 2 2 2 2 2 2 2 2 2 2 1 1 2 2 2 2 2 2 1 1 2 2 2 2 2 2 2 2 2 2 2 2 2 2 2 2 1 1 2 2 2 2 2 2 0 0 2 2 2 2 2 2 1 1 2 2 1 1 2 2 2 2 1 1 2 2 2 2 2 2 2 2 2 2 2 2 1 1 2 2 2 2 2 2 1 1 1 1 2 2 2 2 2 2 2 2 2 2 2 2 2 2 0 0 2 2 2 2 2 2 2 2 2 2 2 2 1 1 2 2 1 1 2 2 2 2 2 2 2 2 2 2 2 2 2 2 2 2 2 2 1 1 1 1 2 2 2 2 1 1 2 2 2 2 2 2 2 2 1 1 2 2 2 2 2 2 2 2 1 1 1 1 2 2 2 2 1 1 2 2 2 2 2 2 2 2 2 2 2 2 2 2 2 2 1 1 2 2 1 1 1 1 2 2 1 1 2 2 2 2 2 2 2 2 1 1 0 0 0 0 2 2 2 2 2 2 2 2 2 2 2 2 1 1 1 1 2 2 2 2 2 2 2 2 1 1 2 2 1 1 2 2 2 2 2 2 2 2 2 2 2 2 1 1 1 1 2 2 2 2 2 2 0 0 2 2 1 1 1 1 2 2 2 2 2 2 2 2 2 2 2 2 1 1 1 1 1 1 2 2 2 2 2 2 1 1 1 1 2 2 1 1 2 2 2 2 2 2 2 2 2 2 2 2 1 1 2 2 2 2 1 1 2 2 2 2 1 1 2 2 2 2 1 1 2 2 1 2 1 2 1 2 1 1 2 2 2 2 2 2 1 1 2 2 2 2 2 1 2 2 2 2 1 2 2 2 2 2 1 1 1 2 1 2 1 2 1 2 1 2 2 2 1 2 1 2 1 2 1 2 1 2 1 2 2 2 1 2 1 1 2 2 1 2 2 2 2 2 2 2 2 2 2 2 1 2 2 2 0 0 2 2 2 2 1 2 1 2 2 2 2 2 2 2 1 2 2 2 0 0 1 1 1 2 2 2 1 2 2 2 1 1 2 2 1 2 2 2 0 0 2 2 2 2 2 2 1 2 2 2 1 1 1 2 1 2 1 1 1 1 1 2 1 2 2 2 1 2 2 2 2 2 2 2 2 2 0 0 1 1 1 1 2 2 2 2 2 2 2 2 1 1 1 2 1 2 2 2 1 1 2 2 2 2 2 2 2 2 1 1 1 1 2 2 1 1 1 1 1 1 2 2 2 2 2 2 1 2 2 2 0 0 2 2 1 2 2 2 0 0 2 2 2 2 2 2 2 2 2 2 2 2 2 2 1 2 1 2 0 0 2 2 2 2 0 0 2 2 2 2 2 2 0 0 1 2 2 2 2 2 2 2 2 2 2 2 1 2 1 2 2 2 2 2 1 2 2 2 2 2 1 2 1 1 1 1 1 2 1 2 1 1 0 0 2 2 2 2 1 2 2 2 1 2 2 1 1 2 1 2 2 2 2 2 2 2 1 2 1 2 2 2 2 2 2 2 2 2 2 1 2 2 2 2 2 2 2 2 2 2 2 2 2 2 1 2 2 1 1 2 2 2 0 0 1 2 2 2 2 2 1 2 2 2 1 2 2 2 2 2 2 2 2 2 2 2 2 2 1 2 1 2 1 2 1 2 0 0 1 2 1 2 0 0 2 2 2 2 2 2 2 1 2 2 2 2 2 2 2 2 2 2 2 2 1 2 1 1 2 1 1 2 2 1 2 2 2 2 1 2 1 2 1 1 2 2 2 2 2 2 2 2 2 2 1 1 1 1 2 2 2 2 1 2 1 2 2 2 1 1 2 2 2 2 1 2 1 2 1 2 1 2 2 2 2 2 2 2 2 2 1 2 1 2 2 1 1 2 1 2 1 2 1 2 0 0 2 2 1 1 2 2 2 2 0 0 2 2 1 1 1 1 2 2 1 1 1 1 2 2 1 2 1 2 2 2 1 2 1 1 2 2 2 2 2 2 2 2 2 2 2 2 1 2 2 2 1 1 2 2 1 2 2 2 2 2 2 2 2 2 2 2 2 2 1 2 2 2 1 2 2 2 2 2 1 2 1 1 2 2 1 1 2 2 2 2 1 2 2 2 2 2 2 2 2 2 2 2 1 2 2 2 2 2 1 2 2 2 2 2 1 2 2 2 1 2 2 2 1 2 2 2 1 2 1 2 0 0 1 2 2 2 1 2 1 2 2 2 2 2 1 2 2 2 1 2 2 2 2 2 1 1 1 2 2 2 0 0 2 2 1 2 1 2 1 1 1 1 2 2 1 2 1 2 2 2 1 2 1 1 2 2 2 2 2 2 2 2 2 2 1 1 2 2 1 2 0 0 1 2 2 2 1 2 1 2 2 2 2 2 2 2 1 1 2 2 1 1 2 2 1 2 1 1 2 2 1 1 2 2 2 2 1 1 2 2 2 2 2 2 2 2 2 2 1 1 1 1 2 2 2 2 2 2 1 1 2 2 1 1 2 2 1 1 1 1 2 2 1 1 1 1 2 2 2 2 2 2 2 2 2 2 1 1 2 2 2 2 1 1 2 2 2 2 1 1 1 1 2 2 1 1 1 1 2 2 2 2 1 1 2 2 2 1 1 2 2 2 2 2 1 2 1 1 2 2 1 2 2 2 2 2 1 2 0 0 1 2 2 2 1 2 2 2 1 2 2 2 1 1 1 2 2 2 2 2 2 2 2 2 0 0 1 2 1 2 1 1 1 2 2 2 2 2 2 2 0 0 2 2 2 2 2 2 1 2 2 2 2 2 2 2 1 1 2 2 1 1 2 2 2 2 2 2 1 1 1 1 1 1 2 2 2 2 2 2 1 1 2 2 2 2 2 2 2 2 2 2 1 1 2 2 2 2 2 2 1 1 1 1 2 2 2 2 2 2 2 2 2 2 2 2 2 2 2 2 2 2 1 1 2 2 2 2 2 2 2 2 2 2 2 2 2 2 2 2 1 1 2 2 2 2 2 2 2 2 2 2 1 1 2 2 2 2 2 2 2 2 2 2 2 2 1 1 1 1 2 2 2 2 2 2 2 2 2 2 2 2 1 1 2 2 2 2 2 2 1 1 1 1 2 2 2 2 2 2 2 2 2 2 2 2 2 2 2 2 2 2 2 2 2 2 2 2 2 2 1 1 1 1 2 2 1 1 1 1 2 2 2 2 2 2 2 2 2 2 2 2 2 2 2 2 2 2 2 2 2 2 2 2 2 2 1 1 2 2 2 2 2 2 2 2 2 2 1 1 1 1 0 0 2 2 2 2 2 2 0 0 1 1 2 2 2 2 1 1 2 2 2 2 2 2 2 2 2 2 2 2 2 2 2 2 1 1 2 2 2 2 2 2 1 1 2 2 1 1 2 2 0 0 2 2 2 2 1 1 2 2 1 1 2 2 0 0 2 2 2 2 2 2 2 2 1 1 2 2 2 2 2 2 0 0 1 1 1 1 1 1 1 1 2 2 1 1 2 2 2 2 2 2 1 1 2 2 1 1 1 1 2 2 2 2 1 1 2 2 2 2 1 1 2 2 1 1 2 2 1 1 2 2 1 1 2 2 2 2 2 2 2 2 2 2 2 2 1 1 2 2 2 2 2 2 1 1 1 1 1 1 1 1 1 1 1 1 2 2 2 2 1 1 2 2 2 2 2 2 2 2 1 1 2 2 0 0 2 2 2 2 2 2 1 1 2 2 2 2 2 2 1 1 2 2 2 2 2 2 2 2 2 2 2 2 2 2 2 2 2 2 2 2 2 2 2 2 2 2 1 1 2 2 1 1 1 1 2 2 2 2 2 2 2 2 2 2 2 2 2 2 2 2 2 2 2 2 2 2 2 2 2 2 2 2 1 1 2 2 1 1 1 1 2 2 0 0 2 2 2 2 2 2 2 2 1 1 2 2 2 2 2 2 2 2 2 2 2 2 1 1 1 1 1 1 2 2 2 2 1 1 2 2 1 1 1 1 1 1 1 1 2 2 1 1 2 2 1 1 2 2 2 2 2 2 1 1 2 2 2 2 2 2 2 2 2 2 1 1 2 2 2 2 2 2 1 1 2 2 2 2 2 2 2 2 2 2 1 1 2 2 2 2 2 2 1 1 2 2 2 2 2 2 1 1 1 1 2 2 2 2 2 2 2 2 2 2 1 1 1 1 1 1 1 1 1 1 2 2 2 2 2 2 2 2 2 2 2 2 2 2 1 1 1 1 1 1 1 1 1 1 2 2 2 2 1 1 2 2 2 2 1 1 1 1 2 2 2 2 1 1 2 2 2 2 2 2 1 1 2 2 2 2 2 2 2 2 2 2 2 2 2 2 2 2 2 2 2 2 2 2 2 2 2 2 2 2 2 2 2 2 2 2 2 2 2 2 2 2 1 1 2 2 2 2 2 2 2 2 2 2 1 1 2 2 1 1 2 2 2 2 2 2 2 2 2 2 2 2 1 1 1 1 2 2 2 2 2 2 2 2 1 1 2 2 1 1 1 1 2 2 1 1 2 2 2 2 1 1 1 1 2 2 2 2 2 2 1 1 1 1 2 2 2 2 2 2 2 2 2 2 2 2 1 1 1 1 2 2 1 1 2 2 2 2 1 1 2 2 2 2 1 1 0 0 2 2 1 1 2 2 1 1 2 2 2 2 2 2 2 2 2 2 2 2 2 2 2 2 2 2 2 2 2 2 1 1 2 2 1 1 0 0 1 2 1 2 2 2 2 2 2 2 1 1 2 2 1 2 1 2 2 2 1 2 2 2 2 2 2 2 2 2 1 2 1 2 1 2 2 2 1 1 1 2 2 2 2 2 1 2 1 2 2 2 1 1 0 0 1 2 2 2 1 2 1 1 1 2 1 1 1 1 1 1 2 2 2 2 2 2 2 2 2 2 1 1 2 2 1 1 2 2 0 0 2 2 1 1 2 2 2 2 1 1 1 1 1 1 2 2 2 2 2 2 2 2 2 2 2 2 1 1 1 1 2 2 2 2 2 2 2 2 1 1 2 2 1 1 1 1 2 2 2 2 2 2 2 2 2 2 2 2 1 1 2 2 2 2 1 1 1 1 1 1 1 1 1 1 2 2 2 2 2 2 2 2 2 2 2 1 2 2 2 2 2 2 2 2 2 2 1 2 1 2 2 2 1 1 2 2 2 2 2 2 1 1 1 1 2 2 2 2 1 2 2 2 2 2 2 2 2 2 1 2 1 2 1 2 1 2 0 0 1 2 2 2 1 2 2 2 2 2 2 2 2 2 2 2 2 2 2 2 2 2 2 2 2 2 0 0 2 2 2 2 2 2 0 0 2 2 2 2 1 2 2 2 2 2 1 2 1 2 1 1 1 1 2 2 2 2 2 2 2 2 1 2 2 2 0 0 1 2 2 2 2 2 1 2 1 2 1 1 2 2 2 2 2 2 2 2 2 2 2 2 2 2 1 2 1 1 1 2 1 2 1 2 2 2 1 1 2 2 2 2 1 1 2 2 2 2 2 2 2 2 2 2 1 2 2 2 2 2 2 2 2 2 1 1 2 1 2 2 2 2 2 2 2 2 1 2 2 2 2 2 2 2 1 2 1 2 2 2 2 2 2 2 2 2 2 2 2 2 2 2 2 2 2 2 2 2 2 2 1 1 1 1 2 2 0 0 1 2 2 2 2 2 2 2 2 2 2 2 1 1 1 1 1 1 1 1 2 2 1 1 1 1 2 2 2 2 2 2 1 2 2 2 2 2 2 2 1 2 1 1 1 1 2 2 1 2 2 2 2 2 0 0 1 2 1 2 0 0 1 2 1 2 1 1 2 2 1 1 1 1 2 2 2 2 2 2 2 2 1 1 2 2 2 2 2 2 2 2 2 2 2 2 1 1 2 2 2 2 1 1 2 2 2 2 2 2 2 2 2 2 1 2 1 2 2 2 1 2 1 1 2 2 2 2 2 2 2 2 2 2 1 1 2 2 2 2 2 2 2 2 2 2 2 2 2 2 2 2 0 0 2 2 2 2 2 2 1 2 0 0 1 2 1 2 1 2 1 2 2 2 2 2 1 1 1 2 2 2 1 2 1 2 1 2 2 2 2 2 2 2 2 2 2 2 2 2 1 2 2 2 1 2 1 2 2 2 1 2 1 1 1 2 1 2 2 2 1 2 2 2 2 2 2 2 1 2 1 2 2 2 2 2 1 2 2 2 2 2 2 2 0 0 2 2 2 2 2 2 1 2 1 2 2 2 2 2 1 2 2 2 1 1 1 1 1 2 1 2 2 2 2 2 1 1 2 2 2 2 2 2 1 2 2 2 1 2 1 2 2 2 2 2 2 2 2 2 2 2 2 2 1 2 1 1 1 2 2 2 2 2 2 2 1 1 1 1 2 2 1 2 2 2 2 2 2 2 2 2 2 2 2 2 2 2 2 2 2 2 1 2 1 2 2 2 1 2 2 2 1 2 2 2 1 2 2 2 1 2 2 2 2 2 2 1 2 2 2 2 2 2 2 2 2 2 1 2 1 1 2 2 2 2 2 2 1 1 1 1 1 2 1 2 1 2 1 2 2 2 1 2 0 0 1 2 2 2 2 2 1 2 2 2 1 1 2 1 1 1 2 1 2 2 1 1 2 2 1 2 2 2 2 2 2 2 2 1 1 1 1 1 2 2 1 1 1 1 1 1 2 2 2 2 2 2 1 2 2 1 1 2 1 2 1 2 2 2 2 2 2 2 2 2 1 2 2 2 2 2 2 1 2 1 2 1 2 1 2 1 2 2 2 2 2 2 0 0 1 2 0 0 1 1 2 2 2 2 2 2 2 2 2 2 1 2 0 0 1 2 2 2 2 2 2 2 2 2 2 2 2 2 2 2 1 1 1 1 2 2 1 2 1 2 2 2 2 2 1 2 1 2 2 2 1 2 1 2 2 1 2 2 2 2 2 2 2 2 2 2 2 2 2 2 2 2 1 2 1 2 1 2 1 2 1 2 0 0 2 2 2 2 1 2 2 2 1 1 1 2 2 2 2 2 1 2 1 2 2 2 2 2 2 2 1 2 1 2 2 2 1 2 1 2 1 2 2 2 2 2 1 2 1 2 0 0 2 2 1 2 2 2 2 2 2 1 1 2 1 2 2 2 1 2 1 2 2 2 2 2 1 2 2 2 0 0 2 2 2 2 1 1 1 1 2 2 1 1 1 1 2 2 2 2 2 2 1 1 1 1 2 2 2 2 2 2 2 2 2 2 2 2 2 2 1 1 1 1 2 2 2 2 2 2 2 2 2 2 2 2 2 2 2 2 2 2 2 2 2 2 2 2 1 1 1 1 1 1 1 1 2 2 2 2 2 2 1 1 1 1 2 2 2 2 2 2 2 2 1 1 1 1 2 2 1 1 2 2 2 2 2 2 2 2 2 2 2 2 2 2 2 2 2 2 2 2 2 2 2 2 2 2 2 2 2 2 2 2 2 2 2 2 1 1 2 2 2 2 1 1 2 2 2 2 2 2 2 2 2 2 2 2 2 2 2 2 1 1 1 1 2 2 2 2 2 2 2 2 2 2 2 2 2 2 2 2 2 2 1 1 2 2 1 1 2 2 2 2 1 1 2 2 2 2 2 2 1 1 2 2 2 2 2 2 2 2 1 1 1 1 1 1 2 2 1 1 2 2 2 2 2 2 1 1 2 2 2 2 2 2 1 1 2 2 1 1 2 2 2 2 2 2 2 2 2 2 2 2 2 2 2 2 2 2 2 2 2 2 2 2 2 2 1 1 2 2 1 1 1 1 2 2 2 2 2 2 2 2 1 1 1 1 2 2 2 2 2 2 1 1 1 1 2 2 1 1 2 2 2 2 2 2 2 2 2 2 2 2 1 1 2 2 2 2 1 1 0 0 1 2 2 2 1 2 1 2 2 2 1 2 1 2 0 0 1 2 1 2 0 0 2 2 2 2 2 2 1 2 1 2 0 0 1 2 2 2 2 2 2 2 1 2 2 2 2 2 2 2 2 2 2 2 2 2 1 2 1 2 1 2 1 2 1 2 1 2 2 1 1 2 1 2 1 2 1 2 0 0 1 2 1 2 2 2 2 2 2 2 2 2 2 2 1 1 2 2 2 2 1 2 2 2 1 2 1 2 2 2 1 2 2 2 2 2 0 0 1 2 2 2 2 2 2 2 1 2 2 2 1 2 2 2 1 2 0 0 1 1 1 1 2 2 1 2 2 2 2 2 0 0 2 2 2 2 1 2 1 2 0 0 2 2 2 2 1 2 1 2 1 2 1 2 1 2 2 2 2 2 2 2 2 2 2 2 1 2 1 2 1 2 1 2 1 2 2 2 2 2 1 1 1 1 2 2 1 2 1 2 2 2 1 2 2 1 2 2 2 1 0 0 1 2 2 2 2 2 2 2 2 2 1 2 2 2 1 1 1 2 2 1 2 2 2 2 1 2 2 2 2 2 2 2 2 2 2 2 0 0 2 2 2 2 2 2 1 2 2 1 1 2 2 1 2 2 0 0 2 2 2 2 2 2 2 2 2 2 2 2 2 2 2 2 2 2 2 2 2 2 1 2 1 2 1 2 2 2 2 2 1 2 1 2 2 2 2 2 2 2 2 2 1 2 1 2 2 2 2 2 2 1 2 2 2 2 1 2 2 2 2 2 2 2 1 2 0 0 2 2 2 2 2 2 2 2 1 2 2 2 2 2 1 2 1 2 1 2 0 0 1 2 1 2 1 1 2 2 1 2 1 2 1 2 1 2 1 1 2 2 2 2 1 2 2 2 2 1 2 1 2 2 2 2 1 2 1 2 1 2 2 2 1 1 1 1 1 2 1 1 1 1 2 2 1 1 2 2 2 2 2 2 1 1 2 2 2 2 2 2 1 1 2 2 2 2 2 2 2 2 2 2 2 2 1 1 1 1 2 2 2 2 2 2 2 2 2 2 1 1 1 1 2 2 2 2 2 2 2 2 2 2 2 2 2 2 2 2 2 2 1 1 2 2 2 2 2 2 2 2 2 2 2 2 2 2 2 2 2 2 2 2 1 1 2 2 1 1 2 2 2 2 2 2 2 2 2 2 2 2 2 2 2 2 2 2 2 2 2 2 2 2 2 2 1 1 1 1 1 1 2 2 2 2 2 2 1 1 1 1 2 2 2 2 2 2 2 2 2 2 1 1 2 2 2 2 2 2 2 2 2 2 2 2 1 1 1 1 2 2 2 2 1 1 2 2 2 2 1 1 1 1 2 2 2 2 2 2 2 2 1 1 2 2 1 1 1 1 1 1 2 2 2 2 2 2 1 1 1 1 2 2 2 2 2 2 1 1 2 2 2 2 2 2 1 1 1 1 2 2 1 2 2 2 1 2 1 2 1 2 2 2 2 2 2 2 1 1 2 2 2 2 1 2 1 2 1 2 1 2 2 2 1 2 1 2 0 0 2 2 2 2 2 2 0 0 2 2 1 2 2 2 2 2 2 2 2 2 2 2 2 2 1 2 2 2 2 2 2 2 2 2 2 2 2 2 1 1 2 2 1 2 1 2 1 2 1 2 2 2 2 2 1 2 2 2 2 2 0 0 1 2 2 2 2 2 1 2 2 2 0 0 1 2 2 1 1 2 2 2 0 0 1 2 2 1 1 2 1 2 1 1 2 2 1 2 2 2 1 2 1 2 1 1 2 2 1 2 1 2 1 1 1 2 1 2 1 1 0 0 2 2 1 2 0 0 2 2 1 1 2 2 2 2 2 2 2 2 1 1 2 2 1 1 1 1 2 2 2 2 2 2 1 2 2 2 1 1 2 2 1 2 1 1 1 1 1 1 2 2 2 2 2 2 2 2 1 1 2 2 2 2 1 1 2 2 2 2 1 1 1 1 2 2 2 2 1 1 1 1 2 2 2 2 1 1 2 2 2 2 2 2 2 2 2 2 2 2 2 2 2 2 2 2 1 1 2 2 2 2 2 2 2 2 1 1 1 1 2 2 1 1 1 1 2 2 2 2 2 2 2 2 2 2 2 2 2 2 2 2 2 2 2 2 2 2 2 2 2 2 1 1 1 1 1 1 2 2 2 2 1 1 2 2 2 2 2 2 1 1 2 2 2 2 2 2 2 2 2 2 2 2 1 2 2 1 1 2 1 2 1 2 2 2 2 2 2 2 2 2 2 2 2 2 1 2 1 2 2 2 2 2 1 1 2 2 2 2 1 2 2 2 1 2 2 2 1 2 2 2 1 2 1 1 1 2 2 2 2 2 1 2 2 2 2 2 2 2 1 1 2 2 2 2 1 2 2 2 1 2 1 2 2 2 1 2 2 2 2 2 2 2 2 2 2 2 2 2 1 2 2 1 1 2 2 2 1 1 1 2 2 2 1 2 2 2 1 1 1 1 1 1 2 2 1 1 1 1 2 2 1 2 2 2 1 2 2 2 1 2 1 2 2 2 1 2 1 2 1 1 2 2 2 2 2 2 2 2 1 2 2 2 1 2 2 1 1 2 2 2 1 1 2 2 2 1 0 0 2 2 1 1 2 1 2 2 1 2 2 2 2 2 1 1 2 2 1 2 2 2 2 2 1 2 2 2 2 2 1 1 2 2 2 2 1 2 1 2 2 2 2 2 2 2 2 2 2 2 1 1 1 1 2 2 1 2 2 2 1 2 1 2 2 2 1 1 2 2 2 2 1 1 2 2 1 2 2 1 1 1 2 2 2 2 2 2 2 2 1 2 2 2 1 2 0 0 1 1 1 2 2 2 1 2 1 1 2 2 2 2 1 2 1 1 2 2 2 2 2 2 2 2 2 2 2 2 2 2 2 2 2 2 2 2 2 2 1 2 2 2 2 2 2 2 2 2 1 1 1 1 2 2 2 2 1 1 2 2 1 1 2 2 1 1 2 2 2 2 2 2 2 2 2 2 1 1 2 2 2 2 1 2 1 2 1 2 2 2 2 1 2 2 2 2 2 2 2 2 2 2 2 2 2 2 1 2 1 2 0 0 2 2 1 2 1 2 1 2 1 2 2 2 2 2 1 2 2 2 2 2 2 2 2 2 2 2 2 2 2 2 2 2 1 2 1 1 2 2 2 2 2 2 2 2 2 2 1 1 2 2 2 2 2 2 2 2 1 2 2 2 2 2 1 2 2 1 2 2 2 2 2 2 2 2 1 2 2 2 2 2 2 2 2 2 2 2 2 2 2 2 2 2 1 1 2 2 1 2 1 2 2 2 1 2 1 1 1 1 2 2 1 2 1 2 1 2 2 2 1 1 2 2 1 2 2 2 2 2 2 2 2 2 2 2 2 2 2 2 1 2 2 2 2 2 1 2 2 2 2 2 1 2 2 2 1 2 1 2 0 0 1 2 2 2 2 2 1 2 1 2 2 2 1 2 2 2 1 1 1 1 2 1 1 2 1 2 2 2 1 2 2 2 2 2 2 2 0 0 2 2 2 2 1 2 1 1 2 2 2 2 2 2 2 2 2 2 2 2 1 2 1 2 2 2 1 1 1 2 2 2 1 2 2 2 0 0 1 2 2 1 2 2 2 2 2 2 1 2 2 2 1 1 1 1 1 1 2 2 2 2 2 2 2 2 2 2 2 2 2 2 2 2 1 2 2 2 1 2 2 2 2 1 0 0 1 1 2 2 1 2 2 2 2 2 1 2 1 2 2 2 2 2 1 2 0 0 1 2 2 2 2 2 2 2 2 2 2 2 2 2 2 2 2 2 2 2 1 1 2 2 1 1 1 1 0 0 1 1 1 1 2 2 2 2 1 1 2 2 2 2 1 1 2 2 2 2 2 2 2 2 1 1 1 1 1 1 2 2 2 2 1 1 2 2 2 2 2 2 2 2 2 2 2 2 2 2 2 2 2 2 1 1 2 2 2 2 2 2 2 2 2 2 2 2 2 2 1 1 1 1 2 2 1 1 2 2 2 2 1 1 1 1 2 2 2 2 2 2 2 2 2 2 2 2 2 2 2 2 1 1 1 1 1 1 2 2 1 1 2 2 2 2 1 2 1 2 2 2 2 2 1 2 1 2 1 2 2 2 2 2 1 2 2 2 2 2 2 2 1 1 1 2 2 2 1 2 1 2 2 2 2 2 1 1 1 2 1 2 1 2 2 2 2 2 1 2 1 2 1 1 0 0 1 1 2 2 2 2 2 2 2 2 2 2 2 2 1 2 2 2 1 2 1 2 2 2 1 2 1 2 2 1 2 2 2 2 2 2 2 2 2 2 2 2 1 2 1 2 2 2 2 2 1 2 2 2 2 2 1 2 2 2 1 2 2 2 2 2 2 2 2 2 2 2 1 2 2 2 2 2 2 1 2 2 2 2 2 2 2 2 2 2 2 2 2 2 1 2 2 2 2 2 2 2 2 2 2 2 2 2 2 2 1 2 1 2 2 2 1 2 1 2 2 2 2 2 1 2 2 2 2 2 2 2 2 2 2 2 2 2 2 2 1 2 1 1 1 1 2 2 1 2 2 2 1 2 1 1 2 2 2 2 0 0 1 2 2 2 2 2 1 2 2 2 1 1 1 1 2 2 1 2 1 2 2 2 1 1 2 2 1 2 2 2 1 1 1 1 2 2 2 2 2 2 2 2 2 2 2 2 2 2 2 2 1 1 1 1 2 2 2 2 2 2 1 2 1 1 2 2 2 2 2 2 2 2 1 2 2 2 1 2 1 2 2 2 2 2 2 2 2 2 0 0 2 2 0 0 1 2 1 2 1 2 1 1 2 2 1 1 1 2 2 1 1 2 1 2 0 0 2 2 2 2 2 2 1 1 2 2 1 2 2 2 0 0 1 2 1 2 1 1 2 2 1 2 1 1 1 2 1 2 1 1 2 2 2 2 2 2 2 2 2 2 2 2 1 2 1 1 2 2 1 2 2 2 1 2 2 1 1 2 1 2 1 2 2 2 2 2 1 2 1 1 2 2 1 2 1 2 1 2 2 2 1 2 1 2 1 2 1 2 2 2 1 2 1 2 0 0 1 2 2 2 1 2 1 2 2 2 2 2 2 2 2 2 1 2 2 2 1 2 1 2 0 0 1 2 1 2 1 2 1 2 2 2 0 0 2 2 1 2 2 2 0 0 2 2 2 2 2 2 2 2 2 2 2 2 1 1 2 2 2 2 2 2 2 2 2 2 1 2 2 2 2 2 2 1 2 2 1 2 1 2 2 2 1 1 1 1 2 2 1 1 0 0 1 2 2 2 2 2 1 2 2 1 1 2 2 2 2 1 1 2 1 2 1 2 2 2 2 2 2 2 2 2 2 2 0 0 2 2 2 2 2 2 1 2 2 2 2 2 2 2 2 2 1 1 2 2 2 2 1 2 2 2 2 2 1 1 2 2 2 2 2 2 2 1 2 2 2 2 0 0 2 2 1 2 1 2 2 2 1 2 2 2 2 2 2 2 1 1 2 2 2 2 1 1 2 2 2 2 1 1 2 2 2 2 2 2 1 2 2 1 1 2 2 2 2 2 2 2 2 2 2 2 2 2 2 2 1 2 2 2 2 2 1 2 1 1 2 2 2 2 2 2 1 2 2 2 1 1 2 2 2 2 1 1 1 1 1 2 2 2 2 2 2 2 2 2 2 2 1 1 1 2 2 2 0 0 2 2 2 2 2 2 1 2 2 2 1 2 1 2 1 2 1 2 1 2 1 2 1 2 2 2 2 2 1 1 2 2 1 2 2 2 1 2 1 2 2 2 2 2 1 2 1 2 1 2 1 2 2 2 2 2 0 0 0 0 1 2 1 2 2 2 2 2 1 2 1 1 1 1 2 2 2 2 2 2 2 2 2 2 0 0 1 1 2 2 2 2 1 1 1 1 1 1 1 1 2 2 2 2 2 2 0 0 2 2 2 2 1 1 2 2 1 2 2 2 2 2 2 2 0 0 2 2 2 2 0 0 0 0 1 2 2 2 1 2 1 2 2 1 2 2 2 2 2 2 1 2 1 2 1 2 1 2 2 2 2 2 2 2 2 2 1 2 1 2 1 1 2 2 2 2 2 2 2 2 1 1 2 2 2 2 1 1 1 1 2 2 2 2 1 1 2 2 2 2 2 2 2 2 2 2 2 2 2 2 2 2 2 2 2 2 1 2 1 1 2 2 1 2 1 2 1 2 1 2 1 2 2 2 1 2 1 1 2 2 1 2 2 2 2 2 1 2 2 2 2 2 2 2 2 2 1 1 2 1 1 2 2 2 2 2 1 2 2 2 1 2 2 2 1 2 2 2 2 2 1 2 2 2 1 1 2 2 2 2 2 2 2 2 2 2 2 2 2 2 2 2 2 2 2 2 2 2 2 2 1 2 1 2 2 2 2 1 2 1 1 2 2 2 1 2 1 2 1 2 2 2 1 2 1 2 2 2 2 2 2 2 1 1 1 2 2 2 1 2 2 2 1 2 2 2 2 2 2 2 1 2 1 2 1 2 1 2 2 2 1 2 0 0 1 2 1 2 1 2 0 0 2 2 1 2 1 2 1 2 1 2 2 2 2 2 0 0 1 2 1 2 2 2 1 1 1 2 2 2 2 2 2 2 1 1 1 1 1 2 1 2 2 2 2 2 1 1 2 2 2 2 2 2 2 2 1 2 2 2 1 2 2 2 1 2 1 2 2 1 1 2 2 2 2 2 0 0 2 2 2 2 1 1 1 2 1 2 1 2 1 2 1 2 2 2 2 2 2 2 2 2 2 2 1 2 2 2 2 2 1 2 1 2 2 2 1 2 1 2 1 2 1 2 2 2 2 2 1 2 0 0 2 2 0 0 2 2 1 2 1 2 1 2 1 1 2 2 1 1 2 2 2 1 2 2 0 0 2 2 2 2 2 2 2 2 2 2 2 2 2 2 2 1 2 1 2 2 2 2 1 1 1 1 2 2 2 2 1 1 1 1 1 1 1 1 2 2 1 1 2 2 2 2 2 2 1 2 1 2 1 2 1 2 2 2 2 2 1 2 1 2 1 2 1 2 2 2 1 2 2 2 1 1 2 2 2 2 2 2 1 1 2 2 2 2 2 2 1 2 0 0 2 2 1 2 1 1 2 2 2 2 2 2 2 2 2 2 1 1 2 2 1 2 1 2 2 2 1 2 1 2 1 2 1 2 2 2 1 2 1 2 2 2 2 2 2 2 2 2 2 2 1 2 1 1 1 2 1 1 1 1 2 2 0 0 2 2 2 2 2 2 1 2 1 2 1 2 1 2 2 2 1 2 0 0 1 2 0 0 2 2 1 1 2 2 2 2 2 2 2 2 2 2 2 1 1 2 2 2 2 1 1 2 2 2 2 2 2 2 2 2 2 2 2 2 2 2 1 2 2 1 2 2 1 2 2 2 1 2 2 2 1 2 2 2 1 2 2 2 1 2 1 2 2 2 2 2 2 2 2 2 2 2 2 2 1 2 1 2 0 0 2 2 1 2 2 2 2 2 2 2 1 2 1 2 2 2 1 2 1 2 2 2 2 2 2 2 1 2 1 2 2 1 1 2 1 2 1 2 1 2 1 2 1 2 2 2 2 2 2 1 1 2 2 2 2 2 2 2 2 2 2 2 0 0 2 2 1 1 1 1 2 2 2 2 2 2 2 2 1 1 1 2 1 2 1 2 2 1 1 2 0 0 2 2 2 2 2 2 2 2 1 2 1 2 2 1 1 2 1 2 1 2 1 2 2 1 2 2 1 2 0 0 2 2 2 2 1 2 1 1 1 1 2 2 2 2 1 1 1 1 2 2 2 2 1 2 2 2 1 2 2 2 0 0 1 2 2 2 2 2 1 1 1 1 2 2 1 2 1 1 1 2 0 0 1 2 1 2 2 2 1 2 2 2 1 2 2 2 2 2 2 2 2 2 2 2 1 2 1 2 2 2 2 2 1 1 1 2 1 1 1 2 1 2 2 2 2 2 2 2 1 2 1 2 1 2 1 2 2 2 0 0 1 2 1 2 2 2 2 2 1 2 1 2 2 2 2 2 1 2 1 2 2 2 1 2 2 2 2 2 2 2 1 2 2 2 2 2 2 2 0 0 1 2 2 2 2 2 2 1 1 2 2 2 2 2 2 2 2 2 1 2 2 2 2 2 2 2 2 2 2 2 2 2 2 2 1 1 1 1 2 2 1 1 1 1 1 2 2 2 0 0 1 2 2 2 2 2 2 2 2 2 2 2 2 2 2 2 2 2 1 2 2 2 1 2 1 2 1 2 2 2 2 2 2 2 0 0 1 2 1 1 2 2 2 2 2 1 2 2 2 2 2 2 0 0 2 2 1 2 2 2 2 2 1 2 2 2 1 1 1 1 2 2 2 2 2 2 2 2 1 2 0 0 2 2 1 2 2 2 1 2 0 0 2 2 2 2 2 2 2 2 2 2 2 2 2 2 2 2 1 1 1 1 2 2 1 1 2 2 1 1 1 1 2 2 2 2 2 2 2 2 2 2 2 2 2 2 2 2 2 2 2 2 2 2 2 2 2 2 2 2 1 2 1 2 2 2 2 2 2 2 1 1 2 2 2 2 2 2 2 2 1 1 2 2 2 2 2 2 2 2 2 2 2 2 1 2 2 2 1 2 2 2 1 1 2 2 2 2 2 2 2 2 2 2 2 2 2 2 2 2 2 2 2 2 2 2 1 1 1 1 2 2 2 2 2 2 2 2 2 2 2 2 2 2 2 2 1 2 2 2 2 2 2 2 2 2 2 2 2 2 2 2 2 2 2 2 1 2 2 2 1 2 1 2 2 2 2 2 2 2 2 2 2 2 1 2 2 2 0 0 1 2 1 2 1 2 1 2 1 2 2 2 1 1 1 2 2 2 2 2 2 2 1 2 2 2 1 2 1 2 1 2 1 2 1 1 1 2 1 2 0 0 1 2 1 2 1 2 1 2 1 2 2 2 1 2 2 2 1 2 1 2 2 2 2 2 2 2 2 2 2 2 2 2 2 2 2 2 2 2 2 2 1 2 1 2 1 2 1 2 2 2 2 2 2 2 1 2 1 2 1 2 2 2 1 2 2 2 2 2 1 2 2 2 2 2 2 2 1 1 2 2 2 2 1 1 2 2 1 1 2 2 2 2 2 2 2 2 2 2 2 2 1 1 2 2 1 1 2 2 2 2 2 2 2 2 2 2 2 2 2 2 2 2 1 1 2 2 2 2 1 1 1 1 1 1 2 2 2 2 1 1 1 1 1 1 2 2 2 2 2 2 2 2 2 2 2 2 2 2 2 2 2 2 1 1 1 1 1 1 1 1 1 1 2 2 2 2 2 2 1 1 1 1 2 2 2 2 2 2 2 2 2 2 1 1 1 1 1 1 1 1 2 2 2 2 1 1 2 2 2 2 2 2 2 2 2 2 2 2 2 2 2 2 2 2 2 2 2 2 2 2 2 2 2 2 2 2 1 1 2 2 2 2 2 2 1 1 2 2 2 2 1 1 2 2 1 1 2 2 2 2 2 2 2 2 2 2 2 2 1 1 2 2 2 2 2 2 2 2 1 1 1 1 2 2 2 2 1 1 2 2 2 2 2 2 2 2 2 2 2 2 2 2 2 2 2 2 1 1 2 2 2 2 1 1 1 1 2 2 2 2 2 2 2 2 2 2 1 1 2 2 1 1 1 1 2 2 1 1 2 2 2 2 2 2 2 2 2 2 2 2 2 2 2 2 2 2 2 2 2 2 0 0 2 2 2 2 2 2 1 1 2 2 2 2 2 2 2 2 2 2 2 2 2 2 2 2 2 2 1 1 1 1 2 2 2 2 2 2 1 1 1 1 2 2 2 2 2 2 1 1 1 1 1 1 1 1 2 2 2 2 2 2 2 2 2 2 1 1 1 1 1 1 1 1 1 1 1 1 1 1 2 2 2 2 1 1 2 2 2 2 2 2 1 1 1 1 1 1 1 1 2 2 2 2 2 2 2 2 2 2 2 2 2 2 2 2 2 2 2 2 2 2 2 2 2 2 2 2 2 2 1 1 2 2 1 1 2 2 1 1 1 1 2 2 1 1 1 1 2 2 1 1 2 2 2 2 2 2 1 1 2 2 2 2 1 1 2 2 2 2 2 2 2 2 2 2 2 2 1 1 1 1 2 2 2 2 2 2 2 2 2 2 2 2 2 2 2 2 2 2 2 2 2 2 1 1 1 1 2 2 2 2 2 2 2 2 1 1 2 2 2 2 1 1 1 1 1 1 2 2 1 1 2 2 2 2 2 2 2 2 2 2 2 2 2 2 2 2 2 2 2 2 1 1 1 2 1 2 2 2 1 2 1 2 1 2 1 2 2 1 1 1 2 2 1 2 2 2 1 2 2 2 2 2 0 0 2 2 2 2 2 2 2 1 1 2 1 2 2 2 1 1 0 0 2 2 2 2 0 0 2 2 1 2 2 2 2 2 1 2 1 2 1 2 1 2 2 2 1 2 1 2 2 2 2 2 2 2 2 2 2 2 2 2 2 2 2 2 0 0 1 1 2 2 2 2 2 2 1 2 1 1 2 2 1 2 1 2 2 2 2 2 2 2 0 0 1 2 1 1 1 2 1 1 2 2 1 2 1 2 1 2 2 2 1 2 2 2 1 2 1 2 1 1 1 2 2 2 2 2 2 2 2 2 1 1 2 2 2 2 2 2 1 1 0 0 2 2 1 2 2 2 2 2 1 2 0 0 1 2 1 1 2 2 2 2 2 2 1 2 2 2 2 2 2 2 2 2 1 1 2 2 2 2 2 2 1 1 2 2 2 2 2 2 2 2 1 1 2 2 2 2 2 2 2 2 1 1 2 2 2 2 2 2 2 2 2 2 2 2 1 1 2 2 2 2 2 2 2 2 2 2 2 2 2 2 1 1 1 1 1 1 2 2 1 1 1 1 2 2 1 1 1 1 2 2 2 2 2 2 2 2 2 2 2 2 2 2 1 1 2 2 2 2 2 2 2 2 2 2 2 2 2 2 2 2 1 1 2 2 2 2 2 2 2 2 2 2 2 2 2 2 2 2 2 2 1 1 1 1 2 2 1 1 1 1 1 1 2 2 2 2 1 1 2 2 1 1 2 2 1 1 2 2 2 2 1 1 2 2 2 2 2 2 2 2 1 1 2 2 2 2 2 2 1 1 2 2 2 2 2 2 2 2 2 2 2 2 2 2 2 2 2 2 2 2 2 2 2 2 2 2 2 2 2 2 2 2 0 0 2 2 1 1 2 2 2 2 2 2 2 2 2 2 2 2 2 2 2 2 2 2 2 2 1 1 1 1 2 2 2 2 2 2 2 2 1 1 2 2 2 2 1 1 1 1 2 2 2 2 1 1 2 2 1 1 1 1 1 1 1 1 2 2 2 2 1 1 1 1 1 1 1 1 2 2 1 2 1 2 1 2 2 1 2 2 2 2 2 2 2 2 1 1 2 2 1 1 2 2 1 2 1 2 2 1 2 2 2 2 1 2 1 2 2 2 2 2 1 2 1 2 2 2 2 2 2 2 1 2 1 2 1 2 1 1 1 2 1 2 2 1 1 2 2 2 0 0 1 2 1 2 1 2 1 2 2 2 1 2 1 1 2 2 1 1 2 2 2 1 2 2 1 2 2 2 2 2 2 2 2 2 2 2 2 2 2 2 2 2 2 2 1 2 1 2 2 2 1 2 1 1 2 2 1 2 2 2 2 2 2 2 1 1 2 2 2 2 2 2 2 2 1 1 1 1 1 2 2 2 1 1 0 0 2 2 2 2 1 1 2 1 1 1 0 0 2 2 1 1 2 2 1 2 2 1 2 2 2 2 1 2 2 2 1 2 1 2 1 2 1 2 2 2 2 2 2 2 2 2 2 2 2 1 1 1 2 2 2 2 2 2 2 2 1 2 2 2 1 2 1 2 1 2 2 2 2 2 2 2 2 2 2 2 2 2 2 2 1 2 2 2 1 2 2 2 2 2 2 2 2 2 1 1 1 2 2 2 2 2 1 2 1 2 1 2 1 2 2 2 2 2 1 2 2 2 1 2 1 2 2 2 2 2 2 2 2 2 1 2 1 2 1 2 2 2 2 2 2 2 1 2 1 2 1 2 2 1 2 2 1 2 1 2 1 2 1 2 1 2 1 2 2 2 1 1 2 2 1 1 2 2 2 2 2 2 1 2 1 2 1 2 2 2 2 2 2 2 2 2 2 2 2 2 2 2 1 2 2 2 2 2 1 2 2 2 1 2 2 1 1 2 2 2 1 2 1 2 2 2 2 2 1 2 2 2 2 2 2 2 2 2 2 2 2 2 2 2 1 2 1 2 2 2 1 1 1 1 2 2 2 2 2 2 2 2 2 2 1 2 2 2 1 2 1 1 1 2 2 2 1 2 2 2 1 2 2 2 2 1 1 2 1 2 0 0 2 2 1 2 2 2 2 2 2 2 2 2 2 2 2 2 2 2 2 2 2 2 2 2 2 2 2 2 2 2 2 2 1 2 1 2 2 1 2 2 2 2 2 2 2 2 1 1 1 1 2 2 1 2 1 2 2 2 1 2 1 2 2 2 2 2 2 2 2 2 2 2 2 2 1 1 1 2 1 2 1 1 2 2 2 2 0 0 2 2 2 2 2 2 2 2 1 2 1 2 2 2 2 2 2 2 2 2 2 2 1 1 2 2 1 2 1 1 1 1 1 2 2 2 1 1 2 2 1 1 1 2 2 2 2 2 1 1 1 2 2 2 1 1 1 2 1 2 2 2 2 2 2 2 2 2 2 2 1 1 1 1 2 2 2 2 2 2 2 2 2 2 1 1 2 2 0 0 1 1 2 2 2 2 2 2 2 2 1 1 1 2 2 2 1 2 1 2 1 2 1 2 2 2 1 2 2 2 2 2 2 2 2 2 2 2 2 2 1 2 1 2 1 2 2 2 1 1 2 2 2 2 2 2 1 1 1 1 0 0 0 0 1 2 1 2 0 0 1 2 2 2 2 2 2 2 1 2 1 1 2 2 2 2 1 2 2 2 2 2 2 2 2 2 2 2 2 2 2 2 1 1 2 2 2 2 1 2 2 2 2 2 2 2 2 2 2 2 2 2 1 1 2 2 1 1 2 2 2 2 2 2 2 2 2 2 1 1 2 2 2 2 1 1 2 2 2 2 1 1 2 2 2 2 1 1 2 2 2 2 1 1 1 1 2 2 2 2 2 2 2 2 1 1 2 2 2 2 2 2 2 2 1 2 2 2 2 2 2 2 0 0 1 2 1 2 2 2 2 2 1 2 2 2 2 2 2 2 1 2 2 2 2 2 2 2 2 2 1 1 2 1 1 2 2 2 1 2 2 2 2 2 1 2 1 2 1 2 2 2 2 2 2 2 2 2 2 2 2 2 1 2 2 2 2 2 2 2 2 2 2 2 1 2 0 0 1 2 1 2 2 2 1 2 1 2 1 2 1 2 1 2 2 2 2 2 1 2 1 2 0 0 1 2 0 0 2 2 1 1 1 1 1 2 2 2 2 2 2 2 0 0 2 2 1 2 2 2 2 2 2 2 2 2 1 2 1 2 2 2 1 1 1 2 1 2 2 2 1 2 2 2 2 2 2 2 2 2 2 2 1 1 2 2 1 2 1 2 1 1 1 1 1 2 1 2 2 2 2 2 1 2 1 2 1 2 1 2 2 2 1 1 1 1 1 1 2 2 2 2 0 0 1 2 0 0 2 2 1 2 1 2 2 2 2 2 2 2 0 0 1 1 1 2 2 2 2 2 1 1 2 2 2 2 2 2 2 2 2 1 1 2 1 2 2 1 1 2 1 2 2 2 1 1 1 1 1 1 1 1 1 2 1 2 2 2 2 2 2 2 2 2 2 2 1 2 1 2 1 2 2 2 1 2 2 2 2 2 1 1 1 1 1 1 2 2 2 1 2 2 2 2 0 0 1 2 2 2 0 0 2 2 2 2 2 2 2 2 2 2 1 2 2 1 0 0 2 2 1 1 1 2 2 2 2 2 2 2 2 2 2 2 1 2 1 2 2 1 1 2 1 2 1 2 1 2 2 2 2 2 2 2 1 1 0 0 1 1 1 1 1 1 1 1 1 1 1 1 1 1 1 2 1 1 1 2 0 0 2 2 1 2 2 2 1 2 2 2 2 2 2 2 2 2 2 2 1 2 1 2 2 2 1 2 2 2 2 2 2 2 1 1 2 2 2 2 2 2 2 2 1 2 1 2 1 2 2 2 2 2 1 2 2 2 2 2 2 2 2 2 2 2 2 2 1 1 1 1 2 2 1 1 2 2 2 2 2 2 2 2 2 2 2 2 2 2 2 2 1 2 2 2 2 2 2 2 2 2 2 2 1 1 1 1 1 1 1 1 2 2 2 2 2 2 2 2 1 2 2 2 2 2 2 2 1 1 2 2 2 2 2 2 2 2 1 2 2 2 1 1 2 2 1 2 1 2 2 2 2 2 2 2 1 1 1 2 0 0 1 2 2 2 2 2 2 2 1 2 1 2 1 2 2 2 2 1 2 2 1 1 1 2 2 1 1 2 2 2 1 2 0 0 1 2 2 2 1 1 2 2 2 2 1 2 1 2 2 2 1 2 1 2 2 2 1 1 2 2 2 2 2 2 2 2 1 1 1 1 2 2 2 2 2 2 1 1 2 2 2 2 2 2 1 2 1 2 1 2 1 2 2 2 2 2 2 2 1 1 1 2 2 2 1 1 1 2 1 2 1 2 2 2 2 2 2 2 2 2 1 1 2 2 2 2 2 2 1 2 1 1 1 1 1 2 1 2 1 2 1 2 1 1 1 2 2 2 2 1 2 2 2 2 1 2 0 0 1 2 2 2 2 2 2 2 2 2 2 2 2 2 2 2 2 1 1 2 1 2 2 2 2 2 2 2 2 1 1 1 2 2 2 2 1 1 2 2 2 2 2 2 1 1 1 1 1 1 2 2 1 1 1 1 2 2 1 1 2 2 2 2 1 2 1 2 2 2 2 2 2 2 2 2 1 2 1 2 2 1 2 2 1 2 2 2 2 2 2 2 2 2 2 2 2 2 2 2 2 2 2 2 1 1 1 1 1 1 2 2 2 2 2 2 1 1 2 1 1 2 1 2 1 2 1 2 1 2 1 2 1 2 2 2 2 2 1 1 1 1 1 2 2 2 2 2 1 2 1 2 1 2 1 2 1 1 2 2 1 2 2 2 2 2 2 2 2 2 1 2 2 2 1 2 2 2 1 1 2 2 2 2 2 2 1 2 1 2 1 2 1 2 1 2 1 2 1 2 2 2 2 2 1 2 2 2 1 2 1 2 1 2 1 2 1 2 1 1 2 2 2 2 2 2 1 2 2 2 2 2 2 2 2 2 2 1 2 2 2 2 2 2 2 2 2 2 2 2 2 2 0 0 1 2 2 2 1 1 2 2 2 2 2 2 2 2 2 2 2 2 0 0 2 2 1 1 1 1 1 1 1 1 2 2 2 2 2 2 2 2 1 1 1 2 1 2 1 2 1 2 2 2 1 1 1 2 2 2 1 1 2 2 2 2 1 2 2 2 2 2 1 2 1 2 0 0 2 2 1 2 2 2 1 2 1 2 2 2 1 1 1 1 1 2 1 1 1 1 2 2 2 2 2 2 2 2 2 2 2 2 1 2 0 0 2 2 2 2 2 2 2 2 2 2 2 2 2 2 1 2 1 2 2 2 2 2 2 2 1 2 0 0 2 2 2 2 2 2 2 2 1 2 1 2 1 2 0 0 2 2 2 2 1 1 2 2 1 1 1 1 2 2 1 2 2 2 2 2 1 2 1 2 2 1 1 2 1 2 1 2 1 2 1 2 1 2 1 2 1 2 2 2 2 2 2 2 1 1 1 1 2 2 1 1 2 2 1 1 2 2 2 2 2 2 2 2 2 2 2 2 2 2 1 1 2 2 1 1 2 2 2 2 2 2 2 2 1 2 2 2 2 2 1 2 2 2 2 2 2 2 2 2 1 2 2 2 2 2 2 2 1 2 1 2 1 2 1 1 2 2 2 2 2 2 1 2 1 2 1 2 2 2 1 2 2 2 2 2 2 2 2 2 2 2 1 2 2 2 2 2 2 2 2 2 1 2 1 2 2 2 2 1 1 2 1 2 1 2 2 1 2 2 2 2 2 2 2 2 2 2 1 2 2 2 1 2 0 0 2 2 2 2 1 1 2 2 2 2 1 1 1 2 1 1 1 2 2 2 2 2 2 2 0 0 2 2 1 2 2 2 2 2 1 1 2 2 2 2 2 2 1 1 2 2 2 2 2 2 1 2 1 2 1 2 2 2 2 2 2 2 2 2 2 2 2 2 2 2 1 1 2 2 1 1 1 1 2 2 2 2 2 2 1 2 2 2 2 2 2 2 2 2 2 2 2 2 2 1 2 2 1 2 2 2 1 1 1 2 1 1 1 1 1 1 1 2 2 2 1 2 1 2 1 2 1 2 1 1 2 2 1 2 1 2 1 2 1 2 1 2 2 1 1 2 1 2 0 0 2 2 1 1 2 2 1 2 1 2 2 2 2 2 2 2 1 2 1 2 2 2 1 1 1 1 1 1 2 2 2 2 2 2 1 2 2 2 2 2 2 2 1 2 1 2 0 0 2 2 2 2 2 2 2 2 1 2 1 1 1 2 1 2 1 2 1 2 1 2 2 2 2 1 2 2 2 2 2 2 2 2 2 2 2 2 2 2 2 2 2 2 2 2 2 2 2 2 2 2 1 1 1 1 1 2 1 2 1 2 1 1 2 2 0 0 1 2 2 2 2 2 1 2 2 2 2 2 0 0 0 0 1 2 1 2 1 2 1 2 1 2 1 2 1 2 1 2 2 1 1 2 1 2 1 1 1 2 1 2 1 2 1 2 1 2 1 2 1 2 1 2 2 2 2 1 2 2 2 2 2 2 2 2 1 2 2 2 1 2 1 2 2 2 2 2 2 2 1 2 0 0 1 2 1 2 1 2 0 0 0 0 1 2 1 2 2 2 2 2 2 2 2 2 2 2 2 2 2 2 2 2 2 2 2 2 1 1 2 2 2 2 2 2 1 1 2 2 2 2 2 2 2 2 2 2 2 2 1 1 2 2 2 2 2 2 2 2 2 2 2 2 2 2 2 2 2 2 1 1 2 2 2 2 1 2 2 2 2 2 0 0 2 2 2 2 1 2 2 2 1 2 1 2 2 2 2 2 2 2 1 1 2 2 2 2 1 2 2 2 2 2 2 2 1 1 2 2 2 2 1 2 2 2 1 2 1 2 1 2 2 2 2 2 1 2 1 2 1 2 2 2 2 2 2 2 2 1 1 2 1 2 1 1 2 2 1 1 1 1 1 1 1 2 2 2 2 2 2 2 1 2 1 2 0 0 1 2 2 2 2 2 2 2 2 2 1 1 2 2 1 2 1 2 1 2 1 2 1 1 1 2 2 2 1 2 1 2 2 2 1 2 2 2 2 2 2 2 1 2 2 2 2 2 2 2 2 2 2 2 2 2 2 2 2 2 1 2 2 2 1 2 2 2 2 2 2 2 1 1 2 2 2 2 1 1 2 2 1 2 1 2 1 1 1 2 1 2 1 2 2 2 1 2 1 2 1 2 1 2 1 2 1 2 2 2 2 2 2 2 1 2 1 2 2 2 2 2 1 2 1 1 2 2 2 2 1 2 1 2 2 2 2 2 2 2 1 2 2 2 2 2 2 2 2 2 1 1 2 2 1 1 1 1 2 2 2 2 2 2 2 2 1 1 2 2 2 2 1 1 2 2 2 2 2 2 2 2 2 2 2 2 2 2 1 1 2 2 2 2 2 2 2 2 1 1 2 2 2 2 1 1 2 2 2 2 2 2 2 2 2 2 1 1 2 2 1 1 2 2 1 1 2 2 2 2 2 2 2 2 2 2 2 2 2 2 2 2 1 1 2 2 2 2 2 2 2 2 1 1 2 2 2 2 1 1 2 2 2 2 2 2 1 1 2 2 1 1 1 1 1 1 2 2 2 2 2 2 1 1 2 2 2 2 2 2 2 2 1 2 1 2 1 2 2 2 1 2 2 2 2 2 2 2 2 2 2 2 2 2 1 1 1 2 1 1 2 2 2 2 2 2 2 2 2 2 1 2 2 2 2 2 1 1 1 1 2 2 1 1 1 1 2 2 2 2 2 2 1 1 2 2 2 2 2 2 2 2 2 2 2 2 1 1 2 2 2 2 2 2 2 2 1 1 2 2 2 2 1 1 1 1 1 1 2 2 1 1 2 2 2 2 2 2 1 1 2 2 2 2 2 2 2 2 2 2 2 2 1 1 2 2 1 1 2 2 1 1 2 2 2 2 2 2 2 2 1 1 1 1 2 2 2 2 2 2 2 2 2 2 1 1 1 1 1 1 2 2 2 2 1 1 2 2 2 2 2 2 2 2 1 1 2 2 2 2 2 2 2 2 2 2 2 2 2 2 2 2 2 2 1 1 2 2 2 2 2 2 1 1 1 1 2 2 1 1 2 2 1 1 1 1 2 2 2 2 1 1 2 2 1 1 2 2 2 2 2 2 2 2 2 2 2 2 2 2 2 2 2 2 2 2 1 1 1 2 2 2 2 2 2 2 1 2 1 2 2 2 2 2 1 2 2 2 2 2 2 2 1 2 2 2 2 2 2 2 1 2 2 2 2 2 2 2 1 2 1 2 2 2 2 2 2 2 1 2 0 0 1 2 1 2 1 2 1 1 1 2 1 2 1 2 2 2 1 2 2 2 2 2 1 2 1 1 2 2 1 2 1 2 1 2 2 2 1 2 1 2 2 2 2 2 1 2 2 2 1 2 1 2 1 2 1 2 2 2 2 1 2 2 1 1 2 2 2 2 2 2 2 2 2 2 2 2 1 2 2 2 1 2 2 2 1 2 2 2 1 2 1 2 1 2 2 2 2 2 2 2 0 0 1 1 2 2 2 2 2 1 2 2 1 2 0 0 1 1 2 2 2 2 1 2 2 2 1 2 2 2 1 2 2 2 2 2 1 1 1 1 1 1 2 2 2 2 1 2 1 2 1 2 1 1 2 2 1 1 2 2 0 0 2 2 2 2 1 2 1 1 2 2 2 2 2 2 2 2 2 2 2 2 1 2 2 2 2 2 2 2 1 2 1 1 1 1 1 1 1 1 1 1 2 2 1 1 1 1 2 2 2 2 2 2 1 1 2 2 1 1 2 2 2 2 2 2 1 2 2 2 1 2 2 2 1 2 2 2 2 2 1 1 2 2 2 2 1 1 2 2 2 2 1 2 1 2 2 2 2 2 2 2 2 2 1 2 1 2 0 0 2 2 2 1 2 2 2 2 1 1 2 2 2 2 2 2 2 2 1 2 0 0 2 2 1 2 2 2 1 1 2 2 1 2 2 2 2 1 1 2 2 2 2 2 2 2 2 2 1 1 2 2 2 2 2 2 2 2 2 2 2 2 2 2 2 2 1 1 0 0 0 0 1 2 2 2 2 2 2 2 1 1 1 1 1 1 2 2 2 2 2 2 1 1 0 0 2 2 1 1 2 2 1 2 1 2 1 2 1 2 1 2 2 2 1 2 2 2 2 2 1 1 2 2 2 2 2 2 2 2 0 0 2 2 1 1 1 2 2 2 1 1 1 2 1 2 2 2 2 2 2 2 2 2 2 2 1 1 2 2 2 2 1 1 2 2 1 1 2 2 2 2 2 2 1 1 1 1 1 1 1 1 2 2 2 2 2 2 2 2 2 2 2 2 2 2 1 1 2 2 1 1 1 1 2 2 1 1 2 2 2 2 1 2 2 2 1 2 2 2 0 0 1 2 0 0 1 2 1 1 1 1 1 1 1 1 2 2 2 2 2 2 0 0 2 2 2 2 1 1 2 2 2 2 2 2 2 1 1 2 2 2 1 2 2 2 2 2 2 2 1 2 1 2 1 1 1 1 1 1 1 2 2 2 2 2 2 2 1 2 1 2 1 2 1 2 2 2 2 2 2 2 2 2 1 1 1 1 2 2 1 2 2 2 1 2 1 2 1 2 2 2 2 2 2 1 1 2 1 2 1 2 1 2 1 2 2 2 2 2 1 2 1 2 1 2 2 1 1 2 2 2 2 2 2 2 2 2 1 2 2 2 1 2 1 2 2 1 2 2 2 2 2 2 0 0 1 1 1 2 1 1 2 2 1 2 2 2 2 2 0 0 1 2 1 2 2 2 2 2 1 1 1 2 1 1 2 2 1 2 2 2 2 2 2 2 1 1 1 2 1 1 2 2 2 2 2 2 1 2 2 2 0 0 2 1 2 2 2 2 2 2 2 2 2 2 2 2 2 2 2 2 2 2 2 2 2 2 2 2 2 2 1 1 1 1 2 2 2 2 2 2 2 2 1 2 0 0 2 2 2 2 2 2 0 0 1 2 1 2 1 1 1 2 1 1 0 0 1 2 1 2 0 0 2 2 2 2 0 0 1 2 2 2 1 2 1 2 2 2 1 2 2 2 2 2 2 2 2 2 2 2 2 2 1 1 1 1 1 2 2 2 2 2 2 2 2 2 2 2 2 2 2 2 2 2 2 2 1 1 1 1 2 2 1 1 2 2 2 2 1 1 2 2 2 2 2 2 2 2 2 2 1 1 2 2 2 2 2 2 2 2 2 2 2 2 2 2 2 2 2 2 2 2 2 2 2 2 2 2 2 2 2 2 2 2 2 2 1 1 1 1 2 2 2 2 1 1 1 1 2 2 2 2 2 2 2 2 2 2 2 2 1 1 2 2 2 2 1 1 2 2 1 1 1 1 2 2 2 2 2 2 1 1 2 2 1 1 1 1 2 2 2 2 1 1 2 2 1 1 1 1 2 2 2 2 2 2 2 2 1 1 2 2 2 2 2 2 2 2 2 2 2 2 2 2 2 2 2 2 2 2 2 2 2 2 2 2 2 2 2 2 2 2 2 2 2 2 2 2 2 2 2 2 2 2 1 1 2 2 2 2 1 1 2 2 2 2 2 2 2 2 2 2 2 2 2 2 2 2 1 1 2 2 2 2 2 2 2 2 1 1 2 2 2 2 1 1 1 1 2 2 1 1 2 2 1 1 2 2 2 2 2 2 2 2 2 2 2 2 2 2 2 2 2 2 2 2 2 2 2 2 2 2 1 1 1 1 2 2 2 2 2 2 2 2 2 2 2 2 1 1 1 1 2 2 2 2 2 2 1 1 2 2 1 1 2 2 1 1 2 2 1 1 1 1 2 2 2 2 2 2 2 2 1 1 1 1 2 2 2 2 1 1 2 2 2 2 2 2 1 1 2 2 2 2 1 1 2 2 2 2 2 2 2 2 1 1 1 1 2 2 2 2 2 2 2 2 1 1 2 2 2 2 1 1 2 2 2 2 1 1 2 2 2 2 2 2 2 2 1 2 2 2 1 2 1 2 2 2 2 2 1 2 2 2 1 2 2 2 1 1 2 2 2 2 2 2 1 2 0 0 1 2 1 2 0 0 1 2 2 2 2 2 1 2 1 2 1 2 1 2 2 2 1 1 1 1 1 1 2 2 2 2 2 2 2 2 2 2 1 2 2 2 2 2 0 0 2 2 2 2 2 2 2 2 1 2 1 2 2 2 2 2 2 2 2 2 1 1 2 2 2 2 2 2 2 2 2 2 1 1 2 2 0 0 2 2 2 2 1 2 2 2 1 2 2 2 1 2 1 1 1 2 2 2 1 2 2 2 1 2 1 1 1 1 2 2 2 2 2 2 2 2 1 1 1 1 1 2 1 2 1 2 2 2 0 0 2 2 2 2 0 0 2 2 1 2 1 2 2 2 2 2 1 2 2 2 1 1 2 2 1 1 2 2 1 2 1 2 1 2 2 2 2 2 1 2 2 2 1 1 2 2 2 2 1 2 1 2 2 2 2 2 2 2 1 2 2 2 2 2 1 2 1 1 2 2 2 2 1 2 2 2 2 2 2 2 2 2 2 2 2 2 2 2 2 2 2 2 2 2 2 2 1 1 2 2 2 2 1 2 2 2 2 2 0 0 1 2 1 2 2 2 1 2 1 2 2 2 2 2 2 2 2 2 2 2 1 2 1 2 2 2 1 2 2 2 1 2 1 2 1 1 1 1 2 2 2 2 2 2 2 2 2 2 1 2 1 1 2 2 2 2 2 2 2 2 2 2 2 2 1 2 1 2 1 2 0 0 2 2 2 2 2 2 1 1 1 1 1 1 1 1 1 1 2 2 2 2 2 2 1 2 1 2 1 2 2 2 2 2 1 2 2 2 0 0 1 2 2 2 0 0 0 0 2 2 2 2 0 0 0 0 2 2 2 2 1 2 2 2 2 2 1 2 2 2 2 2 1 1 1 1 1 1 2 2 2 2 2 2 2 2 2 2 2 2 2 2 2 2 1 2 2 2 2 2 1 2 1 2 2 2 0 0 2 1 1 2 0 0 1 2 2 2 1 1 1 1 2 2 2 2 1 1 2 2 1 1 1 1 2 2 2 2 1 1 1 1 2 2 2 2 2 2 2 2 2 2 2 2 2 2 2 2 2 2 2 2 2 2 2 2 2 2 2 2 1 1 2 2 1 1 1 1 2 2 2 2 2 2 2 2 0 0 2 2 2 2 1 1 2 2 2 2 2 2 1 1 2 2 2 2 2 2 1 1 1 1 1 1 2 2 1 1 2 2 1 1 2 2 2 2 2 2 2 2 2 2 2 2 2 2 1 1 1 1 1 1 1 1 1 1 2 2 1 1 2 2 1 2 1 1 1 2 2 1 1 2 1 2 1 2 1 2 2 1 1 2 0 0 1 2 1 2 2 2 2 2 1 1 1 2 1 2 1 1 1 2 1 2 2 2 2 2 2 2 2 2 1 1 2 2 1 1 2 2 2 2 2 2 2 2 2 2 1 1 1 1 2 2 1 2 2 2 2 2 2 2 2 2 2 2 2 2 1 2 1 2 2 2 2 2 2 2 2 2 2 1 2 2 1 1 1 1 1 2 2 2 2 2 1 2 2 1 1 2 2 2 2 2 2 2 2 2 1 1 1 1 2 2 2 2 1 2 1 1 2 2 1 2 2 2 2 2 2 2 2 2 1 2 2 2 2 2 2 2 1 2 1 1 1 2 1 2 1 1 2 2 1 1 2 2 2 2 2 2 1 2 2 2 2 2 2 2 2 2 1 1 2 2 2 2 2 2 2 2 1 1 2 2 2 2 2 2 2 2 2 2 2 2 2 2 2 2 2 2 2 2 2 2 2 2 1 1 2 2 1 1 1 1 2 2 2 2 1 1 2 2 1 1 1 1 1 1 2 2 2 2 2 2 2 2 2 2 2 2 2 2 2 2 1 1 2 2 0 0 2 2 2 2 2 2 1 1 2 2 1 1 2 2 2 2 2 2 2 2 2 2 2 2 1 1 2 2 2 2 2 2 2 2 2 2 2 2 2 2 2 2 1 1 2 2 1 1 1 1 2 2 2 2 2 2 1 1 2 2 2 2 2 2 2 2 2 2 2 2 2 2 2 2 1 1 2 2 2 2 2 2 2 2 2 2 2 2 2 2 2 2 2 2 2 2 1 1 1 2 1 1 1 1 2 2 2 2 2 2 2 2 1 1 2 2 2 2 2 2 2 2 1 1 1 1 2 2 2 2 2 2 1 1 1 1 2 2 2 2 0 0 2 2 2 2 2 2 2 2 2 2 2 2 0 0 2 2 1 1 1 1 1 1 2 2 2 2 2 2 1 1 2 2 2 2 2 2 2 2 2 2 1 1 2 2 2 2 2 2 2 2 2 2 1 1 2 2 2 2 1 1 2 2 2 2 1 1 2 2 1 1 2 2 2 2 2 2 2 2 2 2 2 2 1 1 2 2 2 2 0 0 1 1 1 1 2 2 0 0 1 1 1 1 2 2 1 1 1 1 1 1 1 1 2 2 2 2 2 2 2 2 2 2 2 2 2 2 2 2 1 1 1 1 1 1 2 2 2 2 2 2 2 2 2 2 2 2 1 1 1 1 1 1 1 1 1 1 2 2 1 1 2 2 2 2 2 2 2 2 2 2 2 2 2 2 2 2 2 2 2 2 1 1 2 2 2 2 2 2 2 2 2 2 2 2 2 2 2 2 2 2 2 2 2 2 2 2 2 2 1 1 1 1 2 2 2 2 2 2 2 2 1 1 2 2 2 2 2 2 1 1 1 1 2 2 2 2 2 2 2 2 2 2 2 2 2 2 1 1 2 2 2 2 2 2 1 1 2 2 2 2 1 1 2 2 1 1 2 2 1 1 2 2 2 2 2 2 2 2 2 2 2 2 2 2 2 2 2 2 2 2 2 2 2 2 1 1 2 2 2 2 2 2 2 2 2 2 2 2 2 2 1 1 1 1 2 2 2 2 2 2 2 2 2 2 2 2 2 2 2 2 2 2 2 2 1 1 2 2 1 1 2 2 2 2 2 2 2 2 1 1 2 2 1 1 2 2 2 2 2 2 0 0 2 2 2 2 2 2 2 2 2 2 1 1 1 1 0 0 1 1 2 2 2 2 1 1 2 2 2 2 2 2 2 2 2 2 1 1 2 2 1 1 2 2 2 2 2 2 2 2 2 2 2 2 1 1 2 2 2 2 2 2 1 1 2 2 2 2 2 2 1 2 1 2 1 2 1 2 1 2 1 2 1 2 2 2 1 2 0 0 2 2 1 2 1 2 1 2 1 2 2 2 1 2 1 2 2 2 2 2 2 2 2 2 2 2 2 2 2 2 2 2 0 0 1 2 2 2 1 2 1 2 2 2 2 2 2 2 1 2 2 2 0 0 2 2 2 2 1 2 1 2 2 2 1 2 1 2 1 2 1 1 0 0 2 2 1 2 2 2 1 2 1 2 2 2 2 2 1 2 1 2 2 2 1 2 1 2 1 1 2 2 1 2 2 2 1 2 1 2 0 0 1 2 2 2 2 2 2 2 2 2 2 2 2 2 2 2 2 2 0 0 1 2 2 2 2 2 2 2 2 2 2 2 2 2 2 2 2 2 2 2 1 2 2 2 1 2 2 2 2 2 1 2 1 2 2 2 1 2 2 2 2 2 1 1 2 2 2 1 2 2 1 2 2 2 2 2 1 2 2 2 0 0 1 2 0 0 2 2 2 2 2 2 0 0 2 2 2 2 1 2 0 0 1 2 1 2 2 2 2 2 2 2 2 2 1 2 2 2 2 2 1 2 2 2 2 2 1 1 1 2 2 2 2 2 2 2 2 2 2 2 1 2 1 2 2 2 1 2 2 2 1 2 1 2 1 2 1 2 2 2 1 2 2 2 2 2 2 2 2 2 2 2 1 2 1 2 2 2 1 2 1 2 2 2 1 2 0 0 1 2 1 2 1 2 2 2 2 2 1 2 2 2 1 2 2 2 1 2 1 2 1 1 2 2 2 2 2 2 2 2 2 2 2 2 1 1 2 2 2 2 1 1 1 1 2 2 2 2 0 0 1 2 2 2 2 2 2 2 1 2 2 2 2 2 1 2 0 0 1 2 2 2 2 2 1 2 2 2 1 2 2 2 2 2 2 2 1 2 1 2 2 2 2 2 2 2 2 2 2 2 2 2 2 2 2 2 2 2 2 2 2 2 2 2 2 2 2 2 0 0 0 0 2 2 0 0 1 2 1 2 0 0 1 1 2 2 1 2 2 2 2 2 1 1 2 2 2 2 2 2 1 2 1 1 1 1 1 1 2 2 2 2 1 2 1 2 2 2 1 2 2 1 2 1 2 2 1 2 2 2 2 2 1 1 1 1 1 1 2 2 2 2 1 2 1 2 2 2 2 2 2 2 2 2 2 2 2 2 2 2 0 0 1 2 2 2 1 2 1 2 2 2 2 2 1 1 2 2 2 2 2 2 2 2 2 2 1 1 2 2 2 2 2 2 2 2 2 2 2 2 2 2 2 2 2 2 2 2 2 2 2 2 1 1 2 2 2 2 2 2 1 2 1 2 1 2 2 2 1 1 1 1 1 1 2 2 1 2 2 2 2 2 2 2 2 2 1 2 1 2 2 2 1 2 0 0 2 2 2 2 1 2 2 2 1 2 2 2 2 2 2 2 2 2 2 2 2 2 2 2 1 2 2 2 1 2 1 2 1 2 1 2 1 2 2 2 2 2 2 2 2 2 1 1 1 1 1 1 2 2 2 2 2 2 0 0 1 2 1 1 0 0 2 2 1 2 1 2 1 2 1 1 1 2 1 1 2 2 2 2 1 1 2 2 2 2 2 2 1 1 1 1 1 2 1 2 2 2 2 2 2 2 1 2 2 2 1 2 1 1 2 2 1 2 0 0 2 2 2 2 2 2 2 2 2 2 2 2 2 2 2 2 2 2 2 2 1 1 2 2 2 2 2 2 2 2 2 2 1 2 2 2 2 2 1 1 2 2 2 2 2 2 0 0 1 1 1 1 2 2 2 2 1 2 2 2 1 2 0 0 2 2 2 2 1 2 2 2 2 2 1 2 1 2 1 2 1 2 2 2 2 2 2 2 1 1 1 1 2 2 2 2 1 2 2 2 1 2 1 1 1 2 2 2 2 2 2 2 2 2 2 2 2 2 2 2 2 2 2 2 2 2 0 0 2 1 0 0 1 2 2 2 0 0 1 2 2 2 2 2 1 2 2 2 1 2 1 2 2 2 0 0 1 2 1 2 2 2 2 2 2 2 2 2 0 0 1 2 2 2 1 2 1 1 2 2 2 2 2 2 2 2 2 2 2 2 1 2 1 2 1 2 2 1 2 2 2 2 2 2 2 2 2 1 0 0 1 2 0 0 2 2 1 1 2 1 2 2 2 2 0 0 2 2 2 2 2 2 2 2 1 2 1 1 0 0 1 1 2 2 2 2 2 2 2 2 2 2 2 2 2 2 1 2 0 0 2 2 2 2 2 2 2 2 2 2 2 2 1 2 1 1 1 2 1 1 2 2 2 2 2 2 1 1 1 1 1 1 2 2 2 2 1 1 1 1 2 2 1 2 1 2 2 1 2 2 2 2 2 2 0 0 2 2 2 2 2 2 2 2 1 1 2 2 1 1 2 2 0 0 1 2 2 2 1 2 1 2 2 2 1 2 2 1 2 2 2 2 2 2 1 2 2 2 1 1 1 2 1 2 2 2 1 2 1 2 1 2 2 2 2 2 1 2 1 2 2 2 2 2 0 0 2 2 1 2 1 2 1 2 1 2 2 2 2 2 2 2 2 2 2 2 2 2 2 2 1 1 2 2 1 2 1 2 1 2 1 2 1 2 1 2 1 2 1 2 2 1 2 2 1 1 1 2 0 0 1 2 1 2 2 2 1 2 2 2 0 0 2 2 2 2 2 2 1 2 1 1 2 2 1 2 2 2 2 2 2 2 2 2 2 2 2 2 2 2 1 1 2 2 2 2 1 1 1 1 1 1 2 2 1 1 2 2 2 2 1 1 2 2 2 2 2 2 2 2 2 2 2 2 2 2 2 2 1 2 0 0 1 2 2 2 2 2 1 2 1 2 2 2 1 2 2 2 2 2 2 2 1 2 1 2 1 2 2 2 2 2 1 2 2 2 2 2 2 2 2 2 2 2 2 2 1 2 2 2 1 2 2 1 2 2 1 2 1 1 1 1 2 2 1 2 2 2 2 2 1 1 1 1 1 2 2 2 2 2 1 2 1 2 1 2 2 2 2 2 2 2 2 2 2 2 2 2 2 2 2 2 1 1 2 2 2 2 1 1 2 2 2 2 2 2 2 2 2 2 1 2 2 2 1 1 2 2 2 2 1 2 2 2 1 2 1 2 2 2 2 2 2 2 2 2 2 2 2 2 2 2 1 2 2 2 2 2 2 2 2 2 2 2 2 2 2 2 2 2 2 2 1 2 2 2 2 2 1 2 2 1 2 2 1 2 1 2 1 2 1 2 1 2 1 2 1 2 0 0 1 1 2 2 0 0 0 0 1 2 1 2 2 2 1 1 2 2 2 2 2 2 2 2 2 2 2 2 2 2 2 2 1 2 0 0 1 2 1 2 2 1 2 2 2 2 2 2 2 2 2 2 1 1 1 1 2 2 2 2 2 2 2 2 2 2 2 2 2 2 2 2 2 2 2 2 2 2 1 2 2 2 2 2 1 2 1 1 2 2 1 1 2 1 2 2 2 2 2 2 2 2 2 2 2 2 2 2 2 2 2 2 2 2 2 2 2 2 1 2 1 2 2 2 0 0 1 2 1 2 1 1 2 2 1 2 2 2 2 2 2 2 2 2 2 2 2 2 2 2 2 2 2 2 2 2 1 2 1 2 1 1 2 2 2 2 1 2 2 2 1 1 1 1 1 2 2 2 2 2 2 2 1 1 1 1 1 2 1 2 2 2 2 2 2 2 1 2 1 1 1 2 1 2 2 2 2 2 1 1 2 2 1 2 2 2 2 2 2 2 1 2 1 2 2 2 1 2 1 1 2 2 2 2 2 2 1 2 1 1 2 2 2 2 2 2 2 2 0 0 2 2 2 2 2 2 2 2 2 2 2 2 2 1 1 2 2 2 2 1 1 2 2 2 2 2 2 2 2 2 2 2 1 1 0 0 1 1 2 2 1 2 1 2 2 2 1 2 1 1 0 0 2 2 1 2 1 1 2 2 1 2 1 2 1 2 1 2 2 2 2 2 2 2 0 0 1 2 1 2 2 2 2 2 2 2 0 0 2 2 2 2 1 2 1 1 2 2 2 2 1 2 1 2 2 2 1 2 1 2 1 2 2 2 2 2 1 2 2 2 1 2 2 2 1 1 1 1 1 2 1 2 1 2 2 2 2 2 1 2 2 2 1 2 1 2 2 2 2 2 1 1 1 2 1 2 1 2 1 2 2 2 1 1 1 1 1 2 2 2 2 2 2 2 2 2 2 2 1 2 1 1 2 2 2 2 2 1 1 2 1 2 1 2 2 2 1 1 1 1 1 2 2 2 2 2 1 2 2 2 2 2 2 2 2 2 2 2 1 2 2 2 2 2 1 2 1 2 1 2 2 1 1 1 2 2 2 2 1 1 2 2 2 2 2 2 1 1 1 1 1 1 2 2 1 2 2 2 2 2 2 2 2 2 2 2 2 2 2 2 1 2 1 2 1 2 2 2 2 2 2 2 1 1 2 2 1 1 2 2 2 2 2 2 1 1 2 2 1 1 1 1 2 2 2 2 2 2 2 2 2 1 0 0 1 2 1 1 1 2 2 2 0 0 1 2 1 2 1 2 1 1 1 2 0 0 2 2 1 2 2 2 1 1 2 2 1 2 2 2 1 1 0 0 2 2 2 2 2 2 2 2 2 2 2 2 2 2 2 2 2 2 2 1 2 2 2 2 1 2 2 2 1 2 2 2 2 2 1 2 1 2 1 2 2 2 2 2 2 1 2 2 0 0 1 2 1 2 0 0 2 2 2 2 1 2 2 2 2 2 2 2 2 2 1 2 1 2 1 1 1 1 1 2 1 1 2 2 2 2 2 2 1 1 2 2 1 1 1 1 2 2 2 2 2 2 2 2 2 2 2 2 2 2 2 2 2 2 2 2 0 0 1 1 1 1 1 1 1 1 2 2 2 2 1 2 1 2 1 2 2 1 2 2 1 2 1 2 2 2 1 1 2 2 2 2 2 2 1 2 2 2 2 2 2 2 1 2 1 2 1 2 2 2 2 2 1 1 2 2 2 2 1 1 2 2 2 2 2 2 2 2 2 2 2 2 1 2 2 2 2 2 2 2 1 1 2 2 2 2 0 0 1 1 2 2 2 2 2 2 2 2 2 2 1 2 2 2 2 2 2 2 1 2 1 2 2 2 1 2 2 2 2 2 1 2 2 2 2 2 2 2 2 2 2 2 2 2 2 2 1 1 2 2 2 2 1 1 1 1 1 1 2 2 0 0 1 2 1 1 2 2 2 2 2 2 2 2 2 2 2 2 0 0 2 2 2 2 2 2 2 2 1 1 1 1 1 1 2 2 1 2 2 2 2 2 2 2 2 2 2 2 0 0 2 2 1 1 1 2 2 2 1 2 2 2 1 2 2 2 2 2 1 2 2 2 2 2 2 2 2 2 1 2 2 2 0 0 2 2 2 2 2 2 2 2 2 2 2 2 2 2 2 2 2 2 2 2 2 2 2 2 2 2 2 2 2 2 2 2 2 2 2 1 2 2 2 2 2 2 2 2 1 2 1 2 1 2 1 2 2 2 2 2 1 2 2 2 2 2 1 2 2 2 2 2 1 1 1 1 1 1 2 2 2 2 2 2 1 1 2 2 2 2 2 2 2 2 1 1 2 2 1 1 2 2 2 2 2 2 2 2 2 2 2 2 2 2 2 2 2 2 2 2 2 2 2 2 2 2 1 1 2 2 1 2 2 2 1 1 2 2 2 2 2 2 2 2 2 2 2 2 2 2 2 2 2 2 2 2 1 1 2 2 2 2 2 2 1 1 2 2 2 2 1 1 1 1 2 2 2 2 2 2 2 2 2 2 2 2 2 2 2 2 2 2 2 2 2 2 2 2 2 2 1 1 1 1 2 2 2 2 2 2 2 2 2 2 2 2 1 1 1 1 1 1 2 2 2 2 2 2 1 1 2 2 2 2 2 2 2 2 2 2 2 2 2 2 2 2 2 2 2 2 2 2 2 2 2 2 2 2 2 2 2 2 2 2 2 2 1 1 2 2 1 1 2 2 2 2 2 2 2 2 2 2 2 2 2 2 2 2 2 2 2 2 2 2 2 2 2 2 2 2 2 2 1 1 2 2 2 2 2 2 1 1 2 2 2 2 2 2 2 2 1 1 1 1 1 1 1 1 2 2 2 2 2 2 1 1 2 2 2 2 2 2 2 2 1 1 1 1 1 1 1 1 2 2 2 2 2 2 2 2 2 2 2 2 1 1 2 2 2 2 2 2 2 2 2 2 2 2 2 2 2 2 2 2 1 1 2 2 2 2 2 2 2 2 2 2 2 2 2 2 1 1 2 2 1 1 2 2 2 2 1 1 2 2 2 2 1 1 2 2 1 1 1 1 2 2 2 2 2 2 2 2 1 1 2 2 1 1 2 2 0 0 2 2 2 2 2 2 2 2 2 2 2 2 2 2 2 2 0 0 1 1 2 2 2 2 2 2 2 2 2 2 2 2 2 2 2 2 2 2 2 2 2 2 2 2 2 2 2 2 1 1 2 2 2 2 2 2 2 2 2 2 2 2 2 2 2 2 2 2 1 1 1 1 1 1 2 2 2 2 2 2 2 2 2 2 1 1 1 1 1 1 1 1 2 2 2 2 2 2 2 2 2 2 1 1 1 1 1 1 2 2 1 1 2 2 2 2 2 2 1 1 1 1 1 1 2 2 1 1 1 1 1 1 2 2 2 2 2 2 2 2 2 2 2 2 2 2 2 2 2 2 2 2 2 2 2 2 2 2 1 1 2 2 2 2 1 1 1 1 2 2 1 1 2 2 1 1 2 2 2 2 2 2 2 2 2 2 2 2 2 2 2 2 2 2 2 2 2 2 1 1 2 2 1 1 2 2 2 2 1 1 2 2 2 2 2 2 2 2 2 2 1 1 2 2 2 2 2 2 1 1 2 2 2 2 2 2 2 2 1 1 1 1 1 1 1 1 2 2 1 1 1 1 2 2 2 2 2 2 2 2 1 1 2 2 2 2 1 1 2 2 2 2 1 1 2 2 2 2 2 2 1 1 2 2 1 1 2 2 2 2 2 2 1 1 2 2 2 2 1 1 1 1 2 2 2 2 2 2 2 2 2 2 2 2 2 2 1 1 2 2 1 1 2 2 2 2 2 2 2 2 1 1 1 1 2 2 2 2 2 2 2 2 2 2 2 2 2 2 2 2 1 1 2 2 2 2 2 2 2 2 0 0 2 2 2 2 2 2 2 2 1 2 1 2 2 2 1 2 2 2 2 2 1 2 2 2 2 2 0 0 2 2 2 2 2 2 2 2 1 2 2 2 2 2 2 2 2 2 2 2 0 0 1 2 1 2 1 2 1 1 2 2 2 2 2 2 2 2 2 2 2 2 2 2 1 1 2 2 1 2 2 2 2 2 1 2 2 2 2 2 2 2 2 2 2 2 2 2 2 2 1 2 2 2 2 2 1 1 1 1 1 1 2 1 1 2 2 2 1 2 1 2 1 2 1 2 1 2 1 2 0 0 2 2 2 2 1 2 2 2 0 0 2 2 1 1 1 2 1 2 1 2 1 2 1 2 1 2 2 2 1 2 2 2 1 2 1 2 1 2 2 2 2 2 2 2 2 2 1 2 1 2 1 2 1 2 1 2 2 2 1 1 2 2 2 2 2 2 2 2 2 2 2 2 2 2 2 2 2 2 1 1 2 1 2 1 2 2 1 1 1 2 2 2 1 2 2 2 1 2 1 1 2 2 1 2 1 1 2 2 2 2 1 1 2 2 2 2 2 2 2 2 1 2 2 2 2 2 1 2 1 2 2 2 2 2 2 2 2 2 1 2 1 2 1 2 2 1 1 2 1 2 1 2 2 2 1 2 1 2 1 2 2 2 1 2 2 2 2 2 2 2 2 2 2 2 2 2 2 2 1 2 2 2 2 2 2 2 2 2 2 2 1 2 1 2 1 2 1 2 2 2 1 2 2 1 1 2 1 2 1 2 1 2 2 2 0 0 2 2 1 2 1 2 2 2 2 2 2 2 2 2 2 2 2 2 2 2 1 2 1 2 1 2 1 2 2 2 1 2 1 2 2 2 2 2 1 2 2 2 1 2 2 2 2 2 2 2 2 2 1 2 1 1 1 1 2 2 1 2 2 2 2 2 1 1 1 2 1 2 1 2 1 2 2 2 2 2 2 2 2 1 2 2 1 2 1 2 1 2 1 2 2 2 1 2 1 2 2 2 2 2 2 2 2 2 2 2 2 2 2 2 2 2 1 2 2 2 2 2 1 2 2 2 2 2 2 2 2 1 1 2 1 2 2 2 2 2 1 2 1 2 2 2 1 2 1 2 2 2 2 2 2 2 2 2 1 2 0 0 1 2 1 2 2 2 1 2 2 2 2 2 2 2 1 2 2 2 2 2 1 1 2 2 2 2 1 1 2 2 2 2 2 2 2 2 2 2 1 1 2 2 2 2 0 0 2 2 2 2 2 2 1 1 2 2 2 2 2 2 2 2 2 2 1 1 2 2 2 2 2 2 2 2 1 1 2 2 1 1 1 1 2 2 1 1 2 2 1 1 1 1 1 1 2 2 2 2 1 1 1 1 2 2 1 1 2 2 1 1 2 2 1 1 2 2 2 2 2 2 2 2 1 1 2 2 2 2 2 2 2 2 1 1 2 2 2 2 1 1 2 2 1 1 2 2 2 2 2 2 2 2 1 1 2 2 2 2 1 1 2 2 1 1 2 2 2 2 2 2 2 2 2 2 2 2 1 1 1 1 2 2 2 2 1 2 1 2 1 2 2 2 1 2 1 2 2 2 2 2 0 0 1 2 1 2 2 2 1 2 1 2 1 2 2 2 2 2 2 2 2 2 2 2 2 2 2 2 2 2 2 2 2 2 2 2 1 1 2 2 2 2 2 2 2 2 2 2 1 2 1 2 2 2 1 2 1 2 2 2 1 2 1 2 1 2 2 2 2 2 2 2 2 2 2 2 2 2 2 2 2 2 1 1 1 2 1 2 1 2 1 2 2 2 1 1 2 2 1 1 1 1 2 2 1 1 1 1 1 1 1 1 2 2 2 2 1 1 1 1 2 2 1 1 2 2 2 2 2 2 2 2 2 2 1 2 1 2 1 2 2 2 2 2 2 2 2 2 2 2 1 2 2 2 2 2 2 2 1 2 2 2 1 2 1 2 2 2 1 2 1 1 2 2 0 0 2 2 1 2 2 2 1 2 1 2 2 2 1 1 1 2 1 2 2 2 2 2 2 2 2 2 1 2 2 2 1 2 0 0 1 1 2 2 2 2 1 2 1 2 1 2 2 2 2 2 2 2 0 0 2 2 1 2 2 2 2 2 2 2 1 2 1 1 2 2 2 2 2 2 2 2 1 2 1 2 1 1 2 2 2 2 2 2 2 2 1 2 1 2 2 2 2 2 1 2 2 2 1 2 2 2 2 2 1 2 1 2 2 2 2 2 2 2 1 2 1 2 1 2 2 2 2 2 1 2 1 2 2 2 2 2 2 2 2 2 1 1 2 2 1 2 1 2 2 2 1 1 1 2 2 2 0 0 2 2 2 2 1 1 2 2 1 2 2 2 2 2 1 1 2 2 2 2 1 1 2 2 1 1 2 2 2 2 1 1 1 1 2 2 1 2 1 2 1 2 1 2 1 2 1 2 1 2 2 2 2 2 2 2 2 2 2 2 1 1 2 2 2 2 1 2 1 1 2 2 2 2 2 2 2 2 2 2 1 1 1 2 1 2 1 1 2 2 2 2 1 1 2 2 1 2 1 2 1 2 1 2 2 1 1 2 1 2 1 2 1 2 1 2 1 1 1 2 2 2 2 2 2 2 1 2 2 2 2 2 1 2 2 1 2 2 2 2 2 2 2 2 1 2 2 2 2 2 1 2 2 2 1 2 2 2 1 2 2 2 1 2 1 2 0 0 2 2 2 2 0 0 2 2 1 1 2 1 1 2 2 2 2 2 2 2 1 2 2 2 1 2 1 2 2 2 1 2 2 2 1 1 2 2 1 2 1 1 2 2 1 2 2 2 2 2 2 2 1 1 2 2 2 2 2 2 2 2 2 2 2 2 2 2 1 2 2 2 0 0 2 2 1 2 1 2 1 2 1 2 1 2 1 2 2 2 2 2 2 2 2 2 2 2 1 2 2 2 2 2 2 2 2 2 1 2 2 2 2 2 1 2 2 2 1 2 2 2 2 2 1 2 2 2 2 2 2 2 1 1 2 2 2 2 2 2 2 2 2 2 1 2 1 1 2 2 1 2 2 2 2 2 0 0 2 2 1 1 2 2 1 1 1 1 1 2 2 2 2 2 2 2 1 2 2 2 2 2 2 2 2 2 2 2 2 2 1 2 1 1 1 2 1 2 2 2 2 2 1 2 1 2 1 1 2 2 2 2 2 2 1 2 0 0 1 2 2 2 2 2 1 2 1 2 2 2 2 2 2 2 2 2 1 2 2 2 1 2 1 2 1 2 1 2 2 2 2 2 2 2 1 2 2 2 0 0 1 2 1 2 1 2 2 2 1 2 2 2 2 2 2 2 2 2 2 2 2 2 2 2 2 2 2 2 2 2 2 2 2 2 2 2 2 2 2 2 2 2 2 2 2 2 1 2 1 2 2 2 2 2 2 2 2 2 1 1 2 2 0 0 2 1 1 2 1 2 2 2 1 2 0 0 2 2 1 1 1 2 1 2 2 2 2 2 2 2 2 2 2 2 1 2 1 1 1 1 1 2 1 2 2 2 0 0 2 2 1 2 1 1 0 0 1 2 0 0 1 2 1 2 1 2 1 2 1 1 1 2 2 2 1 2 1 2 0 0 2 2 2 2 2 2 2 2 2 2 2 2 2 2 2 2 2 2 2 2 0 0 0 0 1 2 2 2 1 1 1 1 0 0 2 1 1 2 0 0 1 1 1 2 2 2 1 2 2 2 2 2 2 2 2 2 2 2 2 2 2 2 2 2 2 2 2 2 2 2 2 2 2 2 2 2 2 2 2 2 2 2 2 2 1 2 1 2 1 2 1 2 2 2 2 2 2 2 0 0 1 2 1 2 2 1 1 2 2 2 2 2 2 2 0 0 1 2 2 2 0 0 2 2 2 2 2 1 2 2 2 2 1 2 2 2 2 2 2 2 2 2 2 2 1 2 1 2 2 1 1 2 2 2 2 2 2 2 0 0 1 2 1 2 2 2 1 1 0 0 2 2 2 2 2 2 2 2 2 2 1 2 2 2 2 2 1 2 2 2 2 2 2 2 2 2 2 2 2 2 0 0 2 2 2 2 2 2 2 2 2 2 2 2 2 2 2 2 2 2 2 2 2 2 1 2 1 2 2 2 2 2 0 0 2 2 1 2 2 2 2 2 2 2 2 2 2 2 1 1 2 1 1 2 2 2 1 2 1 2 2 2 2 2 2 2 1 1 2 2 2 2 2 2 1 2 2 2 1 2 1 2 1 2 2 2 2 2 2 2 2 2 2 2 1 2 1 2 2 2 1 2 1 2 2 2 2 2 1 2 1 2 1 2 1 1 2 2 2 2 0 0 1 2 2 2 1 2 2 2 2 2 2 2 1 2 1 2 1 2 1 2 1 2 1 1 1 2 1 2 2 2 2 2 1 2 1 2 1 2 2 2 2 2 2 2 2 2 2 2 2 2 1 1 2 2 1 2 2 2 1 1 1 2 1 2 2 2 2 2 1 2 2 2 1 2 1 1 2 2 1 1 2 2 2 2 2 2 2 2 1 2 2 2 2 1 2 2 1 2 2 2 2 2 2 2 2 2 2 2 1 2 1 2 1 2 1 2 1 2 2 2 1 2 2 2 1 2 2 2 2 2 1 2 2 2 2 2 1 1 2 2 2 2 1 1 2 2 2 2 2 2 1 1 1 2 2 2 2 2 1 2 2 2 1 2 1 2 2 2 2 2 2 2 2 2 1 2 2 2 1 1 1 2 1 2 1 2 2 2 1 2 1 1 2 2 1 2 2 2 2 2 1 2 2 2 2 2 1 2 1 2 1 2 2 2 1 1 1 2 2 2 2 2 2 2 1 2 2 2 1 2 1 2 2 2 1 2 2 2 1 2 2 2 1 2 1 2 1 2 1 2 1 2 1 2 1 2 2 2 2 2 2 2 1 2 2 2 2 2 1 2 1 1 1 2 1 2 2 2 2 2 1 2 1 2 2 2 2 2 2 2 1 1 2 2 2 2 1 1 1 1 2 2 2 2 1 1 2 2 2 2 2 2 2 2 2 2 2 2 2 2 2 2 2 2 2 2 1 1 2 2 1 1 1 1 2 2 2 2 2 2 2 2 1 2 1 2 2 2 2 2 2 2 1 1 1 1 1 1 1 1 2 2 1 2 1 2 1 2 2 2 2 2 2 2 2 2 0 0 2 2 2 2 1 2 1 2 2 2 2 2 1 2 2 2 2 2 1 2 2 2 2 2 2 2 2 2 2 2 2 2 2 2 1 1 2 2 1 2 2 2 2 2 0 0 1 2 2 2 2 2 1 2 0 0 1 2 2 1 1 2 1 2 1 2 1 2 1 2 1 2 1 2 2 1 1 2 1 2 1 2 1 2 1 2 2 2 2 2 2 2 1 1 1 1 1 2 0 0 2 2 2 2 2 2 2 2 2 1 2 2 2 2 2 2 2 2 0 0 1 1 1 1 2 2 2 2 2 2 2 2 1 1 2 2 2 2 2 2 2 2 2 2 2 2 2 2 2 2 1 1 2 2 0 0 2 2 1 1 1 1 2 2 2 2 2 2 2 2 2 2 2 2 1 1 2 2 1 1 2 2 2 2 1 1 1 1 1 1 1 1 1 1 2 2 2 2 2 2 2 2 2 2 2 2 2 2 2 2 1 1 2 2 2 2 2 2 1 1 2 2 1 1 2 2 2 2 2 2 1 1 2 2 2 2 2 2 1 1 2 2 2 2 2 2 1 1 2 2 1 1 2 2 2 2 1 1 1 1 2 2 2 2 2 2 2 2 2 2 2 2 2 2 2 2 2 2 2 2 2 2 2 2 1 1 1 1 2 2 2 2 0 0 1 1 2 2 2 2 2 2 2 2 2 2 2 2 2 2 2 2 2 2 1 1 2 2 2 2 2 2 2 2 2 2 2 2 2 2 2 2 2 2 2 2 2 2 2 2 2 2 1 1 2 2 2 2 2 2 2 2 2 2 2 2 2 2 2 2 1 1 2 2 2 2 2 2 2 2 1 1 2 2 2 2 2 2 1 1 2 2 2 2 2 2 1 1 2 2 1 1 2 2 2 2 2 2 1 1 2 2 1 1 2 2 2 2 2 2 2 2 2 2 1 1 2 2 1 1 2 2 1 1 2 2 2 2 2 2 2 2 2 2 2 2 1 1 1 1 2 2 2 2 1 1 2 2 2 2 2 2 2 2 1 2 2 2 1 2 2 2 2 2 2 2 2 2 1 2 2 2 2 2 2 2 2 2 2 2 2 2 2 2 2 2 1 2 2 2 1 2 1 1 2 2 2 2 2 2 2 2 2 2 1 2 2 2 1 2 1 2 2 2 1 2 2 2 2 2 2 2 2 2 2 2 2 2 1 2 2 2 1 2 1 2 1 1 1 2 2 2 2 2 2 2 2 2 1 2 1 1 2 2 2 2 2 2 2 2 2 2 1 2 2 2 2 1 2 2 2 2 2 2 2 2 1 1 2 2 2 2 1 2 1 2 2 2 2 2 2 2 2 2 1 1 2 2 0 0 1 2 2 2 1 2 1 2 2 2 1 2 1 2 1 2 2 2 1 2 1 2 1 2 0 0 1 2 1 2 1 2 2 2 2 2 2 2 1 1 1 1 1 2 0 0 1 2 1 2 2 2 1 1 2 2 2 2 2 2 2 2 1 1 2 2 2 2 2 2 2 2 2 2 2 1 2 2 2 2 2 2 1 1 2 2 2 2 2 1 0 0 1 2 2 2 2 2 1 2 1 2 2 2 1 2 2 2 1 2 2 1 2 2 2 2 0 0 1 2 1 2 1 2 2 2 1 2 1 2 1 2 1 2 2 2 2 2 1 1 1 1 2 2 2 2 2 2 2 2 2 2 2 2 1 1 2 2 1 1 2 2 2 2 2 2 1 1 2 2 2 2 1 1 2 2 2 2 2 2 2 2 1 1 1 1 2 2 2 2 2 2 2 2 2 2 2 2 1 1 2 2 2 2 1 1 1 1 2 2 2 2 1 1 2 2 1 1 1 1 2 2 2 2 2 2 2 2 0 0 2 2 2 2 2 2 1 1 2 2 2 2 2 2 2 2 2 2 2 2 2 2 2 2 2 2 1 1 1 1 2 2 2 2 2 2 2 2 2 2 2 2 2 2 2 2 2 2 2 2 2 2 2 2 2 2 2 2 2 2 2 2 2 2 2 2 2 2 2 2 2 2 2 2 2 2 2 2 2 2 2 2 2 2 2 2 2 2 2 2 2 2 2 2 2 2 2 2 2 2 2 2 2 2 1 1 2 2 2 2 2 2 0 0 2 2 1 1 1 1 2 2 2 2 2 2 1 1 2 2 2 2 1 1 2 2 2 2 2 2 2 2 2 2 2 2 2 2 2 2 2 2 2 2 2 2 1 1 2 2 2 2 2 2 1 1 2 2 2 2 2 2 1 1 2 2 1 1 1 1 1 1 2 2 2 2 2 2 1 1 2 2 1 1 2 2 1 1 1 1 2 2 2 2 1 1 1 1 1 1 1 1 2 2 2 2 2 2 2 2 2 2 1 1 1 1 1 1 1 1 2 2 2 2 2 2 2 2 2 2 2 2 1 1 1 1 2 2 2 2 1 1 2 2 2 2 2 2 2 2 2 2 1 1 1 1 2 2 1 1 2 2 2 2 2 2 2 2 2 2 2 2 2 2 1 1 2 2 2 2 2 2 2 2 2 2 2 2 2 2 2 2 2 2 2 2 2 2 2 2 2 2 2 2 2 2 2 2 2 2 2 2 2 2 2 2 2 2 2 2 0 0 1 1 1 1 2 2 2 2 1 1 2 2 2 2 2 2 2 2 2 2 1 1 2 2 2 2 1 1 2 2 1 1 2 2 2 2 0 0 2 2 2 2 1 2 2 2 1 2 0 0 2 2 2 2 2 2 2 2 2 2 2 2 2 2 1 2 2 2 1 2 2 2 2 2 0 0 2 1 2 2 1 2 2 2 2 2 2 2 2 2 2 2 1 1 2 2 1 2 1 2 0 0 2 2 2 2 2 2 2 2 1 2 2 2 2 2 1 2 2 2 2 2 2 2 2 2 2 2 2 2 2 2 2 2 1 1 2 2 2 2 2 2 1 2 1 2 2 2 1 2 2 2 2 2 2 2 2 2 2 1 2 2 2 2 2 2 2 2 1 2 2 2 1 2 2 2 2 2 2 2 1 2 1 2 1 2 2 2 2 2 2 2 1 2 0 0 1 2 1 2 1 2 1 2 2 2 2 2 2 2 2 2 2 2 2 2 1 2 1 2 1 2 2 2 2 2 2 2 2 2 2 2 2 2 1 1 1 2 1 2 2 2 2 2 2 2 2 2 1 2 1 2 2 2 1 2 0 0 1 2 2 2 1 2 1 2 1 2 2 2 1 2 2 2 2 2 2 2 1 2 1 2 2 2 2 2 2 2 1 2 2 2 2 2 2 2 2 2 2 2 2 2 2 2 2 2 1 1 2 2 1 1 2 2 1 2 1 2 1 2 1 1 1 1 2 2 1 1 2 2 2 2 1 1 2 2 2 2 1 1 1 1 2 2 2 2 0 0 2 2 1 2 0 0 2 2 2 2 2 1 2 2 2 2 0 0 1 2 1 2 1 2 2 2 1 1 1 1 1 1 1 1 0 0 1 1 2 2 2 2 1 2 2 2 1 1 2 2 2 2 2 2 2 2 1 2 1 2 1 2 1 1 2 2 1 2 1 2 1 2 2 2 2 2 2 2 2 2 2 2 1 2 2 2 1 1 1 1 2 2 2 2 1 2 1 2 2 2 2 2 2 2 2 2 2 1 0 0 2 2 1 2 1 1 2 1 2 2 2 2 2 2 2 2 2 2 2 2 2 2 2 2 2 2 1 1 2 2 2 2 2 2 2 2 2 2 1 1 1 1 2 2 2 2 1 1 2 2 2 2 2 2 2 2 1 1 2 2 2 2 2 2 2 2 0 0 2 2 2 2 1 2 2 2 1 2 1 1 2 2 1 1 2 2 2 2 2 2 2 2 1 1 1 1 2 2 1 1 1 1 2 2 2 2 2 2 1 1 2 2 2 2 1 1 2 2 2 2 2 2 1 1 1 1 2 2 2 2 1 1 2 2 2 2 2 2 2 2 2 2 2 2 1 1 2 2 2 2 1 1 1 1 2 2 1 1 1 1 2 2 2 2 1 1 1 1 1 1 1 1 2 2 2 2 2 2 2 2 2 2 1 2 2 2 1 1 2 2 2 2 2 2 2 2 1 1 2 2 2 2 1 1 1 1 2 2 1 1 2 2 2 2 2 2 2 2 2 2 2 2 1 2 2 2 1 1 2 2 2 2 1 2 1 2 2 2 1 2 1 2 1 2 2 2 2 1 2 2 2 2 1 2 1 2 0 0 1 1 1 2 2 2 2 2 1 2 2 2 2 2 1 1 2 2 1 2 1 2 2 2 1 2 2 2 2 2 2 2 1 2 2 2 1 1 1 1 1 1 2 2 2 2 2 2 1 2 1 2 2 1 1 2 1 2 2 2 2 2 2 2 2 2 2 2 2 2 2 2 2 2 1 2 1 2 2 2 2 2 2 2 1 2 2 2 2 2 2 2 2 2 2 2 1 2 1 1 1 1 1 2 2 2 1 2 1 2 1 2 2 2 2 2 2 2 2 2 2 2 2 2 2 2 2 2 2 2 2 2 2 2 2 2 2 2 2 2 1 1 2 2 1 1 2 2 2 2 1 1 2 2 2 2 2 2 2 2 1 1 1 1 2 2 1 1 2 2 2 2 2 2 2 2 1 1 1 1 2 2 2 2 2 2 1 1 1 1 2 2 2 2 2 2 1 1 2 2 2 2 2 2 1 1 2 2 2 2 2 2 2 2 2 2 2 2 2 2 1 1 2 2 2 2 1 1 2 2 1 1 2 2 1 1 2 2 2 2 2 2 1 1 2 2 1 1 1 1 2 2 2 2 2 2 1 1 2 2 2 2 2 2 1 1 1 1 1 1 2 2 1 1 2 2 2 2 1 1 2 2 2 2 2 2 2 2 1 1 2 2 2 2 1 1 2 2 2 2 1 1 2 2 2 2 1 1 2 2 2 2 2 2 2 2 1 1 1 1 2 2 2 2 2 2 2 2 2 2 2 2 2 2 2 2 2 2 2 2 1 1 2 2 1 1 1 1 1 1 1 1 2 2 2 2 1 1 2 2 1 1 2 2 1 1 2 2 1 1 2 2 2 2 1 1 2 2 2 2 1 1 1 1 2 2 2 2 2 2 2 2 1 1 2 2 0 0 2 2 1 1 2 2 2 2 1 1 2 2 2 2 2 2 1 1 1 1 1 1 2 2 2 2 2 2 1 1 2 2 1 1 1 1 2 2 2 2 2 2 1 1 2 2 1 1 2 2 2 2 2 2 1 1 2 2 2 2 2 2 2 2 2 2 2 2 2 2 2 2 2 2 1 1 1 1 2 2 2 2 2 2 2 2 2 2 2 2 1 1 1 1 2 2 2 2 2 2 2 2 2 2 2 2 2 2 2 2 2 2 2 2 1 1 1 1 2 2 2 2 2 2 2 2 2 2 2 2 2 2 2 2 2 2 2 2 1 1 2 2 0 0 2 2 2 2 2 2 2 2 2 2 2 2 2 2 1 2 1 2 2 2 2 2 2 2 0 0 2 2 2 2 0 0 2 2 1 1 1 1 2 2 2 2 2 2 2 2 2 2 2 2 2 2 2 2 2 2 1 2 1 1 1 2 1 2 2 2 2 2 2 2 1 2 2 2 2 2 1 2 2 2 1 2 1 2 1 1 1 2 2 2 2 2 2 2 0 0 2 2 2 2 2 2 1 2 1 1 2 1 1 2 2 2 2 2 0 0 2 2 2 2 2 2 2 2 0 0 2 2 1 2 0 0 1 1 2 2 1 2 1 2 1 2 2 2 1 2 2 2 1 2 2 2 2 2 2 2 2 2 2 2 2 2 2 2 1 1 2 2 1 2 2 2 2 2 2 2 1 1 2 2 2 2 1 1 2 2 2 2 2 2 1 2 2 2 1 2 2 2 1 2 2 2 2 2 2 2 2 2 2 1 1 2 2 2 2 2 2 2 1 2 2 2 2 2 1 2 2 2 2 2 2 2 2 2 2 2 0 0 2 2 1 2 2 2 2 2 1 1 2 2 1 1 2 2 2 2 2 2 2 2 0 0 1 2 2 2 2 2 2 2 2 2 2 2 2 2 2 2 2 2 2 2 2 2 1 2 1 2 1 2 2 2 2 2 2 2 2 2 2 2 2 2 1 1 2 2 2 2 1 1 1 1 2 2 2 2 2 2 2 2 2 2 2 1 2 2 2 2 0 0 1 2 2 1 1 2 1 2 2 2 1 2 2 2 1 2 1 2 2 2 1 2 2 2 1 2 1 1 2 2 1 2 2 1 1 2 2 2 2 2 2 2 2 2 2 2 2 2 1 1 2 2 2 2 2 2 1 1 2 2 2 2 2 2 2 2 1 1 2 2 2 2 1 2 1 1 2 2 1 1 2 2 1 1 1 2 2 2 0 0 1 2 2 2 1 2 1 2 2 2 1 1 1 2 1 2 2 2 2 2 2 2 2 2 2 2 2 2 2 2 2 2 2 2 2 2 0 0 2 2 2 2 2 2 2 2 1 1 2 2 1 2 2 2 1 2 1 2 2 2 2 2 2 2 1 2 2 2 2 2 2 2 2 2 2 2 2 2 2 2 1 1 2 2 2 2 2 2 1 2 2 2 2 2 1 1 1 2 1 2 2 2 1 2 1 2 2 2 1 2 2 2 2 2 2 2 2 2 1 2 2 2 2 2 2 2 2 2 2 2 1 2 1 2 1 1 1 1 2 2 2 2 2 2 2 2 0 0 1 2 2 2 1 2 2 2 2 2 2 2 1 2 2 2 0 0 1 2 1 2 1 1 0 0 2 2 2 2 1 2 2 2 2 2 1 2 2 2 1 2 1 2 1 2 1 2 1 1 1 1 2 2 2 2 1 1 2 2 2 2 1 1 2 2 2 2 2 2 2 2 1 1 2 2 1 1 2 2 1 1 0 0 2 2 2 2 2 2 2 2 2 2 2 2 2 2 1 1 2 2 2 2 2 2 2 2 2 2 1 2 1 2 2 2 2 2 2 2 2 2 2 2 2 2 2 2 2 2 2 2 2 2 1 2 2 2 2 2 2 2 2 2 2 2 1 1 2 2 2 2 2 2 2 2 1 2 1 2 2 2 2 2 2 2 2 2 1 2 1 2 1 2 1 2 1 2 2 1 0 0 2 2 2 2 1 2 2 2 2 2 2 2 2 2 2 2 2 2 2 2 2 2 2 2 2 2 2 2 1 2 2 2 2 2 2 2 1 1 2 2 1 2 1 2 2 1 1 2 2 2 2 2 2 2 2 2 1 2 1 2 2 2 1 2 1 2 2 2 2 2 1 2 1 2 1 2 2 2 2 2 1 2 1 2 1 2 2 2 2 2 2 2 2 2 1 2 1 2 0 0 2 2 2 2 2 2 1 2 2 2 1 1 2 2 1 1 1 1 1 1 1 2 1 2 1 2 2 2 1 2 1 2 1 2 2 2 2 2 2 2 2 2 2 2 2 2 1 2 2 1 2 1 1 2 1 2 1 2 2 2 1 2 2 2 2 2 1 2 1 2 1 2 1 2 1 2 1 2 1 2 1 2 2 2 2 2 2 2 1 2 2 2 1 2 2 2 2 2 2 2 2 2 2 2 2 2 0 0 1 2 2 2 1 1 1 1 2 2 2 2 2 2 1 1 2 2 1 2 1 2 1 2 2 2 2 2 2 2 2 2 2 2 2 2 2 2 2 2 2 2 0 0 2 2 1 2 0 0 1 1 2 2 2 1 2 2 2 2 1 2 2 2 2 2 2 2 1 2 2 2 2 2 2 2 2 2 2 2 2 2 1 2 1 2 2 2 2 2 2 2 1 2 1 2 1 2 2 2 1 2 1 2 1 2 1 1 2 2 1 1 1 1 2 2 2 2 2 2 2 2 2 2 2 2 2 2 1 1 2 2 1 1 2 2 2 2 2 2 2 2 2 2 2 2 2 2 2 2 2 2 1 1 2 2 2 2 2 2 2 2 2 2 2 2 2 2 2 2 1 1 2 2 2 2 2 2 2 2 2 2 1 1 2 2 2 2 2 2 2 2 1 1 2 2 2 2 0 0 2 2 1 1 2 2 2 2 2 2 1 2 2 2 1 1 2 2 1 1 1 1 1 2 1 2 2 2 1 2 2 2 2 1 1 1 1 2 1 2 1 2 2 2 2 2 2 2 2 2 2 2 2 2 1 2 0 0 1 1 1 1 2 2 2 2 1 1 2 2 2 2 1 1 1 1 2 2 2 2 1 1 1 1 1 1 2 2 2 2 2 2 2 2 2 2 2 2 2 2 2 2 1 1 1 1 2 2 1 1 2 2 2 2 2 2 1 1 2 2 2 2 2 2 2 2 2 2 2 2 2 2 2 2 2 2 2 2 2 2 2 2 2 2 2 2 2 2 2 2 2 2 2 2 2 2 2 2 2 2 2 2 2 2 2 2 2 2 2 2 2 2 2 2 2 2 2 2 2 2 1 2 2 2 1 2 2 2 1 2 2 2 1 2 1 2 1 2 1 2 1 1 2 2 2 2 2 2 2 2 2 2 2 2 2 2 2 2 2 2 1 1 2 2 1 1 2 2 2 2 2 2 2 2 1 2 2 2 0 0 2 1 2 2 2 2 1 2 2 2 2 2 1 2 2 2 1 1 1 2 2 2 2 2 2 2 2 2 2 2 2 2 1 1 2 2 2 2 1 2 1 1 2 2 2 2 2 2 2 2 2 2 1 2 1 2 2 2 2 2 2 2 2 2 2 2 2 2 2 2 2 2 2 2 2 2 0 0 1 2 2 2 2 2 1 2 2 2 1 2 2 2 2 1 2 2 1 2 1 2 1 2 2 2 2 2 2 2 2 2 1 1 2 2 1 2 1 2 2 1 1 2 2 2 2 2 1 2 2 2 2 2 2 2 2 2 1 2 2 2 2 2 2 2 2 2 0 0 2 1 1 2 2 2 2 2 0 0 2 2 2 2 2 2 1 2 2 2 1 2 0 0 2 1 2 2 1 2 1 2 1 2 2 2 1 2 2 1 2 1 2 2 2 2 2 2 1 2 1 2 1 2 1 1 1 1 2 1 1 2 2 2 2 2 2 1 2 2 2 2 2 2 2 2 2 2 2 2 2 1 2 2 1 2 1 2 2 2 1 2 1 2 1 2 2 2 1 2 1 2 2 2 1 2 1 2 1 2 1 2 1 2 1 2 1 2 1 2 1 2 0 0 1 1 2 2 1 2 2 2 2 2 1 1 2 2 2 2 2 2 2 2 2 2 2 2 2 2 2 2 2 2 2 2 2 2 2 2 1 2 1 2 1 2 1 2 2 2 2 2 1 2 1 2 1 2 2 2 2 1 1 2 1 2 2 2 2 2 2 2 2 2 2 2 2 2 1 1 2 2 2 2 2 2 2 2 2 2 2 2 2 2 2 2 0 0 1 1 1 1 2 2 2 2 2 2 2 2 2 2 2 2 2 2 1 1 1 1 2 2 2 2 2 2 1 1 2 2 2 2 2 2 1 1 2 2 2 2 2 2 1 1 2 2 2 2 2 2 2 2 2 2 2 2 2 2 2 2 2 2 2 2 2 2 2 2 1 1 2 2 2 2 2 2 2 2 2 2 2 2 2 2 2 2 2 2 2 2 2 2 2 2 1 1 2 2 1 1 2 2 1 1 2 2 1 1 1 1 1 1 1 1 1 1 2 2 1 1 2 2 1 1 1 1 1 2 0 0 1 2 2 1 2 2 1 2 1 2 1 2 1 2 1 2 2 2 2 2 1 2 1 2 1 2 2 1 2 1 2 2 2 2 2 2 2 1 2 2 2 2 0 0 2 2 1 2 1 2 2 2 1 2 2 1 1 2 1 2 2 1 2 2 2 2 2 2 2 2 2 2 2 2 1 2 1 2 2 2 2 1 1 2 2 2 2 2 1 2 2 2 1 2 1 2 1 2 2 2 2 2 2 2 2 2 2 2 2 2 1 2 1 2 1 2 2 1 2 2 2 2 2 2 2 2 2 2 1 1 2 2 2 2 2 2 2 2 2 2 2 2 2 2 2 2 2 2 1 1 2 2 2 2 0 0 1 1 1 1 2 2 2 2 2 2 2 2 2 2 2 2 1 2 2 1 2 2 2 1 2 2 2 1 1 2 1 2 2 2 2 2 2 2 2 2 2 1 2 2 2 2 2 2 2 2 1 2 0 0 2 2 1 2 1 2 1 2 2 2 2 2 1 1 2 2 2 2 2 2 2 2 1 1 2 2 1 1 2 2 1 2 2 1 2 2 2 2 2 2 2 2 2 2 2 2 2 2 2 2 2 2 1 1 1 1 2 2 2 2 1 1 2 2 2 2 2 2 2 2 2 2 2 2 2 2 1 1 2 2 1 1 2 2 2 2 2 2 2 2 1 1 2 2 2 2 2 2 1 1 2 2 2 2 2 2 1 1 2 2 2 2 2 2 2 2 2 2 1 1 1 1 1 1 2 2 2 2 2 2 2 2 2 2 1 1 2 2 2 2 1 1 2 2 1 1 2 2 1 1 2 2 2 2 2 2 2 2 2 2 2 2 2 2 2 2 2 2 2 2 2 2 1 1 1 1 1 1 2 2 2 2 2 2 2 2 2 2 1 2 0 0 2 2 2 2 2 2 1 2 0 0 1 1 2 2 1 1 2 2 1 2 2 2 2 1 1 2 1 2 2 1 1 2 2 2 2 2 1 2 0 0 1 2 2 2 2 2 1 1 2 2 2 2 2 2 2 2 2 2 1 1 1 1 2 2 2 2 2 2 2 2 2 2 1 2 1 2 2 2 1 2 1 2 1 1 2 2 2 2 2 2 1 1 2 2 2 2 1 1 1 1 2 2 2 2 2 2 1 1 2 2 2 2 2 2 2 2 1 1 2 2 2 2 2 2 2 2 2 2 1 1 2 2 2 2 2 2 2 2 1 1 1 1 1 1 2 2 1 1 2 2 2 2 2 2 1 1 1 1 2 2 2 2 2 2 2 2 2 2 2 2 1 1 2 2 1 1 1 1 2 2 2 2 2 2 1 1 2 2 2 2 2 2 2 2 2 2 2 2 1 1 2 2 2 2 2 2 2 2 2 2 2 2 0 0 1 1 2 2 2 2 2 2 2 2 2 2 2 2 2 2 2 2 2 2 2 2 2 2 1 1 1 1 1 1 1 1 1 2 2 2 2 2 2 1 2 2 0 0 1 2 2 2 2 2 2 2 2 2 1 1 2 2 1 1 2 2 2 2 2 2 2 2 2 2 2 2 2 2 2 2 2 2 2 2 2 2 1 2 2 2 2 2 2 2 2 2 1 1 1 2 2 2 2 2 2 2 2 2 2 2 2 2 2 2 2 2 2 2 1 2 2 2 2 2 1 2 1 1 2 2 2 2 1 2 1 2 1 2 1 2 2 2 1 2 2 2 2 2 2 2 2 2 1 2 1 2 2 2 1 1 1 2 1 2 1 1 1 1 1 2 1 2 1 2 0 0 1 2 1 2 2 2 1 2 2 2 2 2 2 1 2 2 2 1 2 2 1 2 2 2 2 1 2 2 2 2 1 1 2 2 2 2 2 1 2 2 2 2 1 2 2 2 2 2 2 2 2 2 2 2 2 2 2 2 1 1 1 2 1 2 2 2 1 2 2 2 1 2 2 2 2 2 1 2 2 2 1 1 2 2 2 2 1 1 1 2 1 1 1 2 1 2 1 2 2 2 2 2 2 2 1 2 2 2 1 2 2 2 2 1 2 2 2 2 2 2 2 2 2 2 1 2 1 2 2 2 1 2 1 2 1 2 1 1 2 2 2 2 2 2 2 2 2 2 1 1 2 2 1 1 2 2 1 1 2 2 2 2 2 2 1 1 2 2 2 2 2 2 2 2 2 2 2 2 1 2 1 2 2 2 1 1 1 2 1 2 2 2 1 2 2 1 2 1 2 2 2 2 2 2 2 2 2 2 2 2 2 2 2 2 2 2 2 2 2 2 2 2 2 2 2 2 1 1 2 2 2 2 2 2 1 2 2 2 2 2 1 2 1 2 1 2 1 2 2 2 0 0 2 2 2 1 1 1 2 2 1 2 1 2 2 2 1 2 2 2 2 2 2 2 1 2 1 2 1 2 1 2 2 2 1 2 2 2 2 2 1 2 1 2 1 2 2 2 2 2 2 2 2 2 2 2 2 2 2 2 2 2 1 1 2 2 2 2 1 2 2 2 1 2 2 2 1 1 1 1 2 2 2 2 2 2 2 2 1 2 1 2 2 2 1 2 2 2 1 2 2 2 2 2 2 2 1 1 2 2 2 2 2 2 2 2 1 1 2 2 1 1 2 2 1 2 1 1 1 1 1 1 2 2 1 1 2 2 2 2 2 2 2 2 2 2 2 2 2 2 2 2 1 1 1 1 0 0 2 2 2 2 1 1 1 1 1 1 0 0 2 2 2 2 2 2 1 1 2 2 1 2 2 2 2 2 0 0 1 2 2 2 2 2 2 2 2 2 1 1 2 1 2 2 2 2 1 1 2 2 1 2 1 2 1 2 2 2 2 2 2 2 1 2 2 2 1 1 1 1 1 1 1 2 2 2 2 2 2 2 1 1 1 2 2 1 1 2 2 2 2 2 2 2 2 2 2 2 1 2 1 2 1 2 2 2 2 2 1 2 1 2 2 2 2 2 2 2 2 2 2 2 2 2 1 2 2 2 2 2 2 2 2 2 1 2 2 2 2 2 1 2 2 2 2 2 2 2 2 2 2 2 2 2 2 2 2 2 1 2 1 2 1 2 1 2 1 1 1 1 2 2 2 2 2 2 1 2 1 2 2 2 1 1 2 2 1 2 1 2 2 2 2 2 1 1 2 2 1 2 2 2 2 2 2 2 2 2 2 2 2 2 2 2 0 0 0 0 1 2 2 2 1 2 1 1 1 2 1 2 1 2 2 2 2 2 2 2 2 2 0 0 1 2 2 2 2 2 0 0 1 2 2 2 1 1 1 2 1 2 2 2 2 2 2 2 2 1 2 1 1 2 1 1 2 2 1 2 2 2 2 2 2 2 2 2 2 2 1 1 0 0 1 2 2 2 1 2 2 2 1 2 2 2 2 2 2 2 1 1 2 2 1 2 2 2 2 2 2 2 2 2 2 2 1 2 2 2 2 2 2 2 1 2 2 1 2 2 1 2 2 2 2 2 2 2 0 0 1 2 2 2 2 2 2 2 2 2 2 2 2 2 2 2 2 2 2 2 2 2 1 2 1 1 1 2 2 2 1 2 2 2 2 2 2 2 1 2 2 2 2 2 1 2 2 2 2 2 2 2 2 2 1 2 1 2 2 2 2 2 1 2 1 2 2 2 1 2 2 2 2 2 2 2 2 2 2 2 2 2 2 2 2 2 2 2 2 2 2 2 2 2 2 2 2 2 2 2 2 2 2 2 2 2 2 2 2 2 2 2 2 2 2 2 2 2 2 2 2 2 2 2 2 2 2 2 2 2 2 2 2 2 2 2 2 2 1 2 1 2 1 2 1 2 1 2 1 1 1 2 1 2 1 2 1 1 1 1 1 1 1 1 1 2 1 2 1 2 1 2 1 2 2 2 1 2 2 2 1 1 1 1 1 1 2 2 0 0 1 1 2 2 2 2 2 2 2 2 1 1 1 1 2 2 1 1 2 2 1 2 2 2 2 2 1 2 2 2 2 2 2 2 1 2 1 2 1 1 1 2 2 2 2 2 2 2 2 2 2 2 1 2 1 2 2 2 1 2 2 2 2 2 1 2 2 1 2 1 1 2 2 2 2 2 2 2 2 2 1 2 1 2 1 1 1 2 2 2 2 2 2 2 2 2 2 2 2 2 2 2 1 1 2 2 2 2 2 2 2 2 2 2 1 2 1 2 2 2 1 2 1 2 1 2 2 2 2 2 1 2 1 2 1 2 1 2 1 2 1 2 1 2 0 0 1 1 2 2 1 1 1 1 2 2 2 2 2 2 2 2 1 2 2 2 2 2 2 2 2 2 2 2 2 2 2 2 1 2 2 2 1 2 0 0 1 2 2 2 2 2 1 2 1 2 1 2 1 2 1 1 1 1 1 2 1 1 2 2 2 2 1 2 1 2 0 0 1 2 1 2 1 1 1 2 1 2 2 2 2 2 2 2 1 2 2 2 2 2 1 2 0 0 1 1 2 2 2 2 2 2 2 2 2 2 2 2 2 2 1 2 2 2 2 2 1 2 1 2 2 2 2 2 1 2 1 1 2 2 1 2 2 2 1 2 2 2 1 1 1 2 2 2 1 1 1 1 1 1 1 1 2 2 2 2 1 1 2 2 1 1 2 2 1 1 1 1 2 2 1 1 2 2 1 1 2 2 2 2 2 2 2 2 2 2 1 1 0 0 1 1 2 2 2 2 2 2 2 2 2 2 2 2 2 2 1 1 1 1 2 2 2 2 1 1 2 2 2 2 1 1 1 1 2 2 2 2 2 2 2 2 1 1 2 2 2 2 2 2 2 2 2 2 2 2 1 2 2 2 2 2 2 2 2 2 2 2 1 2 1 2 1 2 1 1 1 1 1 2 2 2 2 2 1 2 1 2 2 2 2 2 1 1 2 2 1 2 1 2 1 2 1 2 1 2 1 2 2 2 2 2 1 1 1 1 1 1 2 2 1 1 2 2 1 2 1 2 2 2 0 0 0 0 1 1 2 2 2 2 2 2 1 2 1 2 2 2 1 2 1 2 1 2 2 1 1 2 2 2 2 2 2 2 2 2 2 2 1 1 1 2 2 2 2 2 1 1 2 2 2 1 2 2 1 2 1 2 2 2 2 2 2 2 2 2 1 2 1 2 2 2 2 1 1 2 1 2 1 2 0 0 1 2 1 2 1 2 2 2 2 2 1 2 1 2 2 2 1 1 2 2 2 2 2 2 1 1 2 2 2 2 2 2 2 2 1 1 2 2 1 1 2 2 2 2 2 2 2 2 2 2 2 2 1 1 2 2 2 2 2 2 2 2 2 2 2 2 2 2 2 2 1 1 1 1 2 2 2 2 2 2 2 2 1 1 2 2 2 2 2 2 1 1 2 2 2 2 2 2 2 2 2 2 2 2 2 1 2 2 2 1 2 2 2 2 1 2 2 2 2 2 2 2 1 2 2 2 2 2 1 2 2 2 2 2 2 2 2 2 2 2 1 2 2 2 1 2 1 2 1 2 0 0 2 2 1 2 0 0 2 2 2 2 2 2 0 0 2 2 2 2 2 2 2 2 2 2 1 2 1 2 2 2 1 1 2 2 2 2 1 2 2 2 2 2 1 2 1 2 2 2 1 1 2 2 1 1 1 1 2 2 2 2 2 2 2 2 2 2 2 2 2 2 2 2 1 1 1 1 2 2 2 2 2 2 2 2 2 2 1 1 2 2 1 1 2 2 2 2 2 2 2 2 2 2 2 2 2 2 2 2 1 1 1 1 1 1 2 2 2 2 2 2 2 2 2 2 2 2 1 2 2 2 1 2 1 2 2 2 2 2 2 2 2 2 1 2 1 2 2 2 2 2 1 2 2 2 2 2 1 2 2 2 1 2 1 2 2 2 1 2 1 2 2 2 1 1 2 2 2 2 1 2 2 2 1 2 1 2 1 2 2 1 2 2 1 2 2 2 2 2 1 2 2 2 1 2 2 1 1 2 2 2 2 2 2 2 1 2 1 2 2 2 2 2 2 2 1 2 1 2 1 2 2 2 2 2 2 2 2 2 1 2 1 1 1 2 2 2 2 2 1 2 2 2 2 2 2 2 1 2 2 2 2 2 1 1 2 2 1 1 2 2 2 2 2 2 1 2 2 2 2 2 1 1 1 2 1 2 2 2 1 2 2 2 0 0 1 1 2 2 1 2 2 2 2 2 2 2 1 2 2 2 2 2 1 2 2 2 2 1 1 2 1 2 0 0 0 0 2 1 0 0 2 2 2 2 1 2 1 2 1 1 2 2 1 2 2 2 2 2 2 2 2 2 2 2 2 2 2 2 2 2 2 2 2 2 1 1 1 2 2 2 1 1 2 2 2 2 2 2 2 2 2 2 2 2 2 2 1 2 2 2 1 2 1 2 2 2 2 2 2 2 1 2 0 0 1 2 0 0 2 2 2 2 2 2 2 2 2 2 1 2 2 2 2 2 2 2 1 2 2 2 2 2 2 2 2 2 1 2 1 2 2 2 2 2 2 2 2 2 1 2 2 2 1 2 1 2 2 2 0 0 2 2 2 2 2 2 2 2 2 2 2 2 2 2 2 2 1 1 2 2 1 2 1 2 1 2 2 2 2 2 1 2 2 2 2 2 2 2 1 2 2 2 2 2 1 2 2 2 1 2 2 1 2 2 1 2 1 1 2 2 2 2 1 2 1 1 1 1 2 2 0 0 2 2 2 2 2 2 1 1 2 2 2 2 2 2 1 2 1 2 1 2 0 0 2 2 2 2 2 2 2 2 2 2 2 2 2 2 2 2 2 2 1 2 1 1 2 1 2 2 1 2 1 2 1 2 1 2 1 2 1 2 2 2 2 2 2 2 2 2 2 2 2 2 2 2 1 2 1 2 2 2 2 2 1 2 2 2 0 0 2 2 2 2 2 2 1 2 2 1 2 2 0 0 1 2 2 2 1 1 2 2 2 2 2 2 1 2 2 2 2 2 2 2 1 2 2 2 1 2 1 2 1 2 1 2 0 0 1 2 1 2 2 2 2 2 2 2 2 2 2 2 2 2 2 2 1 1 2 2 2 2 2 2 1 1 0 0 1 1 1 1 1 1 1 1 1 1 1 1 1 1 1 1 2 2 2 2 2 2 2 2 2 2 2 2 1 1 2 2 2 2 1 1 2 2 2 2 1 2 2 2 1 2 1 2 1 2 2 1 1 2 1 1 2 2 2 2 2 2 2 2 2 2 2 2 2 2 1 2 2 2 2 2 2 2 2 2 2 2 1 1 2 2 1 2 0 0 1 1 0 0 2 2 0 0 1 1 1 2 2 2 2 2 2 2 1 1 1 2 1 2 2 2 2 2 2 2 2 2 2 2 2 2 2 2 2 2 2 2 1 1 2 2 2 2 1 2 1 2 2 2 2 2 2 2 2 2 1 2 2 2 2 2 1 2 2 2 2 2 1 2 1 2 2 2 2 2 2 2 1 2 2 2 2 2 2 2 0 0 2 2 1 2 2 2 1 1 1 2 1 2 2 2 2 2 2 2 1 1 2 2 2 2 2 2 2 2 2 2 1 2 1 2 2 2 2 2 2 2 2 2 2 2 2 2 1 1 1 1 2 2 1 2 2 2 2 2 2 2 2 2 2 2 2 2 2 2 1 2 2 2 2 2 2 2 2 2 2 2 2 2 2 2 2 2 2 2 1 2 1 2 2 2 1 2 2 1 1 2 1 2 1 2 1 2 1 2 1 2 1 2 1 2 1 2 1 2 1 2 1 2 1 2 2 2 2 2 2 2 2 2 1 2 1 1 1 2 2 2 1 2 1 2 2 2 1 2 1 2 1 2 2 2 1 2 2 2 2 2 2 2 2 2 2 2 2 2 2 2 2 2 2 2 2 2 1 1 1 2 1 2 2 2 1 2 1 1 1 2 2 2 2 2 1 1 2 2 0 0 2 2 1 2 2 2 1 2 1 2 1 2 0 0 1 2 2 2 2 2 1 2 1 2 1 2 1 2 1 2 0 0 0 0 2 2 2 2 1 2 2 2 1 2 1 2 1 2 2 1 0 0 2 2 1 2 2 2 1 2 2 2 2 2 2 2 2 2 2 2 2 2 2 2 2 2 2 2 2 2 2 2 2 2 2 2 1 1 2 2 1 2 1 2 2 2 2 2 1 2 2 2 2 2 2 2 1 2 2 2 2 1 2 1 2 2 2 2 0 0 1 2 1 2 2 2 2 2 0 0 1 1 1 1 2 2 2 2 2 1 2 2 2 2 2 2 2 2 2 1 2 1 2 1 1 2 2 2 1 2 1 2 1 2 1 2 2 2 2 2 2 2 2 2 2 2 1 2 2 2 1 2 1 2 2 2 1 2 2 2 2 2 2 2 2 2 2 2 2 2 1 2 2 2 2 2 2 2 1 1 1 1 2 2 1 2 2 2 1 2 2 2 1 2 2 2 0 0 2 2 1 2 1 2 1 2 1 2 1 2 1 2 1 2 1 2 1 2 2 2 2 2 2 2 1 2 2 2 2 2 2 1 1 2 2 2 1 2 1 2 1 2 2 2 1 1 1 2 2 2 2 2 2 2 1 1 1 1 1 1 2 2 1 1 2 2 1 1 1 2 1 1 2 2 0 0 2 2 1 1 1 2 2 2 2 2 1 2 1 2 2 2 2 2 1 2 1 2 1 2 1 2 1 2 1 2 1 2 1 2 1 2 2 2 2 2 2 2 2 2 2 2 2 2 2 2 2 2 1 2 2 2 0 0 1 2 1 2 2 2 2 2 1 2 2 2 2 2 1 2 2 2 1 1 2 2 1 1 1 1 1 1 1 1 2 2 1 1 2 2 2 2 2 2 2 2 2 2 2 2 2 2 1 2 2 2 1 2 0 0 2 2 1 2 1 2 1 2 1 2 0 0 1 2 2 2 2 2 1 1 2 2 2 2 2 2 2 2 2 2 2 2 1 2 2 2 1 2 2 2 1 2 1 2 2 2 2 2 2 2 2 2 2 2 2 2 2 2 2 2 1 2 1 2 1 2 1 2 2 2 1 2 2 2 1 2 1 1 2 2 2 2 1 2 2 1 2 2 2 2 2 2 2 2 2 2 1 2 1 2 2 2 2 2 1 2 2 2 1 2 1 2 2 1 1 2 2 2 1 2 1 2 1 2 2 2 1 2 1 2 2 2 2 2 2 2 1 2 1 2 1 2 2 2 2 2 2 2 2 2 1 1 2 2 2 2 1 2 2 2 2 2 2 2 1 2 2 2 1 2 1 1 2 2 1 2 2 1 1 2 1 2 1 2 1 2 2 2 2 2 2 1 1 2 2 2 1 2 2 2 2 2 1 2 1 2 1 2 2 2 1 1 0 0 2 1 2 1 1 2 2 2 0 0 2 2 2 2 2 2 2 2 2 2 2 2 2 2 1 1 2 2 2 2 2 2 2 2 1 1 2 2 2 2 2 2 2 2 2 2 2 2 2 2 2 2 1 2 1 2 0 0 2 2 2 2 1 1 2 2 1 2 2 2 2 2 2 2 2 2 2 2 2 2 2 2 2 2 2 2 2 2 2 2 2 2 2 2 1 2 1 1 1 1 1 1 2 2 1 2 1 2 1 2 1 2 2 2 2 1 1 2 0 0 2 2 2 2 1 1 2 2 1 2 2 2 2 2 1 2 1 2 2 2 2 2 2 2 2 2 1 2 1 2 2 2 1 1 2 2 2 2 2 2 2 2 2 2 2 2 2 2 1 1 2 2 1 2 1 2 2 2 2 1 2 2 1 2 2 2 2 2 2 2 2 2 1 2 1 2 1 2 1 2 1 2 1 2 2 2 2 2 2 2 2 2 2 2 2 2 1 2 1 2 1 2 1 2 1 2 1 2 2 2 2 2 1 2 2 2 2 2 2 2 2 2 1 2 1 2 1 2 2 1 1 2 1 2 2 2 2 2 2 2 2 2 2 2 2 2 2 2 1 2 2 2 2 2 2 2 2 2 2 2 2 2 1 2 2 2 2 2 1 2 2 2 2 2 2 2 2 2 2 2 2 2 2 2 2 2 0 0 2 2 1 1 2 2 1 1 1 1 2 2 2 2 2 2 1 2 1 2 1 2 2 2 2 2 2 2 0 0 2 2 1 2 1 1 1 1 1 2 0 0 2 2 2 2 2 2 2 2 2 2 2 2 2 2 2 1 2 2 1 2 2 2 1 2 2 2 2 2 2 2 1 1 2 2 2 2 1 1 2 2 1 1 2 2 2 2 1 1 1 1 1 1 1 1 2 2 2 2 2 2 1 1 1 1 2 2 2 2 2 2 2 2 1 1 2 2 2 2 2 2 1 1 1 1 2 2 2 2 2 2 2 2 2 2 2 2 2 2 2 2 1 1 2 2 1 1 2 2 2 2 2 2 2 2 2 2 1 2 0 0 1 1 1 2 2 2 2 2 1 2 1 2 1 2 1 2 2 2 2 2 2 2 2 2 2 2 2 2 2 2 2 2 2 2 2 2 1 1 2 2 2 2 2 2 2 2 1 1 2 2 0 0 2 2 2 2 2 2 2 2 1 2 2 2 2 2 2 2 2 2 1 1 2 2 1 2 1 1 1 1 2 2 1 2 2 2 2 2 2 2 2 2 1 2 1 2 1 2 1 2 1 2 2 2 1 2 2 2 2 2 1 2 2 2 1 2 2 2 2 2 1 1 1 1 2 2 1 2 1 2 1 2 1 2 1 2 2 2 1 1 2 2 1 2 2 2 0 0 2 2 2 2 2 2 1 2 2 1 2 1 1 2 2 2 2 2 2 2 2 2 2 2 2 2 2 2 1 1 2 2 1 1 2 2 2 2 2 2 2 2 1 1 2 2 1 2 1 2 2 2 2 2 1 2 1 2 2 2 2 2 2 2 2 2 2 2 2 2 2 2 1 2 2 2 2 2 2 1 2 2 1 1 1 2 1 2 1 1 1 2 2 2 1 1 2 2 1 1 1 2 1 1 2 2 1 2 1 1 1 1 2 2 2 2 1 1 2 2 1 1 2 2 2 2 1 1 1 1 2 2 2 2 2 2 2 2 2 2 2 2 2 2 2 2 1 1 2 2 2 2 2 2 1 1 1 1 2 2 2 2 2 2 2 2 1 1 2 2 2 2 2 2 2 2 2 2 1 1 2 2 2 2 2 2 2 2 1 1 2 2 2 2 2 2 2 2 2 2 2 2 2 2 2 2 2 2 1 2 1 2 2 2 2 2 1 2 2 2 2 2 2 2 1 2 2 2 2 2 2 2 2 2 2 2 0 0 2 2 1 2 2 2 1 2 1 2 1 2 1 2 1 2 1 2 1 2 1 2 1 2 0 0 1 2 1 2 1 2 1 2 1 2 2 2 1 2 2 2 2 2 2 2 2 2 2 2 2 2 2 2 1 1 1 1 2 2 2 2 2 2 2 2 2 2 2 2 2 2 2 2 2 2 2 2 2 2 2 2 2 2 1 1 2 2 2 2 2 2 2 2 2 2 2 2 2 2 2 2 2 2 2 2 2 2 2 2 2 2 2 2 2 2 2 2 2 2 2 2 2 2 2 2 2 2 2 2 2 2 1 2 1 2 2 2 2 2 2 1 2 2 0 0 0 0 1 2 1 2 1 2 0 0 1 2 1 2 2 2 2 2 0 0 2 2 1 2 1 2 2 1 2 2 1 2 2 1 2 2 2 2 1 2 1 2 1 2 1 2 1 2 1 2 1 2 2 2 1 2 2 2 1 2 2 2 1 2 1 2 2 2 2 2 2 2 2 2 0 0 2 2 2 2 0 0 1 2 1 2 2 2 1 2 1 1 2 2 2 1 1 2 1 2 2 2 2 2 2 2 2 2 2 2 2 2 2 2 2 2 2 2 2 2 2 2 2 2 2 2 0 0 2 2 2 2 2 2 1 2 2 2 1 2 2 2 1 2 2 2 2 2 1 2 2 2 2 2 1 2 1 2 2 2 2 2 2 2 2 2 2 2 2 2 1 2 1 2 2 2 1 2 1 2 1 2 1 2 1 2 0 0 2 2 2 2 2 2 2 2 2 2 2 2 2 2 1 1 1 2 1 2 1 2 1 2 1 1 1 1 2 2 1 2 1 2 2 2 2 2 1 2 2 2 2 2 2 2 2 2 1 2 2 2 1 1 1 2 1 2 1 1 1 2 1 2 2 2 2 2 2 2 1 1 1 2 2 2 1 2 2 2 2 2 1 1 1 1 2 1 2 2 2 2 2 2 2 2 2 2 2 2 2 2 1 2 2 2 2 2 2 2 2 2 2 2 2 2 0 0 1 2 1 2 2 2 2 2 2 2 2 2 2 2 2 2 1 2 2 2 1 1 1 1 1 1 2 2 2 2 2 2 2 2 2 2 0 0 2 2 2 2 2 2 2 2 0 0 2 2 1 1 1 2 1 2 1 2 1 2 2 1 1 2 1 2 1 2 2 2 2 2 2 2 1 2 1 2 1 2 1 2 2 2 1 2 2 2 2 2 2 2 2 1 1 2 1 2 2 2 2 1 1 2 2 2 2 2 1 2 2 1 1 1 1 2 1 2 1 2 2 2 1 2 1 2 1 2 1 2 2 2 1 1 2 2 2 2 1 1 1 2 2 2 0 0 2 2 2 2 2 2 2 2 2 1 2 2 2 2 0 0 2 2 1 2 2 2 1 2 1 2 2 2 1 2 2 2 1 2 2 2 2 2 2 2 1 2 1 2 2 2 1 1 1 1 2 2 1 2 2 2 1 2 0 0 2 2 2 2 1 2 1 2 2 2 1 2 1 1 1 2 0 0 2 2 0 0 1 2 1 2 1 2 1 2 1 2 1 2 1 2 2 1 2 1 1 2 1 2 1 2 2 2 1 2 1 2 1 2 2 2 2 2 2 2 2 2 2 2 1 1 2 2 2 2 2 2 1 1 2 2 1 1 0 0 2 2 2 2 2 2 2 2 2 2 0 0 1 1 2 2 2 2 2 2 2 2 2 2 2 2 2 2 2 2 2 2 0 0 1 1 2 2 1 1 1 1 2 2 2 2 2 2 2 2 0 0 2 2 1 1 2 2 2 2 2 2 2 2 2 2 2 2 1 1 2 2 2 2 2 2 2 2 2 2 1 1 2 2 2 2 1 1 2 2 2 2 2 2 2 2 1 1 2 2 2 2 2 2 2 2 2 2 2 2 2 2 2 2 2 2 1 2 2 2 2 2 2 2 2 2 2 2 1 2 1 2 1 2 2 2 2 2 2 2 1 2 1 1 2 2 1 2 2 2 2 2 2 2 2 1 2 1 2 2 1 2 1 2 1 2 1 2 2 2 1 2 2 2 2 2 2 2 1 2 2 2 2 2 1 1 2 2 2 2 2 2 1 1 1 1 2 2 1 1 2 2 1 1 1 1 2 2 2 2 2 2 2 2 2 2 2 2 2 2 2 2 2 2 2 2 2 2 2 2 2 2 1 1 2 2 2 2 2 2 2 2 2 2 2 2 2 2 2 2 1 1 1 1 2 2 2 2 2 2 2 2 1 2 2 2 2 2 2 2 2 2 1 2 0 0 1 2 2 2 2 2 2 2 1 2 1 2 1 2 2 2 1 2 2 1 2 2 2 2 1 2 1 1 1 2 2 2 1 1 2 2 1 2 2 2 1 2 2 1 2 2 2 2 2 2 2 2 1 1 2 2 1 2 1 2 2 2 2 2 2 2 1 2 1 2 2 2 2 2 1 1 2 2 1 2 2 2 2 2 2 2 2 2 2 2 2 2 1 2 2 2 2 2 2 2 1 2 1 2 1 2 1 2 2 2 2 2 2 2 2 2 1 2 1 2 0 0 2 1 2 1 1 2 2 2 2 2 2 2 0 0 2 2 1 2 2 2 1 2 0 0 1 2 2 2 1 2 2 2 2 2 2 2 1 2 1 2 2 2 2 2 2 2 2 2 2 2 2 2 2 2 2 2 2 2 1 1 2 2 2 2 2 2 2 2 1 1 1 1 1 1 2 2 2 2 2 2 1 1 2 2 2 2 2 2 2 2 2 2 2 2 2 2 2 2 1 1 2 2 1 1 2 2 2 2 2 2 2 2 1 1 2 2 2 2 2 2 2 2 2 2 2 2 2 2 2 2 1 1 2 2 2 2 2 2 2 2 0 0 1 1 2 2 2 2 2 2 1 2 1 2 1 2 1 2 2 2 2 2 1 1 2 2 1 2 2 2 1 2 1 1 1 2 2 2 2 2 2 2 2 2 2 2 1 1 2 2 2 2 2 2 1 1 1 2 2 2 2 2 2 2 2 2 2 2 2 2 2 2 1 1 2 2 1 1 2 2 1 1 2 2 2 2 1 1 1 1 1 1 1 2 1 1 1 2 1 2 1 1 2 2 1 1 1 1 1 1 1 1 0 0 2 2 2 1 2 2 2 2 1 2 2 2 1 2 0 0 2 2 1 2 2 2 2 2 1 2 1 2 2 2 2 2 1 2 2 2 0 0 2 2 1 1 1 2 2 2 1 2 2 2 1 2 1 2 1 2 1 2 1 2 1 1 1 1 2 2 2 2 1 1 2 2 2 2 2 2 2 2 2 2 1 1 1 1 1 1 2 2 2 2 2 2 2 2 2 2 1 2 2 2 2 2 2 2 2 2 1 2 1 2 2 2 2 2 2 2 2 2 1 2 1 2 2 2 2 2 2 2 1 1 1 2 1 2 1 2 0 0 2 2 2 2 2 2 2 2 2 2 2 2 2 2 0 0 2 2 1 2 2 2 2 2 1 1 1 1 1 1 1 2 2 2 2 2 2 2 2 2 2 2 2 2 1 2 2 2 2 2 2 2 1 2 2 2 1 2 2 2 1 2 1 2 2 2 2 2 2 2 1 1 0 0 2 2 2 2 2 2 2 2 2 2 2 2 2 2 2 2 2 2 2 2 2 2 1 2 2 2 2 2 2 2 2 2 1 2 2 2 2 2 2 2 2 2 1 2 1 2 2 2 2 2 1 2 2 2 2 2 2 1 1 2 2 2 2 2 1 2 1 1 1 1 2 2 1 2 2 2 1 2 1 2 1 2 2 2 2 2 1 2 2 2 2 2 1 2 1 2 2 1 1 2 2 2 2 2 1 1 2 2 1 1 2 2 2 2 2 2 2 2 2 2 1 1 1 1 2 2 2 2 1 1 2 2 2 2 2 2 2 2 2 2 2 2 2 2 1 1 1 1 2 2 1 1 1 1 2 2 1 1 2 2 2 2 2 2 2 2 2 2 2 2 1 1 2 2 2 2 1 1 2 2 2 2 2 2 2 2 2 2 2 2 2 2 2 2 1 2 2 1 2 2 2 2 2 2 2 2 2 2 2 2 2 2 1 2 1 2 0 0 1 2 1 2 2 2 2 2 1 2 2 2 1 2 1 2 0 0 1 2 1 2 0 0 2 2 2 2 1 1 2 2 1 2 1 2 0 0 2 1 2 2 1 2 1 2 1 2 1 2 1 2 2 2 2 2 2 2 2 1 1 2 1 2 1 2 1 2 2 2 2 2 2 2 2 2 2 2 2 2 2 2 2 2 2 2 2 2 2 2 1 2 1 2 0 0 1 2 2 2 2 2 2 2 2 2 2 2 2 2 2 2 2 2 1 1 2 2 2 2 2 2 2 2 2 2 1 1 2 2 2 2 2 2 2 2 2 2 2 2 2 2 1 1 2 2 1 1 2 2 2 2 2 2 1 1 2 2 2 2 2 2 2 2 2 2 2 2 1 1 0 0 2 2 2 2 2 2 2 2 2 2 1 1 2 2 1 1 2 2 2 2 2 2 1 1 1 1 2 2 2 2 2 2 1 2 1 2 1 2 2 2 1 2 2 2 2 2 2 2 2 2 1 1 2 2 1 1 2 2 2 2 1 1 1 1 2 2 1 1 1 1 2 2 2 2 1 1 2 2 2 2 1 2 1 2 1 1 2 2 2 2 1 2 2 2 2 2 2 2 1 2 1 2 1 2 2 2 1 2 1 2 2 2 2 2 1 1 2 2 2 2 0 0 1 2 1 2 2 2 1 2 1 2 2 2 0 0 2 1 2 2 1 2 1 2 2 2 0 0 2 2 2 2 1 2 2 2 2 2 2 2 1 2 2 2 2 2 2 2 1 1 2 2 1 2 1 1 1 1 2 2 2 2 2 2 2 2 2 2 2 2 2 2 2 2 2 2 2 2 2 2 2 2 2 2 2 2 2 2 2 2 2 2 2 2 2 2 2 2 1 2 2 2 1 2 1 2 2 2 1 2 1 2 2 2 2 2 2 2 1 2 1 1 1 2 2 1 2 2 2 2 2 2 2 2 2 2 1 1 2 1 2 1 2 2 1 1 1 2 2 2 2 2 2 2 1 2 1 2 1 2 2 2 1 2 1 1 1 2 1 2 2 2 1 2 2 2 2 2 1 2 1 2 1 2 1 2 1 2 2 2 0 0 1 2 1 2 1 2 1 1 1 2 1 1 2 2 2 2 2 2 1 1 2 2 1 2 2 2 2 2 2 2 1 2 1 1 2 2 2 2 2 2 2 2 1 2 2 2 2 2 2 2 2 2 2 2 2 2 2 2 2 2 0 0 1 2 1 1 2 2 1 1 2 2 2 2 1 2 2 1 1 2 2 2 1 2 2 2 2 2 1 2 2 2 2 2 2 2 1 2 2 2 1 1 2 2 2 2 2 2 2 2 2 2 1 2 1 2 2 2 1 1 1 2 1 2 1 1 1 2 2 2 2 2 2 2 2 2 1 1 2 2 2 2 2 2 1 2 1 2 2 2 2 2 2 2 1 1 2 2 1 2 1 2 2 2 2 2 2 2 2 2 2 2 2 2 1 2 1 2 1 2 1 2 2 2 2 2 2 2 0 0 2 2 0 0 0 0 2 2 1 2 2 1 1 2 1 2 2 2 2 2 2 2 2 2 1 2 1 2 2 2 1 2 1 2 1 2 2 2 2 2 2 2 2 2 2 2 2 2 1 2 0 0 2 2 1 2 2 2 2 2 2 2 2 2 2 2 2 2 2 2 2 2 2 2 2 2 1 2 2 1 2 2 1 2 2 2 2 2 0 0 2 2 1 2 1 2 2 2 2 2 2 2 2 2 2 2 1 2 2 2 2 2 2 2 1 1 2 2 2 2 2 2 1 1 1 1 1 1 1 1 2 2 2 2 1 1 1 1 2 2 2 2 2 2 2 2 2 2 1 1 1 1 1 1 2 2 2 2 2 2 1 1 2 2 2 2 2 2 1 1 1 1 2 2 2 2 2 2 2 2 2 2 2 2 1 1 1 1 2 2 2 2 1 1 2 2 2 2 2 2 2 2 2 2 2 2 2 2 2 2 2 2 2 2 2 2 2 2 2 2 2 2 2 2 2 2 2 2 2 2 2 2 2 2 2 2 1 1 1 1 1 1 2 2 1 1 1 1 2 2 2 2 2 2 2 2 2 2 2 2 1 1 2 2 1 1 2 2 2 2 2 2 2 2 2 2 2 2 2 2 2 2 2 2 2 2 2 2 2 2 2 2 2 2 2 2 2 2 2 2 2 2 2 2 2 2 2 2 1 1 1 1 2 2 1 1 2 2 2 2 0 0 2 2 2 2 1 1 1 1 2 2 2 2 1 1 2 2 2 2 2 2 2 2 2 2 2 2 2 2 1 1 2 2 2 2 2 2 2 2 2 2 2 2 2 2 2 2 2 2 2 2 2 2 2 2 2 2 2 2 0 0 1 1 1 1 1 1 1 1 2 2 2 2 1 1 2 2 2 2 2 2 2 2 2 2 2 2 2 2 2 2 1 1 1 1 1 1 1 1 1 1 2 2 2 2 1 1 1 1 1 1 1 1 1 1 2 2 1 1 2 2 2 2 2 2 2 2 2 2 1 1 2 2 2 2 2 2 2 2 2 2 2 2 1 1 1 1 1 1 2 2 2 2 2 2 2 2 2 2 2 2 1 1 2 2 2 2 2 2 2 2 2 2 2 2 2 2 2 2 1 1 1 1 1 1 2 2 2 2 1 1 1 1 1 1 1 1 1 1 1 1 1 1 2 2 2 2 2 2 2 2 1 1 2 2 2 2 2 2 2 2 2 2 2 2 2 2 2 2 2 2 2 2 2 2 2 2 2 2 2 2 2 2 2 2 2 2 2 2 1 1 2 2 0 0 1 1 1 1 1 1 2 2 2 2 2 2 1 1 1 1 1 1 1 1 1 1 1 1 1 1 2 2 2 2 1 1 2 2 2 2 1 1 2 2 2 2 2 2 2 2 2 2 2 2 1 1 1 1 2 2 2 2 2 2 1 1 1 1 1 1 1 1 2 2 1 1 1 1 2 2 2 2 2 2 2 2 2 2 2 2 1 1 2 2 2 2 2 2 2 2 2 2 2 2 2 2 2 2 2 2 1 1 2 2 2 2 2 2 2 2 2 2 0 0 1 1 1 1 2 2 2 2 2 2 2 2 2 2 2 2 2 2 1 1 1 1 2 2 1 1 2 2 2 2 2 2 2 2 2 2 2 2 2 2 2 2 1 1 2 2 1 1 2 2 2 2 2 2 2 2 2 2 2 2 2 2 2 2 2 2 2 2 1 1 2 2 2 2 2 2 1 1 2 2 2 2 2 2 1 1 1 1 2 2 2 2 1 1 1 1 2 2 2 2 1 1 1 1 1 1 2 2 1 1 1 1 1 1 1 1 1 1 1 1 1 1 2 2 2 2 2 2 2 2 1 1 1 1 2 2 2 2 2 2 2 2 2 2 2 2 2 2 2 2 1 1 2 2 1 1 2 2 2 2 1 1 2 2 1 1 2 2 1 1 2 2 2 2 1 1 2 2 2 2 2 2 2 2 2 2 2 2 2 2 1 1 1 1 2 2 1 1 2 2 2 2 2 2 2 2 2 2 1 1 2 2 2 2 1 1 2 2 2 2 2 2 2 2 2 2 2 2 2 2 1 1 1 1 2 2 1 1 2 2 1 1 1 1 2 2 2 2 2 2 2 2 2 2 1 1 2 2 2 2 2 2 1 1 1 1 1 1 2 2 2 2 2 2 2 2 1 1 1 1 1 1 2 2 2 2 2 2 1 1 1 1 2 2 2 2 2 2 1 1 2 2 2 2 1 1 1 1 1 1 2 2 1 1 2 2 0 0 2 2 2 2 1 1 2 2 1 1 1 1 2 2 0 0 1 1 2 2 2 2 2 2 1 1 1 1 1 1 2 2 2 2 2 2 2 2 1 1 1 1 1 1 2 2 2 2 1 1 2 2 1 1 1 1 1 1 2 2 1 1 1 1 2 2 1 1 2 2 2 2 2 2 2 2 2 2 2 2 2 2 2 2 2 2 2 2 2 2 1 1 2 2 2 2 2 2 2 2 2 2 2 2 2 2 1 1 1 1 1 1 2 2 1 1 2 2 2 2 2 2 1 1 1 1 1 1 1 1 1 1 1 1 0 0 1 1 1 1 2 2 2 2 2 2 1 1 1 1 2 2 2 2 2 2 1 1 2 2 2 2 2 2 2 2 1 1 2 2 1 1 1 1 2 2 2 2 2 2 2 2 1 1 1 1 1 1 2 2 1 1 1 1 2 2 2 2 2 2 2 2 2 2 2 2 2 2 2 2 2 2 0 0 2 2 2 2 2 2 1 1 1 1 2 2 2 2 2 2 2 2 2 2 1 1 2 2 2 2 1 1 1 1 2 2 2 2 2 2 2 2 2 2 2 2 2 2 2 2 2 2 2 2 1 1 1 1 2 2 1 1 2 2 1 1 2 2 2 2 2 2 1 1 1 1 2 2 2 2 2 2 2 2 2 2 2 2 1 1 2 2 2 2 2 2 2 2 2 2 2 2 1 1 2 2 2 2 2 2 2 2 2 2 2 2 1 1 2 2 1 1 1 1 2 2 1 1 2 2 1 1 1 1 1 1 2 2 1 1 2 2 1 2 1 2 2 1 1 2 1 2 1 2 1 2 2 2 2 2 2 2 1 2 1 1 2 2 2 2 2 2 2 2 1 2 1 2 1 2 1 2 2 2 1 2 2 2 1 2 1 2 2 2 2 2 1 2 2 2 2 2 2 2 2 2 2 2 1 2 2 2 2 2 2 2 2 2 1 1 2 2 2 2 1 2 1 2 2 2 1 2 1 2 1 2 1 2 1 2 1 2 1 2 1 2 2 2 1 2 2 2 1 2 1 2 2 2 2 2 2 2 1 2 1 2 0 0 2 2 2 2 1 1 2 2 1 2 2 1 1 2 2 2 2 2 1 2 2 2 2 2 2 1 1 1 1 1 2 2 2 2 2 2 2 2 1 1 1 1 1 2 1 2 2 2 1 2 2 2 2 2 2 2 2 2 2 2 2 2 1 1 1 2 2 2 1 2 1 1 2 2 2 2 1 2 2 2 2 2 2 2 2 2 1 2 2 2 2 2 2 2 2 2 2 2 2 2 2 2 1 1 2 2 2 1 2 2 2 2 2 2 2 2 1 1 1 1 2 2 2 2 2 2 1 1 1 2 2 2 2 2 1 2 1 2 1 2 1 2 2 2 2 2 2 1 2 2 1 2 1 1 1 2 1 2 2 2 2 2 2 2 1 2 1 1 0 0 2 2 2 2 0 0 2 2 1 2 2 1 0 0 2 2 2 2 2 2 2 2 2 2 1 2 2 2 1 2 2 2 2 2 2 2 1 1 1 2 2 2 2 2 1 2 2 2 2 2 2 2 2 2 2 2 1 2 1 2 1 2 1 2 1 2 1 2 1 2 2 2 1 2 2 2 2 2 2 2 2 2 1 2 2 2 2 2 2 2 2 2 1 2 2 2 2 2 2 2 1 2 1 2 2 2 1 2 2 2 1 1 1 2 2 2 1 2 2 2 2 2 2 2 1 2 1 2 1 2 1 2 2 2 2 2 2 2 2 2 1 2 2 2 1 2 1 1 2 2 1 1 1 1 2 2 2 2 2 2 2 2 1 2 2 2 1 1 1 1 1 2 1 2 2 2 2 2 1 2 1 2 2 1 1 2 1 2 1 2 2 2 0 0 2 1 1 2 1 1 1 1 2 2 2 2 2 2 2 2 1 2 2 2 1 2 2 2 2 2 2 2 2 2 2 2 2 2 2 2 2 2 2 2 2 2 2 2 2 1 1 1 2 2 2 2 2 2 1 2 1 2 1 2 2 2 1 2 1 2 2 2 2 2 2 2 2 2 2 2 2 2 1 1 2 2 1 1 2 2 1 1 2 2 2 2 2 2 2 2 2 2 2 2 2 2 2 2 2 2 2 2 2 2 2 2 1 1 2 2 2 2 2 2 2 2 1 1 1 1 2 2 1 1 2 2 1 1 2 2 2 2 1 1 1 1 2 2 1 1 2 2 1 1 2 2 1 1 1 1 2 2 2 2 2 2 1 1 2 2 2 2 2 2 2 2 1 1 2 2 2 2 1 1 1 1 2 2 1 1 1 1 2 2 2 2 2 2 2 2 2 2 2 2 2 2 2 2 1 1 2 2 1 1 1 1 1 1 1 1 2 2 2 2 2 2 2 2 1 1 2 2 1 1 2 2 1 1 1 1 2 2 2 2 2 2 2 2 2 2 2 2 2 2 1 1 1 1 1 1 1 1 1 1 1 1 2 2 1 1 2 2 2 2 2 2 2 2 2 2 2 2 2 2 2 2 2 2 2 2 1 1 1 1 2 2 2 2 2 2 2 2 1 1 1 1 2 2 1 2 2 2 2 1 2 2 1 1 2 2 2 2 2 2 2 2 2 2 2 2 2 2 2 2 1 2 1 1 2 2 1 2 1 1 1 2 1 2 1 2 1 2 2 2 1 2 1 1 1 2 2 2 1 2 2 2 1 2 2 1 1 2 2 1 1 1 1 1 2 2 1 1 1 2 1 2 1 1 1 1 2 2 2 2 1 2 2 2 1 2 1 1 2 2 1 2 2 2 1 2 1 2 2 2 1 2 2 2 2 2 2 2 2 2 2 2 2 2 2 2 2 2 1 2 2 2 2 2 1 2 2 2 1 1 2 2 2 2 2 2 1 1 1 2 1 2 1 2 2 2 2 2 0 0 2 2 2 2 2 2 2 2 0 0 1 2 1 2 1 2 2 2 1 1 2 2 2 2 2 2 2 2 2 2 2 2 1 1 2 2 1 2 2 2 1 2 1 2 2 2 1 2 1 1 1 2 2 2 2 2 1 1 1 1 1 1 2 2 2 2 2 2 2 2 2 2 1 1 2 2 2 2 2 2 2 2 0 0 2 2 1 1 2 2 2 2 2 2 2 2 2 2 2 2 1 1 1 1 1 1 2 2 2 2 2 2 2 2 2 2 1 2 1 1 2 2 2 2 1 1 2 2 2 2 1 1 2 2 2 2 2 2 1 1 1 1 1 1 1 1 2 2 1 1 2 2 1 1 2 2 2 2 2 2 2 2 2 2 1 1 2 2 1 1 2 2 2 2 2 2 2 2 1 1 1 1 1 1 2 2 2 2 1 1 2 2 1 1 2 2 2 2 2 2 2 2 2 2 0 0 1 1 2 2 2 2 1 1 1 1 1 1 2 2 1 1 2 2 2 2 2 2 2 2 2 2 2 2 1 2 2 2 2 2 1 2 1 2 0 0 1 1 2 2 1 2 2 2 2 2 1 2 2 2 2 2 1 2 2 2 1 2 1 2 1 2 0 0 1 2 1 2 1 2 2 2 2 2 1 2 2 2 2 2 1 2 2 2 2 2 1 2 1 1 2 2 1 2 0 0 1 1 2 2 1 2 2 2 1 2 1 2 1 2 1 1 2 1 1 1 2 2 2 2 1 2 1 2 1 2 1 1 1 2 1 2 1 2 1 2 1 2 1 2 1 2 2 2 0 0 2 2 1 2 1 2 1 1 2 2 1 1 1 1 2 2 2 2 2 2 1 1 2 2 2 2 2 2 2 2 1 1 2 2 1 2 2 2 2 2 1 2 2 2 1 1 1 2 2 2 2 2 1 2 1 2 1 2 1 2 1 2 1 2 1 2 2 1 1 2 2 2 2 2 2 2 2 2 2 2 2 2 2 2 2 2 2 2 1 1 2 2 1 2 2 2 2 2 1 2 2 2 2 2 2 2 2 2 2 1 2 2 2 2 2 2 2 2 1 1 1 2 2 2 1 1 2 2 2 2 2 2 2 2 2 2 2 2 2 2 2 2 2 2 1 2 2 1 2 2 2 2 1 2 1 2 2 2 2 2 1 2 0 0 1 2 1 2 1 2 2 2 2 1 2 2 1 2 0 0 2 2 1 1 2 2 2 2 2 2 1 2 2 2 2 2 2 2 2 2 2 2 2 2 2 2 2 2 1 2 1 2 1 2 1 2 1 2 1 2 1 2 1 2 1 2 0 0 1 2 1 2 2 2 2 2 2 2 1 2 1 1 2 2 1 1 2 1 2 2 2 2 1 2 1 2 1 2 2 2 2 2 1 2 2 2 1 2 1 2 0 0 1 2 1 2 2 2 1 2 1 2 1 2 2 1 1 1 0 0 2 2 2 2 2 2 2 2 1 2 1 2 1 2 1 2 1 2 2 2 2 2 2 2 2 2 2 2 2 2 2 2 1 2 1 2 1 2 1 2 1 2 2 2 2 2 2 2 2 2 2 2 1 2 2 2 2 2 2 2 0 0 2 2 2 2 2 1 1 2 0 0 2 2 2 2 2 2 2 2 2 2 2 2 2 2 2 2 2 2 2 2 2 2 2 2 2 2 2 2 2 2 1 1 2 2 2 2 2 2 0 0 1 2 2 2 1 2 0 0 2 2 2 2 2 2 1 2 1 2 1 2 1 2 1 2 2 2 1 2 1 2 1 2 1 2 1 2 2 2 1 2 1 2 2 2 2 2 2 2 2 2 2 2 0 0 2 2 2 2 1 2 2 2 2 2 2 2 2 2 2 2 2 2 2 2 1 1 1 2 1 2 0 0 2 2 2 2 2 2 2 2 2 2 2 2 2 2 2 2 2 2 2 2 1 1 2 2 2 2 2 2 2 2 1 1 1 1 2 2 2 2 2 2 2 2 2 2 2 2 2 2 2 2 1 1 0 0 1 1 1 1 1 1 2 2 1 1 2 2 2 2 2 2 1 1 1 1 1 1 2 2 1 1 2 2 2 2 2 2 2 2 2 2 2 2 2 2 2 2 2 2 2 2 2 2 2 2 2 2 2 2 2 2 2 2 2 2 1 1 2 2 2 2 2 2 2 2 2 2 2 2 2 2 2 2 2 2 2 2 2 2 1 2 0 0 1 2 2 2 2 2 2 2 2 2 2 2 1 2 2 2 1 1 2 2 2 2 2 2 2 2 1 2 2 2 1 2 1 1 1 2 1 2 2 2 1 2 1 2 2 1 1 1 2 2 2 2 1 1 2 2 1 1 1 2 2 2 1 1 1 1 2 2 2 2 2 2 1 2 1 2 2 1 1 2 1 2 2 2 1 1 2 2 2 2 2 2 2 2 2 2 1 1 1 1 2 2 1 1 1 1 2 2 1 2 2 2 1 2 1 2 1 2 2 2 2 2 2 2 2 2 2 2 1 1 1 1 1 2 1 2 1 2 2 2 2 2 2 2 1 1 2 2 1 2 2 2 2 2 2 2 2 2 2 2 2 2 2 2 2 2 2 2 2 2 2 2 2 2 1 2 1 1 2 2 1 1 2 2 1 1 1 1 2 2 1 2 1 2 2 2 1 2 1 2 1 1 0 0 2 2 2 1 2 2 1 2 1 2 2 2 1 2 1 2 1 2 2 2 1 2 1 2 1 2 1 2 2 2 2 2 1 2 2 2 1 2 2 2 2 1 2 2 2 2 2 2 2 2 2 2 1 2 2 2 2 2 1 2 1 2 2 2 2 2 2 2 2 2 2 2 1 1 2 2 2 2 2 2 1 1 2 2 2 2 1 1 1 1 2 2 2 2 2 2 2 2 2 2 2 2 2 2 2 2 1 1 2 2 1 1 2 2 1 1 1 1 2 2 2 2 1 1 2 2 1 1 2 2 2 2 2 2 2 2 1 1 1 1 2 2 1 1 2 2 2 2 2 2 1 1 2 2 1 1 0 0 2 2 2 2 2 2 2 2 1 1 1 1 2 2 1 1 1 1 1 1 1 1 2 2 2 2 2 2 2 2 2 2 1 1 2 2 2 2 2 2 2 2 1 1 2 2 2 2 1 1 2 2 2 2 2 2 2 2 2 2 2 2 2 2 2 2 1 1 2 2 1 1 2 2 2 2 2 2 1 1 2 2 2 2 2 2 2 2 2 2 2 2 2 2 2 2 1 1 2 2 2 2 2 2 2 2 1 1 1 1 1 1 1 1 1 1 1 1 2 2 1 1 2 2 1 1 2 2 2 2 1 1 2 2 1 1 1 1 2 2 2 2 2 2 2 2 2 2 2 2 1 1 1 1 1 1 1 1 1 1 2 2 2 2 2 2 2 2 2 2 1 1 2 2 1 1 1 1 1 1 2 2 2 2 2 2 1 1 2 2 2 2 2 2 2 2 2 2 2 2 2 2 1 1 2 2 1 1 2 2 2 2 2 2 1 1 2 2 2 2 1 1 1 1 1 1 2 2 2 2 2 2 2 2 1 2 2 2 2 2 1 1 1 1 1 2 2 2 1 2 2 2 2 2 2 2 2 2 2 2 2 2 2 2 2 2 1 2 1 2 1 2 2 2 2 2 2 2 1 2 1 2 1 2 1 2 1 2 1 2 1 2 1 1 1 2 1 2 2 2 2 2 1 2 2 2 1 2 1 2 1 2 1 2 1 2 2 2 1 2 1 2 2 2 2 2 2 2 2 2 2 2 2 1 2 2 2 2 1 1 1 2 2 2 2 2 2 2 2 2 2 1 2 2 2 2 2 2 2 2 2 2 2 2 1 2 1 2 2 2 0 0 1 2 2 1 1 2 1 2 2 2 1 2 1 2 1 2 1 2 1 2 1 2 2 2 2 2 1 2 2 1 2 1 2 2 0 0 1 2 2 1 1 2 2 2 2 2 2 2 1 1 0 0 2 2 2 2 2 2 2 1 2 1 2 2 2 2 1 2 1 2 2 2 1 2 1 2 2 2 1 2 2 2 2 2 2 2 1 2 2 2 1 2 2 2 1 2 2 2 2 2 2 2 2 2 2 2 2 2 2 2 2 2 2 2 2 2 2 2 1 1 1 1 2 2 2 2 0 0 1 2 1 2 2 2 1 2 1 2 1 2 2 2 1 2 2 2 2 2 2 2 2 1 2 2 2 1 2 2 2 2 2 2 2 2 1 2 2 2 1 2 1 2 2 2 2 2 2 2 2 2 2 2 2 2 2 2 1 1 2 2 1 2 2 2 2 2 1 1 1 2 0 0 0 0 2 2 2 2 2 2 2 2 2 2 2 2 1 2 0 0 2 2 1 1 1 2 1 2 2 2 2 2 2 1 2 1 2 2 1 2 2 2 2 2 2 2 2 2 2 2 2 2 0 0 1 2 2 2 2 2 1 2 2 2 1 2 2 2 1 2 1 2 2 2 0 0 2 2 1 1 1 2 1 2 1 2 0 0 2 2 2 2 2 1 2 2 2 2 1 2 2 2 2 2 2 2 2 2 2 2 2 2 2 2 1 2 2 2 2 2 2 2 2 2 2 2 1 1 2 2 1 1 1 2 2 2 1 2 1 2 1 2 2 2 1 2 2 2 2 2 2 2 2 2 1 2 2 2 2 2 1 1 0 0 2 2 1 2 2 2 2 2 1 2 2 2 1 1 2 2 2 2 2 2 2 2 2 2 2 2 2 2 1 1 2 2 2 2 2 2 2 2 1 2 2 2 1 2 1 2 1 1 2 2 1 2 1 1 2 1 2 2 2 2 1 2 2 2 1 1 2 2 0 0 2 2 2 2 1 2 1 2 1 2 1 2 2 1 1 2 2 2 0 0 2 2 1 2 1 1 2 2 0 0 1 2 2 2 1 1 1 2 1 1 2 2 2 2 2 2 1 1 2 2 2 2 2 2 1 2 1 2 2 2 2 2 2 2 2 2 2 2 2 2 2 2 1 1 2 2 1 1 1 1 0 0 1 1 2 2 2 2 2 2 1 1 1 2 2 2 2 2 1 2 2 1 2 2 2 2 2 2 1 2 1 2 1 2 2 2 2 2 2 2 1 2 1 2 2 2 2 2 2 2 2 2 1 2 1 2 2 2 2 2 2 2 0 0 0 0 1 2 1 2 1 2 1 2 1 1 1 2 2 2 2 2 2 2 2 2 2 2 2 2 1 1 1 1 2 2 2 2 1 1 2 2 2 2 2 2 2 2 1 1 2 2 1 1 1 1 1 1 2 2 2 2 2 2 2 2 2 2 2 2 2 2 2 2 2 2 2 2 1 1 2 2 2 2 2 2 2 2 2 2 2 2 2 2 1 1 2 2 2 2 2 2 1 1 2 2 2 2 2 2 2 2 2 2 2 2 1 1 2 2 1 1 1 1 2 2 0 0 1 1 2 2 1 1 1 1 2 2 2 2 2 2 2 2 2 2 1 1 1 1 1 1 2 2 1 1 1 1 2 2 2 2 2 2 1 1 2 2 2 2 1 1 2 2 1 1 2 2 1 1 2 2 2 2 2 2 2 2 1 1 2 2 2 2 2 2 2 2 2 2 2 2 2 2 2 2 2 2 2 2 2 2 1 1 2 2 2 2 1 1 1 1 2 2 2 2 2 2 1 1 2 2 1 1 1 1 1 1 2 2 2 2 2 2 2 2 2 2 1 1 2 2 2 2 2 2 1 1 2 2 2 2 2 2 2 2 2 2 2 2 2 2 2 2 2 2 0 0 2 2 2 2 2 2 1 1 1 1 2 2 2 2 2 2 2 2 2 2 2 2 1 1 2 2 2 2 2 2 2 2 2 2 2 2 2 2 2 2 1 1 2 2 1 1 2 2 2 2 2 2 2 2 1 1 2 2 2 2 1 1 2 2 2 2 2 2 2 2 2 2 2 2 2 2 2 2 2 2 2 2 2 2 2 2 2 2 2 2 2 2 2 2 1 1 2 2 2 2 1 1 2 2 2 2 1 1 1 1 2 2 1 1 2 2 2 2 2 2 1 1 2 2 2 2 1 1 1 1 2 2 2 2 2 2 2 2 2 2 2 2 2 2 1 1 1 1 2 2 1 2 1 2 1 2 1 2 2 2 1 2 2 2 2 2 2 2 2 2 1 2 1 2 2 2 1 2 0 0 2 2 1 2 1 2 2 2 2 2 2 2 1 1 1 2 1 2 2 2 1 2 2 2 1 2 2 2 2 2 2 2 2 2 1 2 2 1 1 2 1 1 1 2 1 2 2 2 0 0 1 2 0 0 2 2 2 2 1 2 2 2 1 2 1 2 1 2 1 2 1 2 2 2 1 1 2 2 2 2 2 2 2 2 2 2 2 2 1 1 2 2 1 1 1 1 1 2 2 2 2 2 2 2 2 2 2 2 1 2 1 2 2 2 1 2 2 2 2 2 1 2 2 2 2 2 2 2 2 2 1 1 2 2 1 1 2 2 1 1 2 2 1 2 1 2 1 2 1 2 1 2 2 2 0 0 2 2 2 2 1 1 0 0 2 2 2 2 2 2 1 2 2 1 1 2 2 2 1 2 1 2 1 2 2 2 1 2 1 2 1 2 2 2 2 2 2 2 2 2 2 2 1 2 2 2 1 2 2 2 2 2 1 1 2 2 2 2 2 2 2 2 2 2 1 2 1 2 1 2 2 2 2 2 2 2 2 2 2 2 2 2 2 2 1 2 2 2 1 2 2 2 1 1 2 2 2 2 2 2 2 2 2 2 2 2 1 2 1 2 2 2 2 2 2 2 2 2 2 2 2 2 1 2 0 0 2 2 2 2 1 2 2 2 2 2 2 2 2 1 2 2 2 2 2 2 1 2 1 2 1 2 1 2 1 2 1 2 1 2 2 2 2 2 2 2 1 2 2 2 2 2 1 1 2 2 1 1 2 2 1 2 1 2 1 1 1 1 2 2 2 2 1 1 2 2 0 0 2 2 1 1 0 0 0 0 2 2 2 2 2 2 1 1 2 2 1 2 1 2 1 1 1 1 2 2 0 0 2 2 2 2 2 2 2 2 2 2 2 2 1 2 1 2 1 1 2 2 2 2 2 2 2 2 2 2 2 2 2 2 0 0 1 1 2 2 2 2 2 2 1 1 1 1 2 2 2 2 2 2 2 2 2 2 1 2 1 2 1 2 1 2 2 2 2 2 1 2 0 0 0 0 2 2 2 2 2 2 1 2 0 0 2 2 2 2 1 1 2 2 2 2 2 2 2 2 2 2 1 2 0 0 1 2 1 2 1 2 1 2 1 2 1 2 2 2 2 2 2 2 2 2 1 2 1 2 1 2 2 2 2 2 2 2 2 2 2 2 1 1 2 2 2 2 2 2 2 2 2 2 2 2 2 2 2 2 2 2 1 1 2 2 2 2 2 2 2 2 2 2 2 2 1 1 2 2 2 2 1 1 0 0 2 2 2 2 2 2 1 2 1 2 1 1 2 2 1 2 2 2 2 2 2 2 2 2 2 2 2 2 1 2 2 2 2 2 2 2 1 1 2 2 0 0 1 1 2 2 1 1 1 2 2 2 1 2 1 1 2 2 1 2 2 2 2 2 1 2 2 2 1 2 1 2 2 2 2 2 2 2 1 1 1 1 2 2 1 2 1 2 1 2 2 2 2 2 2 2 2 1 1 2 1 2 2 2 1 2 0 0 2 2 2 2 2 2 2 2 1 2 2 2 2 2 2 2 2 2 1 1 1 2 1 2 0 0 2 2 2 2 2 2 2 2 2 2 2 2 2 2 1 2 2 2 2 2 1 2 2 2 2 2 1 2 2 2 1 1 1 2 1 2 1 2 0 0 2 2 2 2 2 2 1 2 1 2 2 2 2 2 2 1 2 2 1 1 2 1 1 2 2 2 2 2 2 2 2 2 2 2 1 2 1 2 2 2 1 2 2 2 2 2 1 2 1 1 2 2 2 2 1 2 1 2 2 2 1 2 1 1 2 2 2 2 2 2 2 2 1 2 2 2 1 2 1 2 2 2 1 2 2 2 0 0 2 2 2 2 2 2 2 2 1 1 2 2 2 2 2 2 1 2 1 2 1 2 1 1 2 2 0 0 2 2 2 2 2 2 2 2 2 2 2 2 2 2 2 1 2 2 1 2 0 0 1 2 2 2 1 2 1 2 1 2 1 2 1 2 1 2 1 1 2 2 2 2 1 2 1 2 1 2 2 2 2 1 1 2 2 2 2 1 2 2 2 2 2 2 2 2 2 2 2 2 1 2 2 2 2 2 2 2 1 2 1 2 2 2 2 2 1 2 2 2 2 2 1 2 2 2 2 2 1 2 2 2 2 2 2 1 2 1 2 2 2 2 2 2 2 2 2 2 2 2 2 2 2 2 2 2 2 2 2 2 2 2 2 2 2 2 2 2 2 2 2 2 2 2 2 2 2 2 2 2 2 2 2 2 2 2 1 2 2 2 2 2 2 2 2 2 1 2 1 2 1 2 2 2 2 2 2 2 2 2 2 2 2 2 2 2 2 2 2 2 2 2 2 2 2 2 2 2 2 2 2 2 2 2 2 2 2 2 2 2 1 2 1 2 1 2 1 2 1 2 1 2 0 0 1 2 1 2 1 2 2 1 0 0 1 2 2 2 2 2 1 2 1 2 2 2 2 2 2 2 2 2 2 2 1 2 2 2 2 2 2 2 2 2 2 2 2 2 2 2 2 2 2 2 2 2 2 2 2 2 2 2 0 0 1 1 2 2 2 2 2 2 2 2 2 2 2 2 2 2 2 2 1 1 2 2 2 2 2 2 2 2 2 2 2 2 2 2 1 1 1 1 2 2 1 1 1 2 1 2 1 2 2 2 1 2 2 2 2 2 2 2 1 1 1 1 1 1 1 1 2 2 2 2 2 2 2 2 2 2 2 2 2 2 1 2 1 2 1 2 0 0 2 2 1 2 1 2 1 2 2 2 1 2 2 2 1 1 1 1 2 2 1 2 2 2 0 0 1 2 2 2 2 2 1 2 1 2 1 2 1 1 2 2 2 2 1 2 2 2 1 2 1 2 2 2 1 2 2 2 1 1 1 1 0 0 2 2 2 2 2 2 1 2 1 1 2 2 2 2 2 2 2 2 2 2 1 2 1 2 2 2 2 2 2 2 2 2 2 2 2 2 2 2 2 2 2 2 1 1 2 2 2 2 2 2 1 1 1 1 1 1 2 2 2 2 2 2 2 2 1 1 2 2 2 2 2 2 2 2 2 2 2 2 2 2 2 2 2 2 2 2 1 1 2 2 2 2 2 2 2 2 1 1 1 1 1 1 1 1 1 1 2 2 1 1 2 2 2 2 1 1 1 1 2 2 1 2 1 2 2 2 2 2 1 1 1 2 1 2 1 2 1 2 2 2 1 2 2 2 2 2 0 0 2 2 2 2 2 2 2 2 2 2 1 2 2 2 1 1 2 2 2 2 1 1 1 1 1 1 1 1 1 2 2 2 2 2 2 2 2 1 2 2 2 2 2 2 2 2 2 2 2 2 2 2 1 2 2 1 2 2 2 2 2 2 1 2 1 2 2 2 2 2 2 2 2 2 1 2 1 2 1 1 1 2 1 2 1 2 2 2 1 2 1 2 1 2 0 0 1 2 1 2 2 2 2 2 1 1 2 2 1 2 2 2 2 2 2 1 1 2 2 2 2 2 2 2 1 1 1 2 0 0 2 2 2 2 2 2 2 2 2 2 1 2 2 2 1 2 2 1 1 2 1 2 2 2 1 2 0 0 2 2 2 2 1 1 1 2 2 2 0 0 1 2 2 2 1 1 2 2 1 2 0 0 2 2 2 2 2 2 1 2 2 2 1 2 2 2 2 2 2 2 2 2 2 2 2 2 2 2 2 2 1 1 2 2 1 1 2 2 2 2 2 2 2 2 1 1 2 2 2 2 1 1 1 1 1 1 1 1 1 1 2 2 2 2 2 2 2 2 2 2 2 2 2 2 2 2 2 2 2 2 2 2 2 2 2 2 1 1 1 2 0 0 1 2 2 2 2 2 1 2 2 2 0 0 1 2 0 0 1 1 1 1 2 1 2 2 2 2 2 2 2 2 1 2 1 1 2 2 1 2 2 2 2 2 1 2 1 2 2 2 2 2 2 2 1 2 1 1 1 2 2 2 2 2 1 2 1 2 2 2 1 2 1 2 2 2 1 2 2 2 2 2 2 2 2 2 1 2 2 2 1 2 2 2 2 2 1 2 1 2 1 2 1 2 2 2 1 2 2 1 2 2 2 2 2 2 1 2 1 2 1 1 1 1 2 2 1 2 2 1 1 2 0 0 1 2 2 2 1 2 1 2 1 2 2 2 2 2 1 2 2 2 1 1 2 2 2 2 2 2 2 1 2 2 1 2 1 2 2 2 2 2 2 2 2 2 0 0 0 0 1 2 1 2 1 2 0 0 2 2 2 2 2 2 2 2 2 2 2 2 2 2 2 2 2 2 2 2 2 2 1 1 2 2 2 2 2 2 2 2 1 1 2 2 2 2 0 0 2 2 2 2 2 2 2 2 2 2 2 2 2 2 2 2 1 2 1 1 0 0 1 2 1 2 2 2 2 2 2 2 2 2 1 2 2 2 2 2 1 2 1 2 1 2 2 2 1 2 1 2 1 2 2 2 1 2 1 2 2 2 2 2 1 2 1 2 2 2 1 2 2 2 1 2 1 2 1 2 1 2 0 0 1 2 1 2 2 2 2 2 2 2 2 2 1 2 2 2 2 2 1 2 1 2 2 2 2 2 2 2 2 2 2 2 2 2 2 2 0 0 2 2 2 1 2 1 1 1 1 2 1 1 2 2 2 2 2 2 1 2 1 1 2 2 1 2 2 2 0 0 1 2 0 0 2 2 2 2 2 2 1 2 2 2 1 2 0 0 2 2 2 2 1 2 1 2 1 2 2 2 1 2 0 0 2 2 1 2 2 2 2 2 1 2 2 2 2 2 2 2 2 2 1 1 1 2 1 2 1 2 2 2 2 2 2 2 2 2 2 2 2 2 2 2 2 2 2 2 1 2 1 2 2 2 2 2 1 2 2 2 2 2 2 2 2 2 2 2 2 2 2 2 2 2 1 2 2 2 1 2 2 2 0 0 2 2 2 2 2 2 2 2 2 2 2 2 2 2 2 2 0 0 1 2 2 2 2 2 2 2 2 2 2 2 0 0 1 2 2 2 2 2 2 2 0 0 2 2 1 2 2 2 2 2 2 2 1 1 2 2 2 2 2 2 2 2 2 2 2 2 2 2 2 2 2 2 0 0 1 2 1 2 1 2 2 2 2 2 1 1 0 0 1 2 1 2 2 1 2 2 2 2 2 2 2 1 1 2 2 1 1 2 1 2 1 2 2 2 2 2 2 2 1 1 2 2 2 2 1 2 2 2 1 2 1 2 1 2 2 2 2 2 2 2 2 1 2 2 2 2 2 2 0 0 1 2 2 1 1 2 2 2 1 2 0 0 2 2 2 2 0 0 1 2 2 2 1 2 2 2 2 1 2 2 1 2 2 2 2 2 2 2 2 2 2 2 1 1 2 2 1 1 2 2 2 2 2 2 1 2 2 2 1 2 1 2 2 1 2 2 2 2 2 2 2 2 0 0 2 2 1 2 2 1 1 2 2 2 1 2 1 2 1 2 2 2 2 2 2 2 2 2 2 2 2 2 2 2 2 2 2 2 1 2 1 1 2 2 1 1 1 1 0 0 0 0 2 2 2 2 2 2 1 2 1 1 2 2 1 2 2 1 2 2 1 2 2 1 1 2 1 2 1 2 2 2 2 2 2 2 1 1 2 2 2 2 2 2 2 1 1 2 2 2 1 2 2 2 1 2 2 2 1 2 1 2 2 2 2 2 2 2 2 2 2 2 1 2 2 1 1 2 2 2 0 0 2 2 0 0 2 2 1 2 1 2 1 2 1 2 2 2 2 2 1 2 1 2 1 2 2 2 2 2 1 2 1 2 2 2 1 2 1 2 1 2 2 2 2 2 2 2 1 2 2 2 2 2 2 2 1 1 2 2 2 2 2 2 2 2 1 2 1 2 2 2 1 2 1 2 1 2 1 1 2 2 2 2 1 1 2 2 1 2 1 2 1 2 1 2 1 2 2 2 2 2 2 2 1 2 2 2 2 2 2 2 2 2 1 2 1 2 2 2 2 2 2 2 2 1 1 2 1 2 1 1 1 1 1 2 1 1 1 1 1 2 2 2 1 2 1 2 1 2 1 1 2 2 1 2 1 1 2 2 2 2 1 2 2 2 1 2 1 2 1 2 2 2 2 2 2 2 2 2 2 2 1 2 1 1 1 1 2 2 2 2 2 2 2 2 1 2 1 2 1 2 2 2 2 2 2 2 2 2 2 2 2 2 2 2 2 2 2 2 2 2 2 2 2 2 2 2 2 2 1 2 0 0 2 2 2 2 1 2 1 2 1 2 2 2 1 1 1 1 1 1 1 2 1 2 2 2 1 2 2 2 2 2 2 2 1 2 1 2 2 2 2 2 2 2 1 2 2 2 2 2 1 1 1 1 2 2 1 2 1 2 1 1 1 1 1 2 1 2 0 0 2 2 2 2 1 1 2 2 2 2 1 2 2 2 2 2 1 1 2 2 2 2 2 1 1 2 2 2 2 2 1 1 1 2 2 2 2 1 1 2 2 2 1 2 2 2 2 2 2 2 1 2 1 2 2 2 2 2 2 2 1 1 2 2 2 2 2 2 2 2 1 2 1 2 2 2 2 2 2 2 2 2 2 2 0 0 1 2 1 2 2 2 2 2 2 2 2 2 2 2 2 2 2 2 2 2 2 2 2 2 2 2 1 2 2 2 2 2 2 2 2 2 1 2 1 2 2 2 1 2 2 2 2 2 1 1 1 2 1 1 2 2 1 2 1 2 2 2 2 2 2 2 2 2 1 2 2 2 2 2 2 2 2 2 1 2 1 2 2 2 2 2 2 2 2 2 2 2 2 2 0 0 0 0 0 0 0 0 1 2 1 1 1 1 1 1 2 2 2 2 2 2 2 2 1 2 2 2 1 2 1 2 1 2 1 2 2 2 2 2 0 0 2 2 2 2 2 2 1 1 1 1 1 2 2 2 2 2 1 2 2 2 2 2 2 2 2 2 2 2 2 2 2 2 1 2 0 0 1 2 1 2 1 2 1 2 1 1 0 0 2 2 2 2 2 2 2 2 1 2 1 2 1 2 2 2 1 2 2 2 1 2 2 2 2 2 2 2 2 2 2 2 0 0 2 2 2 2 2 2 2 2 1 1 2 2 2 2 2 2 2 2 1 2 1 2 2 2 2 2 2 2 2 2 2 2 2 2 2 2 2 2 2 2 2 2 2 2 2 2 2 2 1 2 1 1 1 2 2 2 2 2 2 2 2 2 2 2 1 2 2 2 1 2 2 2 1 1 2 2 2 2 2 2 2 2 2 2 1 1 2 2 1 1 2 2 2 2 2 2 2 2 2 2 1 2 1 2 2 2 1 2 1 1 2 2 2 2 2 2 2 2 2 2 0 0 0 0 1 2 2 2 2 2 2 1 1 1 1 2 2 2 2 2 2 2 2 2 2 2 1 2 1 2 1 2 1 2 2 2 1 1 2 2 2 2 2 2 2 2 2 2 1 2 2 2 2 2 2 2 1 2 2 2 2 2 2 2 2 2 1 1 1 1 1 2 2 1 1 2 2 2 2 2 1 1 1 1 1 1 1 1 2 2 1 2 0 0 1 2 1 2 1 2 2 2 1 2 2 1 2 2 2 2 1 2 1 2 1 2 1 2 1 2 1 2 2 1 1 2 1 2 1 2 1 1 2 2 2 2 1 1 1 1 1 1 1 1 1 1 2 2 1 1 2 2 2 2 2 2 2 2 2 2 2 2 1 1 2 2 1 1 1 2 2 2 2 2 1 2 1 2 2 2 1 2 1 1 1 2 1 1 1 1 2 2 2 2 2 2 2 2 2 2 2 2 2 2 2 2 1 1 2 2 1 2 2 2 1 2 2 2 1 1 1 1 1 1 2 2 1 1 0 0 2 2 2 2 2 2 2 2 2 2 2 2 2 2 1 1 2 2 2 2 1 1 2 2 2 2 1 1 2 2 2 2 2 2 1 2 2 2 2 2 1 2 1 2 1 1 2 2 2 2 1 2 1 2 1 1 1 1 2 2 2 2 2 2 2 2 2 2 2 2 1 1 1 1 2 2 2 2 1 1 1 1 1 1 1 1 1 1 1 1 1 1 2 2 1 1 1 1 1 1 2 2 2 2 1 1 2 2 1 1 1 1 2 2 2 2 2 2 2 2 2 2 2 2 1 1 2 2 2 2 1 1 1 1 2 2 1 1 2 2 1 1 1 1 0 0 2 2 2 2 2 2 2 2 2 2 2 2 2 2 2 2 2 2 1 1 1 2 1 2 1 2 1 2 1 1 2 1 0 0 1 2 1 2 1 1 2 2 1 2 1 2 1 2 2 2 2 2 1 2 1 2 1 1 1 1 1 1 2 2 2 2 2 2 2 2 2 1 0 0 1 2 1 2 1 2 1 2 1 2 2 2 2 2 2 2 2 2 2 2 2 2 1 1 2 2 2 2 2 2 2 2 2 2 2 2 2 2 1 2 2 1 1 2 2 2 1 2 1 2 2 2 2 2 1 2 2 2 1 2 1 2 2 2 1 1 1 1 2 2 2 2 2 2 2 2 2 2 2 2 2 2 2 2 1 1 2 2 2 2 1 1 2 2 2 2 2 2 1 1 1 1 2 2 2 2 1 1 2 2 2 2 2 2 2 2 2 2 2 2 2 2 2 2 2 2 2 2 2 2 2 2 2 2 1 1 1 1 1 1 2 2 2 2 1 1 1 1 1 1 2 2 2 2 2 2 2 2 1 1 2 2 2 2 2 2 2 2 2 2 2 2 0 0 2 2 1 2 2 2 1 2 1 2 1 2 2 2 2 2 2 2 2 2 2 2 2 2 1 2 1 2 1 2 1 2 1 2 2 1 1 2 2 1 1 2 1 2 1 2 2 1 2 2 2 2 2 2 2 2 2 2 2 2 2 2 2 2 2 2 2 2 2 2 2 2 2 2 2 2 1 2 2 2 2 2 2 2 2 2 2 2 2 2 1 2 1 2 1 2 1 2 0 0 0 0 2 2 2 2 1 2 2 2 2 2 2 2 2 2 2 2 2 2 2 2 2 2 1 2 1 2 1 1 2 2 2 2 1 1 2 2 2 2 1 2 1 2 1 2 0 0 1 2 2 1 1 2 1 2 1 2 1 2 2 2 2 2 1 2 1 2 2 2 2 2 2 2 2 2 1 2 1 2 2 1 0 0 1 2 1 2 1 1 2 2 1 1 2 2 2 2 1 2 2 2 2 2 2 1 0 0 1 2 2 2 1 2 2 2 1 2 2 2 1 2 1 2 2 2 2 2 1 1 2 2 1 2 1 2 2 2 1 2 2 2 1 1 1 2 2 2 1 2 2 2 2 2 1 2 1 2 1 2 2 2 2 2 1 2 2 2 2 2 2 2 2 2 2 2 2 2 1 2 2 2 2 2 1 2 1 2 1 2 2 1 1 2 2 2 2 2 2 2 2 2 2 2 2 2 1 1 2 2 2 2 2 2 0 0 1 2 2 2 1 2 1 2 2 2 2 2 2 2 2 2 2 2 2 2 2 2 2 2 2 2 2 2 2 2 1 2 1 2 2 1 2 2 2 2 1 2 2 2 2 2 2 2 2 2 2 2 2 2 1 2 2 2 2 2 1 2 2 2 1 2 2 2 2 1 2 1 2 2 2 2 1 2 2 2 2 2 1 2 2 2 2 2 2 2 2 2 2 2 1 1 2 2 2 2 1 1 2 2 1 1 0 0 2 2 2 2 2 2 2 2 1 1 2 2 2 2 2 2 2 2 2 2 1 1 2 2 2 2 2 2 2 2 2 2 2 2 1 2 2 2 2 2 1 2 1 2 2 2 2 2 1 2 2 2 1 2 2 2 2 2 1 2 1 1 1 2 2 2 1 2 1 2 2 2 1 2 1 2 2 1 2 2 1 2 1 2 1 2 2 2 2 2 1 1 1 2 1 2 1 2 0 0 0 0 1 2 1 2 2 2 1 1 2 2 2 2 2 2 2 2 2 1 1 2 2 2 0 0 1 2 2 2 0 0 1 2 1 2 2 2 2 2 2 2 2 2 1 2 1 2 1 2 2 2 2 2 2 2 2 1 1 2 2 2 2 2 2 2 2 2 1 2 1 1 2 2 1 1 2 2 2 1 1 2 1 1 2 2 0 0 2 2 1 2 2 2 1 2 2 1 1 2 1 2 1 2 1 2 1 2 1 2 2 2 2 2 2 2 2 2 2 2 1 2 1 2 2 2 2 2 1 1 1 1 1 1 1 2 2 1 2 2 2 2 2 2 1 2 1 2 1 2 1 2 2 2 1 2 2 2 2 2 2 2 2 2 1 1 1 1 2 2 1 1 2 2 2 2 2 2 2 2 2 2 2 2 2 2 2 2 2 2 2 2 2 2 2 2 2 2 2 2 2 2 2 2 2 2 2 2 2 2 1 2 1 2 1 2 1 2 1 2 1 2 2 2 2 2 2 2 2 2 2 2 2 2 2 2 2 2 2 2 2 2 2 2 2 2 1 1 1 1 2 2 1 1 2 2 1 1 2 2 2 2 1 2 2 2 2 2 0 0 2 2 1 2 1 2 1 2 1 2 1 2 2 2 2 2 0 0 2 2 1 1 1 2 2 2 2 2 1 2 1 1 1 2 1 1 2 2 2 2 2 2 2 2 2 2 2 2 2 2 2 2 2 2 2 2 2 2 2 2 2 2 2 2 2 2 2 2 1 1 1 1 2 2 2 2 2 2 2 2 1 1 2 2 2 2 2 2 1 1 2 2 1 1 2 2 2 2 1 1 0 0 1 1 2 2 2 2 2 2 1 1 2 2 2 2 2 2 2 2 2 2 1 1 1 1 2 2 1 1 1 1 2 2 1 1 1 1 1 1 1 1 0 0 2 2 1 1 1 1 1 1 2 2 2 2 2 2 2 2 2 2 2 2 2 2 2 2 2 2 2 2 2 2 2 2 2 2 1 1 2 2 2 2 2 2 1 1 2 2 2 2 2 2 2 2 2 2 1 1 1 1 1 1 1 1 1 1 1 1 2 2 2 2 2 2 2 2 2 2 2 2 2 2 2 2 1 1 2 2 1 1 1 1 1 1 1 1 0 0 1 1 2 2 2 2 2 2 2 2 2 2 1 1 1 1 2 2 1 1 1 1 2 2 2 2 2 2 2 2 2 2 1 1 2 2 2 2 2 2 2 2 2 2 2 2 1 1 2 2 2 2 1 1 2 2 2 2 2 2 2 2 2 2 1 1 2 2 1 1 2 2 2 2 2 2 1 1 2 2 2 2 2 2 2 2 1 1 1 1 2 2 1 1 2 2 2 2 2 2 2 2 2 2 2 2 0 0 2 2 0 0 0 0 2 2 1 2 2 1 1 2 2 2 2 2 1 2 2 1 2 2 2 2 1 2 1 2 1 1 1 1 1 1 0 0 0 0 1 2 2 2 2 2 1 2 2 2 1 2 1 2 0 0 1 2 1 2 0 0 2 1 1 2 1 2 2 2 2 2 2 2 1 1 2 2 1 1 1 2 1 2 2 1 2 2 1 2 2 2 1 2 2 2 2 2 2 2 1 2 2 2 1 2 1 1 1 1 1 1 0 0 1 2 0 0 1 2 0 0 1 2 1 2 2 2 0 0 2 2 2 2 1 2 2 2 2 2 2 2 1 2 2 2 2 2 2 2 2 2 2 2 2 2 2 2 2 2 1 2 0 0 1 2 1 1 1 1 1 1 1 1 1 2 2 2 2 2 1 2 2 1 1 2 1 2 2 2 1 2 2 2 1 2 1 2 0 0 1 2 1 1 1 2 2 2 1 2 0 0 2 2 2 2 1 2 2 2 2 2 2 2 2 2 1 2 1 1 2 2 2 2 2 1 1 2 2 2 1 2 2 2 1 2 1 1 2 2 2 2 2 2 2 2 0 0 1 1 1 1 1 1 2 2 2 2 2 2 2 2 2 2 2 2 2 2 2 2 2 2 2 2 1 1 1 1 2 2 2 2 2 2 2 2 2 2 2 2 2 2 1 2 2 2 1 2 1 2 1 1 1 2 2 2 2 2 2 2 2 2 2 2 2 2 1 2 2 2 1 2 1 2 1 1 1 1 1 1 2 2 1 1 2 2 2 2 2 2 1 2 2 2 2 2 2 2 2 2 2 2 1 2 2 2 2 2 1 1 2 2 1 2 2 2 2 2 1 1 2 2 1 1 1 2 2 2 0 0 1 2 2 2 1 2 1 2 1 2 2 2 2 2 2 2 2 2 2 2 2 2 2 2 1 2 2 2 1 2 2 2 1 1 1 1 2 2 2 2 2 2 1 2 1 2 2 2 1 2 0 0 2 2 2 2 2 1 2 2 2 2 2 2 2 2 2 2 2 2 2 2 2 2 1 2 2 2 2 2 1 2 2 2 2 2 1 2 2 2 2 2 2 2 0 0 2 2 1 2 2 1 1 2 1 2 1 2 2 2 2 2 2 2 2 2 2 2 2 2 2 2 2 2 1 1 2 2 2 2 2 2 2 2 2 2 1 1 2 2 2 2 1 1 2 2 2 2 2 2 1 1 2 2 2 2 2 2 1 2 1 2 2 2 2 2 1 2 1 1 1 2 1 2 2 2 1 1 0 0 1 2 1 2 2 2 1 2 2 2 2 2 2 2 1 2 2 2 2 2 1 2 2 2 2 2 2 2 2 1 1 2 1 2 1 2 2 2 2 2 2 2 0 0 2 2 2 2 1 2 1 2 1 2 1 2 1 2 1 1 2 2 1 2 1 2 2 2 1 1 1 1 1 2 2 2 2 2 2 2 2 2 2 1 2 2 2 2 0 0 2 2 2 2 1 1 1 2 2 2 1 1 2 2 2 2 1 2 1 2 2 1 2 2 2 1 2 2 2 1 2 2 2 2 1 2 1 2 1 2 2 2 2 2 2 2 2 2 1 2 2 2 2 2 2 2 2 2 2 2 1 2 1 2 1 2 1 1 1 2 2 2 2 2 2 2 2 2 1 2 2 2 1 2 1 2 1 2 2 2 2 2 1 2 2 2 1 2 0 0 2 2 2 2 2 2 2 2 2 2 2 2 0 0 1 2 1 2 1 1 0 0 2 2 2 2 2 2 2 2 2 2 1 2 1 2 1 2 2 1 1 1 0 0 2 2 2 2 1 1 1 1 2 2 1 1 1 2 2 1 1 2 2 2 1 1 1 1 2 2 1 1 1 2 2 2 2 2 2 2 1 2 2 2 1 2 1 1 1 1 2 2 2 2 1 2 1 2 1 2 2 2 2 2 2 2 2 2 1 2 2 2 2 2 2 2 0 0 2 2 2 2 0 0 1 2 1 2 2 2 1 2 1 2 1 1 1 1 1 1 1 1 1 1 2 2 1 2 2 2 2 1 2 2 1 2 1 2 1 2 2 2 1 2 1 2 1 2 2 2 2 2 1 2 2 2 1 2 2 2 2 2 2 2 2 2 2 2 2 2 2 2 2 2 0 0 1 2 2 2 1 2 1 2 1 2 1 1 2 2 2 2 1 2 1 2 2 2 1 2 1 2 2 2 1 2 0 0 1 1 2 2 2 2 2 2 1 1 2 2 2 2 1 1 1 2 1 1 2 2 1 1 0 0 2 2 1 2 1 2 1 2 0 0 2 2 0 0 1 2 1 2 2 2 2 2 2 2 1 2 1 2 1 2 1 2 2 2 1 2 1 2 1 2 1 2 1 2 2 2 1 2 1 2 2 2 2 1 2 2 1 2 1 2 2 2 1 1 2 2 1 2 0 0 2 2 2 2 2 2 2 2 2 2 2 2 1 1 2 2 2 2 2 2 2 2 1 1 1 2 1 2 1 2 1 2 2 2 2 2 2 2 2 2 2 2 2 2 2 2 2 2 2 2 2 2 0 0 2 2 0 0 2 2 1 1 1 2 2 2 2 2 1 2 1 1 2 2 2 2 1 1 2 2 1 1 1 2 2 2 1 2 2 2 1 2 0 0 2 2 2 2 2 2 1 2 1 2 2 2 1 2 1 2 1 2 2 2 1 2 2 2 2 2 1 1 0 0 2 2 2 2 2 2 2 2 2 2 2 2 2 2 2 2 2 2 2 2 2 2 2 2 2 2 1 2 1 2 1 2 1 2 2 2 2 2 2 2 1 1 2 2 2 2 1 2 2 2 2 2 2 2 2 2 1 2 2 1 2 2 2 2 1 1 2 2 1 2 1 1 1 1 2 2 1 1 2 2 2 2 1 1 2 2 2 2 2 2 1 2 2 2 1 2 2 2 2 2 2 2 1 2 1 1 2 2 2 2 2 2 2 2 2 2 2 2 1 2 2 2 2 2 1 1 2 2 2 2 1 2 2 2 2 2 2 2 2 2 2 2 1 1 2 2 2 2 2 2 2 2 2 2 2 2 2 2 2 2 2 2 2 2 1 1 1 1 1 1 1 2 1 2 2 2 1 2 2 2 2 1 2 2 2 2 2 2 2 2 2 2 2 2 2 2 1 2 2 2 1 2 2 2 2 2 2 2 2 2 1 2 2 2 2 2 1 2 2 2 0 0 1 2 0 0 1 1 2 2 2 2 1 2 2 2 2 2 2 2 2 2 2 2 2 2 2 2 2 2 2 2 2 2 2 2 2 2 2 2 2 2 2 2 2 2 2 2 1 2 1 2 1 2 1 1 2 2 1 2 1 2 2 2 1 2 2 2 2 2 1 2 1 2 2 2 1 2 1 2 2 2 2 2 1 2 2 1 2 2 1 2 2 2 1 1 2 2 2 2 2 2 2 2 1 1 2 2 1 1 2 2 2 2 2 2 2 2 2 2 2 2 2 2 2 2 2 2 1 2 2 2 2 2 2 1 1 2 1 2 2 2 1 2 1 1 2 2 2 2 1 2 2 2 2 2 2 2 2 2 1 2 1 1 1 2 2 2 2 2 1 2 1 1 2 2 2 2 2 2 1 2 2 2 2 2 1 1 1 1 2 2 2 2 2 1 2 2 2 2 2 2 1 2 2 2 1 2 1 2 2 2 2 1 2 1 2 2 2 2 2 2 0 0 1 2 2 2 2 2 2 2 2 2 2 2 2 2 1 2 1 2 2 2 0 0 2 2 1 2 1 2 2 1 2 2 1 2 2 2 2 2 2 2 2 2 1 1 2 2 2 2 2 2 2 2 2 2 2 2 2 2 1 1 1 1 2 2 1 1 1 1 0 0 1 2 2 1 1 2 1 2 2 2 1 2 1 1 1 2 1 2 2 2 1 2 2 2 0 0 0 0 2 2 0 0 1 2 2 2 1 1 2 2 1 2 2 2 2 2 2 2 1 2 1 2 1 2 2 2 1 1 1 2 2 2 2 2 2 2 2 2 2 2 2 2 1 2 2 2 2 2 2 2 1 2 2 2 2 2 2 2 2 2 2 2 2 2 2 2 2 2 1 2 1 2 2 2 2 2 1 2 2 2 2 2 2 2 2 1 2 2 1 2 1 2 2 2 1 1 1 2 2 1 2 2 2 2 2 2 2 2 2 2 2 2 2 2 2 2 2 2 0 0 1 2 2 2 2 2 1 2 1 2 1 2 1 2 2 2 2 2 2 2 2 2 1 2 2 2 1 2 2 1 2 2 1 2 1 2 0 0 1 2 2 2 2 2 2 2 2 2 1 2 1 2 0 0 1 2 2 2 1 2 1 2 1 2 1 2 1 2 2 2 2 2 0 0 1 1 2 2 1 2 1 1 2 2 2 2 1 2 1 2 1 2 2 2 1 2 2 2 2 2 1 2 1 2 1 2 2 2 2 2 2 2 0 0 2 2 2 2 2 2 2 1 2 2 1 2 2 2 2 2 2 2 1 2 2 2 2 2 2 2 2 2 1 2 1 2 1 2 2 1 1 2 2 2 1 1 1 1 2 2 2 2 1 1 2 2 2 2 2 2 2 2 2 2 2 2 1 2 2 2 1 2 1 2 2 2 2 2 1 2 1 2 0 0 2 2 1 1 2 2 2 2 2 2 1 1 2 2 1 1 1 1 1 2 1 2 1 2 1 2 2 2 2 2 1 2 2 2 2 2 2 2 1 2 1 2 2 1 1 2 1 2 2 2 1 1 2 2 1 1 2 2 1 2 1 2 0 0 2 2 2 2 1 2 1 2 1 1 2 2 2 2 2 2 1 2 1 2 1 1 2 2 1 2 2 2 1 1 2 2 2 2 2 2 1 1 2 2 1 2 1 2 2 1 2 2 2 2 2 2 2 2 1 2 2 2 2 2 2 2 2 2 2 2 2 2 1 1 1 1 2 2 2 2 2 2 1 1 1 1 1 1 2 2 0 0 2 2 2 2 2 2 1 2 2 2 0 0 2 2 1 2 2 2 2 2 2 2 1 1 2 2 1 2 2 2 1 2 1 2 1 2 2 2 1 1 1 1 2 2 1 1 2 2 2 2 2 2 1 1 2 2 1 1 1 1 2 2 2 2 1 1 1 1 1 1 1 1 1 1 2 2 2 2 2 2 1 2 1 2 2 2 2 2 2 2 2 2 2 2 1 2 1 2 2 2 1 1 2 2 2 2 2 2 2 2 2 2 2 2 2 2 2 2 2 2 2 2 0 0 2 2 2 2 2 2 1 1 1 2 2 2 2 2 2 1 1 2 1 2 2 2 1 2 2 2 2 2 2 2 2 2 1 1 2 2 2 2 2 1 2 2 2 2 2 2 2 2 2 2 1 2 1 2 2 2 2 2 0 0 2 2 2 2 1 1 1 1 1 1 2 2 2 2 2 2 2 2 2 2 2 2 2 2 2 2 2 2 2 2 0 0 2 2 1 1 2 2 1 1 2 2 2 2 2 2 1 1 2 2 1 2 1 2 1 2 0 0 1 2 2 2 2 2 2 2 2 2 2 2 2 2 2 2 2 2 2 2 2 2 2 2 2 2 2 2 1 2 2 2 1 2 1 2 1 2 2 2 2 2 2 2 2 2 1 2 2 2 1 2 2 2 2 1 2 2 2 2 2 2 1 2 1 2 2 2 2 2 2 2 0 0 1 1 2 2 2 2 2 2 2 2 2 2 2 2 2 2 2 2 2 2 2 2 2 2 1 1 2 2 2 2 2 2 2 2 2 2 1 2 2 2 2 2 1 2 1 1 1 1 1 1 1 1 1 1 2 2 0 0 2 2 0 0 1 2 2 2 0 0 1 2 1 2 2 2 1 2 2 2 1 2 1 2 1 2 1 2 1 2 2 2 2 2 1 1 1 2 0 0 1 2 2 2 2 2 1 2 2 2 1 2 2 2 1 2 0 0 2 2 2 2 1 1 2 2 2 2 1 1 1 1 1 1 1 1 1 2 1 1 1 2 2 2 2 2 2 2 2 2 2 2 2 2 2 2 1 2 2 2 1 1 1 1 1 2 0 0 1 2 1 1 1 1 0 0 2 2 1 1 0 0 2 2 1 2 2 2 2 2 1 2 2 2 0 0 1 2 2 1 2 2 1 2 2 2 1 2 2 2 2 2 1 2 1 2 2 2 2 2 2 2 2 1 1 2 2 2 1 2 2 2 1 2 2 2 2 2 1 2 0 0 1 2 1 2 1 2 1 2 2 2 2 2 2 2 1 2 1 2 1 2 2 2 1 1 2 2 1 1 2 2 2 2 2 2 2 2 2 2 1 2 2 2 1 2 1 2 1 2 1 2 1 2 2 2 2 2 2 2 1 2 2 2 2 2 2 2 2 2 2 2 2 2 0 0 1 2 2 2 2 2 1 1 1 1 2 2 2 2 2 2 2 2 2 2 2 2 1 2 2 2 2 2 2 1 1 2 2 2 2 2 2 2 1 1 2 2 2 2 2 2 2 2 2 2 2 2 2 2 1 2 1 2 1 2 1 2 2 2 2 2 2 2 2 2 1 2 2 2 1 2 2 2 2 2 2 2 2 2 2 2 2 2 2 2 0 0 1 2 1 2 2 2 2 2 1 2 2 2 2 1 2 1 1 2 2 2 1 2 1 2 2 2 2 2 1 2 2 1 2 2 2 2 2 2 2 2 1 2 1 1 1 2 1 2 1 2 1 2 1 1 1 2 1 2 0 0 1 2 1 2 2 2 2 1 1 2 2 2 2 2 2 2 2 2 2 1 2 2 2 2 2 2 2 2 2 2 2 2 2 2 2 2 2 2 2 2 2 2 2 2 0 0 1 1 1 2 1 2 1 2 2 2 2 2 1 2 2 2 1 1 1 2 2 2 1 2 2 2 2 2 1 2 2 2 0 0 2 2 2 2 2 2 2 2 1 2 2 2 1 1 1 1 1 1 2 2 1 2 2 1 2 2 2 2 0 0 2 2 2 2 1 2 0 0 2 2 2 2 2 2 2 2 2 2 2 2 2 2 1 1 2 2 2 2 2 2 2 2 2 2 1 1 2 2 2 2 2 2 2 2 1 2 2 2 2 2 1 1 1 1 1 1 1 1 2 2 0 0 1 1 2 2 2 2 1 1 2 2 1 1 2 2 1 1 1 1 2 2 0 0 1 2 2 1 2 2 2 2 2 2 2 2 2 2 1 2 2 2 1 2 1 2 2 2 2 2 1 2 1 2 2 2 1 2 2 2 1 2 2 2 2 2 2 2 1 1 1 2 1 1 2 2 2 2 2 2 2 2 2 2 0 0 2 2 2 2 2 2 1 1 1 2 2 1 1 2 2 2 1 1 1 2 2 2 2 2 1 2 0 0 2 2 2 2 2 2 2 2 1 2 2 2 1 2 2 2 2 2 1 2 1 2 2 2 2 2 1 2 1 1 2 2 2 2 2 2 1 2 1 2 1 2 1 2 2 2 2 2 2 2 2 2 2 2 1 2 1 2 2 2 0 0 2 2 2 2 1 2 2 2 2 2 2 2 2 2 1 2 0 0 1 2 1 2 2 2 2 2 2 2 1 2 1 2 1 1 1 2 2 2 2 2 2 2 2 2 2 2 1 1 1 1 2 2 2 2 2 2 1 1 2 2 1 2 1 2 2 2 2 2 2 2 1 2 0 0 2 2 1 2 1 2 1 2 1 2 2 2 2 2 2 2 2 2 1 2 2 2 1 2 2 2 2 1 2 2 2 2 2 2 2 2 1 2 2 2 2 2 2 1 2 2 1 1 1 1 1 2 2 2 1 2 1 2 1 2 2 2 2 2 2 2 1 2 1 1 2 2 1 2 1 1 2 2 2 2 2 2 1 2 1 2 2 2 2 2 2 2 1 2 2 2 1 2 1 2 1 2 1 2 1 2 1 2 2 2 2 2 1 1 2 2 2 2 1 2 2 2 1 1 2 1 2 2 1 2 1 2 2 2 1 2 2 2 2 2 2 2 2 2 2 2 2 2 2 2 2 2 2 2 2 2 2 2 2 2 0 0 1 2 0 0 1 2 2 2 1 2 2 2 1 2 1 2 1 2 2 2 1 2 1 2 2 2 2 2 2 2 2 2 2 2 2 2 2 2 2 2 2 2 2 2 1 2 2 2 1 2 1 1 2 2 2 2 2 2 2 2 2 2 2 2 2 2 2 2 2 2 2 2 2 2 1 2 1 2 2 2 2 2 2 2 2 1 2 2 1 2 2 2 2 2 0 0 0 0 1 2 2 2 1 2 2 2 1 2 1 2 1 2 1 2 2 2 2 2 2 2 2 2 2 2 2 2 2 2 1 2 2 2 1 2 2 2 2 2 1 2 1 2 1 2 1 2 1 1 1 2 1 1 1 1 1 1 1 1 2 2 1 2 1 2 1 2 1 2 1 2 0 0 1 2 1 2 1 2 2 2 1 2 2 2 2 2 0 0 2 2 2 2 1 2 1 2 2 2 1 2 2 1 2 2 2 2 1 2 0 0 1 2 2 2 2 2 2 2 1 2 1 2 1 1 2 2 1 2 1 2 2 2 1 2 1 2 1 2 1 2 2 1 0 0 2 2 2 2 2 2 2 2 1 2 1 2 2 2 2 2 1 2 1 2 2 2 1 2 1 2 1 1 2 2 2 2 2 2 1 2 2 1 1 2 1 2 2 2 2 2 1 2 1 2 2 2 2 2 2 2 2 2 2 2 1 2 1 2 1 2 2 2 2 2 1 2 2 2 1 1 1 2 2 2 2 2 1 2 2 2 2 2 1 2 1 2 2 2 1 2 1 2 1 2 1 1 2 2 2 2 2 2 2 2 1 2 2 2 1 2 2 2 1 2 1 2 1 1 1 2 1 2 1 2 1 2 0 0 2 2 2 2 1 2 1 2 1 2 2 2 1 2 1 2 2 2 1 1 1 2 2 2 1 2 1 2 1 1 2 1 0 0 1 2 1 2 1 2 2 2 1 2 1 1 2 2 1 2 1 2 0 0 2 2 2 1 1 1 1 2 2 2 2 2 2 2 0 0 2 2 1 2 2 2 1 2 2 2 1 2 1 2 1 2 1 2 1 2 1 2 1 2 2 2 2 2 2 2 1 1 2 2 2 2 2 2 2 2 1 2 2 2 1 2 1 2 2 2 2 2 1 1 2 2 0 0 1 1 2 2 1 1 2 2 2 2 2 2 1 1 1 1 2 2 2 2 2 2 2 2 2 2 1 1 1 1 2 2 2 2 2 2 2 2 2 2 1 2 1 1 1 2 2 2 2 2 1 2 1 2 2 2 1 2 2 2 2 2 2 1 2 2 2 2 1 2 1 2 2 2 2 2 2 2 1 2 2 2 2 2 1 2 1 2 2 2 2 2 1 2 2 2 1 2 1 2 2 2 0 0 1 2 2 2 2 2 2 2 2 2 2 2 2 2 1 2 1 2 2 2 1 2 1 2 1 2 1 2 1 2 1 2 1 2 2 1 1 2 1 2 2 2 2 2 2 2 2 2 2 2 1 2 1 2 1 2 2 2 2 2 2 2 1 2 1 1 2 2 1 1 2 2 1 1 1 1 1 1 1 1 2 2 1 1 2 2 2 2 2 2 2 2 1 2 1 2 1 2 1 2 1 1 1 2 1 2 2 2 2 2 2 2 2 2 2 2 2 1 1 2 2 2 1 2 1 2 1 2 2 2 1 2 2 2 2 2 2 2 2 2 0 0 2 2 1 2 1 1 2 2 1 2 2 2 1 2 1 2 0 0 2 2 2 2 2 2 1 2 1 2 2 2 1 2 1 2 2 2 2 2 2 2 1 1 2 2 2 2 2 2 2 2 2 2 2 2 2 2 1 2 1 2 2 2 2 2 1 2 1 2 1 2 2 2 2 2 1 2 1 2 2 2 2 2 2 2 1 2 1 2 1 2 1 2 1 2 1 2 2 2 2 2 1 2 2 2 2 2 2 2 2 2 1 2 2 2 2 2 2 2 1 1 2 2 1 2 2 2 2 2 2 2 2 2 1 2 1 2 2 2 0 0 2 2 1 2 2 2 2 2 2 2 1 1 2 2 1 2 2 2 2 2 1 2 2 2 1 2 1 2 2 2 2 2 2 2 2 2 2 2 2 2 1 2 1 2 1 2 1 2 2 2 1 1 2 2 2 1 1 2 1 2 2 2 1 2 1 2 1 2 2 2 1 2 1 1 2 2 2 2 2 2 2 2 2 2 1 1 1 1 1 1 1 1 1 1 1 1 2 2 2 2 2 2 1 1 1 1 2 2 2 2 2 2 2 2 2 2 2 2 2 2 1 1 2 2 2 2 2 2 2 2 1 1 2 2 2 2 2 2 1 1 2 2 2 2 1 1 1 1 1 1 2 2 2 2 2 2 2 2 2 2 2 2 1 1 2 2 2 2 2 2 2 2 1 1 2 2 2 2 2 2 2 2 2 1 1 2 1 2 2 2 1 2 1 2 1 2 2 2 1 2 2 2 2 2 1 2 2 2 1 2 0 0 2 2 2 2 2 2 2 2 2 2 2 2 2 2 1 2 1 1 1 2 2 2 2 2 2 2 2 2 2 2 2 2 2 2 0 0 2 2 2 2 2 2 2 2 2 2 2 2 1 2 1 2 1 1 1 2 1 1 2 2 2 2 0 0 2 2 2 2 1 2 2 2 2 2 1 2 2 1 2 2 2 2 2 2 2 2 2 2 2 2 2 2 2 2 2 2 2 2 2 2 2 2 1 2 2 2 2 2 2 2 2 2 2 2 2 2 1 1 2 2 2 2 1 1 2 2 1 1 2 2 1 1 2 2 2 2 2 2 2 2 2 2 1 1 2 2 2 2 2 2 2 2 2 2 2 2 1 2 1 2 2 2 2 2 2 2 2 2 2 2 2 2 2 2 2 2 1 2 1 2 1 2 1 2 2 2 0 0 1 2 1 2 1 2 0 0 2 2 2 2 2 2 2 2 2 2 2 2 2 2 2 2 2 2 2 2 1 2 1 2 1 2 1 2 1 2 2 2 1 2 1 2 2 2 2 2 2 2 2 2 2 2 1 2 1 2 2 2 2 2 2 2 2 2 2 2 2 2 2 2 1 2 1 2 2 2 1 2 1 2 1 2 1 2 1 2 2 2 2 2 2 2 1 1 1 1 2 2 2 2 2 2 2 2 2 2 2 2 2 2 2 2 2 2 2 2 2 2 2 2 2 2 1 1 2 2 2 2 2 2 2 2 2 2 1 2 2 2 2 2 2 2 1 1 2 2 2 2 2 2 2 2 2 2 2 2 2 2 2 2 1 2 2 2 2 2 2 2 2 2 2 2 2 2 2 2 2 2 2 1 1 2 1 2 2 2 2 2 2 2 2 2 1 2 2 2 2 2 2 2 1 2 1 2 1 2 2 2 2 2 1 2 0 0 0 0 0 0 2 2 2 2 2 2 2 2 1 2 2 1 2 2 1 2 1 2 2 2 2 2 2 2 2 2 2 2 2 2 2 2 2 2 2 2 2 2 1 2 1 2 1 2 1 2 1 2 1 2 0 0 1 2 1 2 2 2 2 2 2 2 2 2 2 2 2 2 2 2 2 2 2 2 1 1 1 2 2 2 2 2 1 1 2 2 0 0 2 2 1 1 1 2 2 2 2 2 2 2 2 2 2 2 2 2 2 2 2 2 1 2 1 2 1 2 2 2 1 2 2 2 1 2 2 2 2 2 1 2 2 1 2 1 2 1 1 2 2 2 2 2 2 2 2 2 1 1 2 2 0 0 1 2 2 2 2 2 1 1 2 2 2 2 2 2 2 2 2 2 2 2 2 1 1 2 1 2 2 2 1 2 1 2 1 2 1 2 2 2 2 2 2 2 0 0 1 2 0 0 1 1 1 1 1 1 1 1 1 1 1 2 2 2 1 2 1 1 2 2 1 2 2 2 2 2 2 2 2 2 2 2 1 1 2 2 2 2 2 2 2 2 2 2 2 2 2 2 1 1 2 2 1 1 1 1 1 1 2 2 1 1 2 2 2 2 2 2 2 2 2 2 2 2 2 2 2 2 2 2 1 2 2 2 1 1 1 1 1 1 1 1 2 2 2 2 2 2 2 2 1 2 2 2 2 2 1 1 2 1 1 2 2 2 2 2 2 2 1 2 1 2 1 2 1 2 2 2 2 2 2 2 1 2 1 2 1 2 2 2 2 2 2 2 2 2 0 0 1 2 2 2 1 1 1 2 1 2 1 1 2 2 2 2 2 2 1 2 1 2 1 2 1 1 2 2 1 2 1 2 2 2 2 2 2 2 1 2 1 2 2 2 1 2 1 2 1 1 2 2 1 2 2 2 1 2 2 2 1 2 1 2 1 2 1 2 1 2 1 2 2 2 2 2 2 2 1 2 2 2 2 2 1 1 2 2 2 2 1 2 1 2 1 1 1 2 1 1 2 2 1 1 2 2 1 2 2 2 2 2 0 0 1 1 2 2 2 2 2 2 1 1 1 1 2 2 1 1 1 1 1 1 1 1 1 1 1 1 2 2 1 1 2 2 1 1 1 1 1 1 2 2 2 2 1 2 1 2 2 2 2 2 1 2 1 1 1 2 1 2 1 2 1 1 2 2 1 2 2 2 2 2 2 2 2 2 1 2 2 2 2 2 1 2 2 2 2 2 2 2 2 2 1 2 1 2 1 2 2 2 1 2 1 2 2 2 1 1 1 2 1 2 1 2 1 2 0 0 2 2 1 1 2 2 1 2 2 2 0 0 1 2 1 1 2 2 2 2 2 1 2 2 1 2 1 1 2 2 2 2 2 2 2 2 2 2 2 2 1 1 1 2 2 2 2 2 2 2 1 2 2 1 2 2 2 2 2 2 2 2 1 2 2 2 2 2 2 2 2 2 2 2 2 2 1 2 1 2 0 0 2 2 1 2 1 1 2 2 2 2 2 2 2 2 2 2 1 2 2 2 2 2 1 2 1 2 1 2 2 2 1 2 2 2 1 1 2 2 1 2 2 2 1 1 2 2 1 2 1 2 2 2 2 2 2 2 2 2 1 2 2 2 2 2 2 2 2 2 1 2 2 2 1 2 1 2 2 2 2 2 1 2 2 2 1 2 1 2 2 2 1 2 2 2 2 2 2 2 2 2 2 2 1 2 1 2 2 2 1 2 1 1 2 2 1 2 2 2 2 2 2 1 1 2 1 2 1 1 2 2 1 2 2 2 2 2 1 1 2 2 1 1 2 2 0 0 1 1 2 1 1 2 2 2 2 2 2 2 2 2 0 0 2 2 2 2 2 2 2 2 2 2 2 2 2 2 1 2 1 2 0 0 0 0 1 1 1 1 1 2 1 2 2 2 2 2 2 2 0 0 1 2 2 2 2 2 1 2 1 2 1 2 2 2 1 2 2 2 1 2 1 2 0 0 2 2 1 2 2 2 2 2 1 1 1 1 2 2 1 2 2 2 2 2 2 2 2 2 1 2 2 2 2 2 1 2 1 2 2 2 2 2 1 2 1 2 2 2 2 2 1 1 1 2 0 0 1 2 1 2 1 2 1 1 2 2 2 2 2 2 2 2 2 2 2 2 2 2 1 2 2 2 2 2 2 2 2 2 1 2 2 2 1 1 2 2 2 2 2 2 2 2 2 2 1 1 2 2 2 2 2 2 1 2 2 2 2 2 2 2 2 2 1 2 1 2 1 2 2 2 0 0 2 2 1 2 2 2 1 2 1 1 1 2 1 2 1 2 1 2 2 2 2 2 2 2 1 2 1 2 1 2 2 2 1 2 2 2 2 2 2 2 2 2 2 2 1 2 2 2 0 0 1 2 2 2 2 2 0 0 2 2 2 2 1 2 1 2 1 2 1 2 1 2 1 2 2 2 2 2 0 0 1 2 1 2 1 2 1 2 2 2 2 2 2 2 2 2 2 2 1 1 1 2 1 2 2 2 2 2 2 2 2 2 2 2 2 2 0 0 1 2 1 2 2 2 1 2 0 0 2 2 2 2 2 2 0 0 2 2 2 2 2 2 1 2 1 2 2 2 1 1 2 1 2 2 1 2 2 2 2 2 2 2 2 1 1 1 1 1 2 2 1 2 2 2 2 2 1 2 2 2 2 2 1 1 2 2 1 1 1 2 2 2 2 2 2 2 1 1 2 2 2 2 2 2 2 2 1 2 1 2 1 1 2 2 1 2 1 2 1 2 1 1 2 2 2 2 1 2 1 2 1 2 2 2 2 2 1 2 1 2 0 0 1 2 2 2 2 1 2 2 1 1 2 2 2 2 1 2 2 1 0 0 2 2 2 2 1 2 2 2 2 2 0 0 1 2 2 2 2 1 2 2 1 2 2 2 2 2 2 2 2 2 2 2 0 0 2 2 2 2 1 2 2 2 1 1 2 2 2 2 1 2 2 2 1 2 2 2 2 2 1 1 2 2 1 2 2 1 2 1 1 2 1 2 2 2 1 2 2 2 2 2 1 2 2 2 2 2 1 2 1 2 1 2 1 2 1 2 2 2 2 2 2 2 1 2 2 2 1 2 2 2 2 2 1 2 0 0 1 1 2 2 1 1 2 2 2 2 2 2 2 2 2 2 2 2 2 1 1 1 1 2 2 2 2 2 1 2 0 0 1 2 2 2 1 2 2 2 2 2 1 1 2 2 2 2 2 2 1 2 2 2 2 2 2 2 2 2 2 2 2 2 1 2 1 2 1 2 2 2 1 2 1 2 1 2 1 1 1 2 2 2 1 2 1 2 2 2 2 2 2 2 2 2 1 2 1 2 2 2 2 2 2 1 1 2 2 2 1 2 2 2 2 2 2 2 1 1 2 2 2 2 1 2 2 2 2 1 1 2 2 2 2 2 2 2 1 2 1 2 2 2 2 2 1 2 1 2 2 2 2 2 2 2 1 2 1 2 2 2 2 2 2 2 1 2 0 0 2 2 2 2 1 2 2 2 2 2 2 2 2 2 1 2 0 0 1 2 1 2 2 2 2 1 1 2 2 2 2 2 1 2 1 2 1 2 2 2 1 2 1 2 1 2 1 2 2 2 1 2 1 2 0 0 2 2 2 2 2 2 2 2 1 1 2 2 2 2 2 2 2 2 2 2 2 2 2 2 2 2 2 2 2 2 1 1 2 2 2 2 2 2 2 2 2 2 2 2 1 1 2 2 1 1 1 1 1 1 1 1 1 1 2 2 2 2 1 1 1 1 2 2 2 2 2 2 2 2 2 2 2 2 2 2 1 1 1 1 1 1 1 1 1 1 2 2 2 2 1 1 2 2 2 2 2 2 2 2 2 2 1 1 2 2 2 2 2 2 2 2 2 2 2 2 2 2 2 2 2 2 2 2 1 1 0 0 1 1 1 1 2 2 2 2 2 2 2 2 2 2 2 2 2 2 1 1 1 1 2 2 2 2 2 2 2 2 2 2 2 2 2 2 1 1 1 1 2 2 1 1 2 2 1 1 1 1 1 1 2 2 2 2 2 2 1 1 1 1 1 1 1 1 1 1 2 2 2 2 0 0 2 2 2 2 1 1 1 1 2 2 1 1 2 2 1 1 1 1 1 1 2 2 1 1 2 2 2 2 1 1 0 0 1 1 1 1 1 1 1 1 1 1 1 1 1 1 2 2 2 2 1 1 1 1 2 2 2 2 2 2 2 2 2 2 2 2 2 2 2 2 2 2 2 2 2 2 2 2 2 2 2 2 2 2 2 2 2 2 2 2 2 2 1 1 1 1 1 1 0 0 1 1 1 1 1 1 2 2 2 2 2 2 2 2 2 2 2 2 2 2 1 2 2 2 1 2 2 2 1 2 1 2 2 2 2 1 2 2 2 2 1 1 2 2 2 2 2 2 2 2 2 2 2 2 1 2 1 2 2 2 1 2 2 2 1 1 2 2 1 2 1 2 2 2 2 2 2 2 2 2 2 2 2 2 2 2 2 2 2 2 2 2 2 2 2 2 2 2 2 2 2 2 2 2 1 1 2 2 2 2 2 2 2 2 2 2 2 2 1 1 1 1 1 2 1 2 1 2 1 2 1 2 1 2 2 2 2 2 2 2 2 2 2 2 2 2 2 2 2 2 1 2 2 1 2 2 2 2 1 2 0 0 1 2 1 2 1 2 1 1 1 1 2 2 2 2 2 2 2 2 2 2 2 2 1 2 0 0 0 0 1 2 2 2 2 2 1 2 2 2 2 2 2 2 2 2 1 2 1 2 2 2 2 2 2 2 2 2 2 2 1 2 1 2 2 2 2 2 2 2 2 2 1 2 1 1 1 1 2 2 1 1 1 1 1 2 2 2 2 2 2 2 2 2 0 0 2 2 2 2 2 2 2 2 0 0 1 2 2 2 2 2 1 1 2 2 1 2 2 2 1 2 1 2 2 2 2 2 1 2 1 2 2 2 2 2 2 2 1 2 0 0 1 2 2 2 1 2 1 2 1 2 1 2 1 2 1 2 0 0 2 2 1 1 2 2 2 2 2 2 2 2 2 2 2 2 2 2 2 2 2 2 1 1 2 2 1 1 2 2 2 2 2 2 2 2 2 2 2 2 2 2 2 2 1 2 1 2 2 2 2 2 2 2 2 2 1 2 0 0 1 2 1 2 2 2 2 2 2 2 1 2 1 1 1 2 1 2 0 0 1 2 1 2 1 2 1 2 1 2 2 1 2 2 0 0 0 0 1 2 2 2 1 2 2 2 1 1 2 2 1 2 2 2 2 1 1 2 1 2 0 0 1 2 2 2 2 2 2 2 2 2 2 2 2 2 1 1 2 2 2 2 2 2 2 2 2 2 2 2 2 2 2 2 2 2 2 2 2 2 2 2 2 2 2 2 2 2 1 2 1 2 0 0 2 2 1 2 1 2 2 2 2 2 1 2 2 2 1 2 1 2 1 2 2 2 2 2 2 2 2 2 1 2 2 2 2 2 2 2 1 2 2 2 2 2 2 2 1 2 0 0 2 2 1 2 1 2 1 2 1 2 1 2 2 2 0 0 1 2 1 2 2 2 2 2 2 2 2 2 2 2 2 2 0 0 2 2 2 2 2 2 2 2 2 2 2 2 1 2 1 2 1 2 2 1 2 2 2 1 2 2 2 2 0 0 2 2 2 2 1 2 2 2 2 2 1 2 2 2 1 2 2 2 1 2 1 2 1 1 2 2 1 1 1 1 2 2 2 2 1 1 2 2 2 2 1 1 2 2 2 2 1 2 2 2 1 2 1 2 2 2 2 2 2 2 2 2 2 2 2 2 2 2 2 2 2 2 2 2 2 2 1 2 1 2 0 0 1 2 1 2 2 2 2 2 2 2 2 2 1 2 1 2 0 0 1 2 1 2 1 2 1 2 2 2 1 1 1 1 2 2 1 2 1 2 1 2 1 2 1 2 2 2 2 2 2 2 2 2 1 2 2 2 1 2 2 2 2 2 2 2 2 2 1 2 2 2 1 2 1 2 1 1 1 1 2 2 1 1 2 2 0 0 2 2 2 2 2 2 2 2 2 2 1 1 2 2 1 2 0 0 2 2 2 2 2 2 2 2 2 2 2 2 2 2 2 2 2 2 1 1 1 1 1 1 1 1 2 2 1 1 2 2 2 2 2 2 2 2 1 1 1 1 2 2 2 2 2 2 2 2 1 1 2 2 2 2 1 1 1 1 2 2 2 2 0 0 1 1 1 1 2 2 1 2 1 2 1 2 2 2 2 2 2 2 2 2 1 1 2 2 1 1 2 2 1 1 1 1 1 2 1 2 2 2 2 2 1 2 2 2 2 1 2 2 1 2 2 2 2 2 2 2 2 2 2 2 2 2 2 2 2 2 2 2 1 2 1 2 1 2 1 2 2 2 2 2 1 2 1 2 1 2 2 2 1 1 1 1 1 1 2 2 1 1 1 1 1 2 1 2 1 2 1 1 2 2 2 2 2 2 2 2 2 2 1 2 2 2 1 2 2 2 2 1 1 2 1 2 2 2 2 2 1 2 2 2 1 2 1 2 1 2 1 2 1 2 1 2 1 1 1 2 1 1 1 2 2 2 1 2 2 2 2 1 2 1 1 2 0 0 2 1 0 0 1 2 2 1 1 2 2 2 2 2 2 1 2 2 2 2 2 2 2 2 2 1 2 2 2 2 2 2 2 2 2 2 2 2 0 0 1 2 2 2 1 2 1 2 1 2 1 2 2 2 2 2 1 2 1 2 2 2 1 2 2 2 2 2 1 1 2 2 1 2 0 0 1 2 2 1 1 2 2 2 2 2 2 2 2 2 2 2 2 2 1 1 1 1 2 2 2 2 2 2 2 2 2 2 2 2 2 2 2 2 1 2 1 2 1 2 2 2 2 2 1 1 2 2 2 2 2 2 2 2 1 2 1 2 1 2 1 2 1 2 1 2 1 2 2 2 2 2 2 2 2 2 1 2 1 2 1 1 2 2 2 2 2 2 2 2 1 2 1 2 1 2 0 0 1 2 1 2 2 2 2 2 2 2 1 2 2 1 1 2 2 2 2 2 2 2 2 2 1 2 2 2 1 2 1 2 1 2 1 2 2 2 1 2 1 2 0 0 1 2 1 2 1 2 1 2 1 2 1 1 2 2 2 2 1 1 1 1 1 1 2 2 2 2 1 1 2 2 2 2 1 2 1 2 2 1 1 2 1 2 2 2 1 1 2 2 1 1 2 2 1 2 1 2 1 2 1 2 1 2 2 1 1 1 2 2 2 2 2 2 2 2 2 2 1 2 1 2 2 2 2 2 2 2 1 2 1 2 1 2 1 2 1 2 1 2 1 2 1 2 1 2 1 1 2 2 2 2 2 2 2 2 2 2 2 2 2 2 1 1 1 1 2 2 1 1 2 2 1 1 2 2 2 2 1 1 1 1 1 1 1 1 2 2 2 2 2 2 2 2 2 2 1 1 2 2 2 2 2 2 2 2 1 1 2 2 2 2 2 2 1 1 1 1 2 2 1 1 1 1 1 1 2 2 2 2 2 2 2 2 2 2 2 2 1 1 2 2 2 2 2 2 1 1 2 2 2 2 2 2 2 2 2 2 1 1 2 2 1 2 1 1 2 2 1 2 1 2 1 1 2 2 2 2 2 2 1 2 2 2 2 2 1 2 0 0 2 2 1 2 1 2 2 2 2 2 2 2 2 2 1 2 1 1 1 2 2 2 1 2 1 2 1 2 1 1 1 1 2 2 1 2 2 2 1 2 1 2 1 2 2 2 1 2 2 2 2 2 1 2 2 2 1 2 1 2 1 2 1 2 2 2 2 2 2 2 2 2 1 2 2 1 1 1 2 2 2 2 1 2 2 2 1 2 0 0 2 2 2 1 1 2 1 2 1 2 2 2 1 2 1 2 2 2 2 2 2 2 2 2 2 2 2 2 2 2 2 2 2 2 1 2 2 2 2 2 1 2 1 2 2 2 1 1 2 2 2 2 2 2 1 2 1 2 1 2 2 2 2 2 2 2 2 2 2 2 2 2 1 2 2 2 2 2 2 2 2 2 2 2 2 2 1 2 1 2 1 2 2 2 1 2 2 2 2 2 0 0 2 2 1 2 1 2 1 2 2 2 1 2 2 2 2 2 1 2 0 0 2 2 1 1 1 1 2 2 2 2 1 1 1 1 1 1 2 2 2 2 1 2 1 2 2 2 2 2 2 2 1 2 2 2 0 0 2 2 2 2 1 2 2 2 2 2 2 2 1 1 2 2 2 2 1 2 1 2 1 2 0 0 1 1 2 2 0 0 1 2 2 2 2 2 2 2 2 2 1 2 1 2 0 0 2 2 2 2 2 2 2 2 2 2 2 2 1 1 2 2 2 2 1 2 1 2 1 2 2 2 1 2 1 1 2 2 1 2 1 2 1 1 1 2 1 1 2 2 1 2 0 0 1 1 1 2 1 2 1 2 2 2 2 2 2 2 2 2 2 2 1 1 2 2 1 2 1 2 1 2 0 0 1 2 2 1 2 1 1 2 2 2 2 2 1 1 1 2 2 2 1 2 1 2 2 2 0 0 1 2 1 2 2 2 2 2 1 2 2 2 2 2 2 2 1 1 2 2 2 2 2 2 2 2 2 2 2 2 1 2 2 2 2 1 2 2 0 0 1 2 1 2 1 2 1 2 1 2 2 2 1 2 1 2 2 2 1 2 0 0 2 2 0 0 1 2 2 2 1 2 2 2 0 0 2 2 2 2 2 2 2 2 2 2 1 1 2 2 2 2 2 2 2 2 1 1 2 2 1 1 2 2 1 1 1 1 1 1 2 2 2 2 1 1 2 2 2 2 1 2 1 2 1 2 1 2 2 2 2 2 2 2 2 2 1 2 2 1 2 2 2 1 1 2 2 2 1 2 1 2 1 2 1 2 0 0 0 0 2 2 1 2 1 2 2 2 1 2 2 2 2 2 2 2 2 2 2 2 1 2 1 2 2 2 2 2 1 2 2 2 2 2 2 2 2 2 1 1 2 2 2 2 1 1 2 2 1 1 2 2 2 2 2 2 2 2 2 2 1 2 2 2 1 1 2 2 2 2 2 2 1 2 1 2 2 2 2 2 1 2 1 2 1 2 2 2 2 2 1 2 2 2 2 2 2 2 2 2 2 2 2 2 2 2 2 2 2 2 2 2 1 2 1 2 1 1 2 2 2 2 2 2 2 2 2 2 2 2 2 2 2 2 2 2 2 2 2 2 2 2 1 2 2 2 2 2 2 2 1 2 2 2 1 2 1 2 1 2 2 2 2 2 1 2 1 2 2 2 2 2 2 2 2 2 1 2 2 2 1 1 2 2 2 2 2 2 2 2 1 2 2 2 2 2 2 2 2 1 0 0 2 2 2 2 2 2 2 2 2 2 1 2 1 2 1 1 1 2 2 2 2 2 1 2 2 1 1 2 2 2 2 2 1 1 1 1 1 1 1 1 2 2 2 2 2 2 2 1 2 1 1 2 2 2 1 2 1 2 2 2 2 2 1 2 1 1 1 2 1 2 1 2 1 2 2 2 2 2 1 2 2 2 0 0 1 2 1 2 2 2 2 2 1 2 2 2 2 2 2 2 2 2 1 1 1 2 1 2 1 2 1 2 2 2 1 2 1 2 2 2 2 2 2 2 2 2 2 2 2 2 2 2 1 2 2 2 2 2 2 2 2 2 1 2 2 2 1 2 1 2 2 2 1 2 1 2 1 2 1 2 2 2 2 2 2 2 1 2 2 2 1 2 1 2 1 2 0 0 2 2 2 2 2 2 2 2 2 2 1 2 2 2 1 2 2 2 2 2 1 2 2 2 2 2 2 2 2 2 2 2 1 1 1 2 2 2 1 2 2 2 2 2 2 2 1 2 1 2 2 2 1 1 1 1 1 1 1 1 1 1 2 2 2 2 2 2 2 2 2 2 2 2 2 2 2 2 2 2 2 2 1 1 2 2 1 1 2 2 1 1 2 2 2 2 2 2 2 2 2 2 2 2 2 2 1 1 2 2 1 1 2 2 2 2 1 1 1 1 1 1 1 1 2 2 1 1 1 1 2 2 1 1 1 1 2 2 2 2 2 2 2 2 1 1 1 1 2 2 2 2 2 2 1 1 2 2 2 2 2 2 2 2 0 0 2 2 2 2 2 2 2 2 2 2 2 2 1 1 2 2 1 1 1 1 2 2 1 1 2 2 2 2 2 2 2 2 1 1 0 0 1 1 2 2 2 2 2 2 1 1 1 1 2 2 2 2 2 2 0 0 1 1 2 2 1 1 1 1 1 1 2 2 2 2 2 2 2 2 2 2 2 2 2 2 2 2 1 1 2 2 2 2 2 2 2 2 2 2 2 2 2 2 2 2 1 1 1 1 1 1 1 1 2 2 1 1 1 2 2 2 1 1 2 2 1 1 2 2 2 2 1 1 2 2 1 2 0 0 2 2 2 2 1 2 1 2 1 2 2 2 1 2 2 2 2 2 1 1 1 1 2 2 2 2 2 2 1 1 2 2 2 2 2 2 2 2 2 2 1 1 2 2 2 2 2 2 1 1 2 2 1 1 1 1 2 2 1 1 1 2 2 2 2 2 1 2 1 2 1 2 2 2 1 2 0 0 2 2 0 0 1 2 1 2 2 2 1 2 2 2 1 2 0 0 1 2 1 2 1 2 1 2 1 1 2 2 1 1 1 2 1 2 2 2 2 2 2 2 2 2 2 2 1 1 2 2 1 1 1 1 1 1 2 2 2 2 2 2 1 1 1 1 2 2 1 1 2 2 2 2 2 2 2 2 1 1 2 2 1 1 1 1 1 1 2 2 1 1 1 1 1 1 2 2 2 2 2 2 2 2 1 1 2 2 1 1 2 2 2 2 2 2 2 2 1 1 2 2 1 1 2 2 2 2 2 2 2 2 1 1 2 2 2 2 2 2 2 2 2 2 1 2 2 1 2 2 1 2 1 2 1 2 1 2 2 2 1 2 2 2 1 2 1 2 1 2 2 2 1 2 2 2 2 2 2 2 1 2 2 2 2 2 2 2 1 2 2 2 2 2 2 2 2 2 2 2 1 2 0 0 2 2 2 2 2 2 1 1 2 2 1 1 2 2 2 2 1 2 1 2 2 1 1 2 2 2 1 1 1 1 2 2 2 2 2 2 2 2 2 2 2 2 1 2 2 2 0 0 2 2 2 2 1 2 1 1 2 2 1 2 1 2 2 1 2 2 2 2 2 2 0 0 1 1 2 2 2 2 2 2 0 0 1 2 2 2 1 2 1 2 0 0 1 1 1 2 2 2 2 2 1 2 2 2 2 2 2 2 2 2 2 2 1 2 2 2 2 2 0 0 2 2 2 2 2 2 0 0 1 2 2 2 1 2 1 2 2 2 1 2 1 2 2 2 2 2 1 1 2 2 1 2 2 2 2 2 2 2 2 2 2 2 2 2 2 2 2 2 2 2 2 2 2 2 1 2 2 2 2 2 2 2 2 2 1 2 0 0 2 2 2 2 1 2 1 2 2 2 2 1 2 2 1 2 1 2 2 2 2 1 1 2 2 2 2 2 2 2 2 2 2 2 0 0 2 2 1 1 2 2 2 2 1 1 1 1 1 1 2 2 2 2 1 2 1 2 1 2 2 2 1 2 2 2 1 2 1 2 1 2 1 2 2 2 1 2 1 1 0 0 1 1 1 2 1 2 2 2 2 2 2 2 2 2 2 2 2 2 2 2 2 2 2 2 1 2 2 2 1 1 1 2 2 1 1 2 2 2 2 2 1 1 1 2 2 2 2 2 2 2 1 1 1 1 2 2 2 2 2 1 2 2 1 2 0 0 2 2 2 2 2 2 2 2 2 2 2 2 2 2 0 0 1 1 1 2 2 2 1 2 2 2 2 2 2 2 2 2 1 1 2 2 2 2 2 2 2 2 2 2 2 2 1 1 2 2 1 1 1 1 1 1 2 2 2 2 2 2 2 2 2 2 2 2 2 2 2 2 2 2 2 2 2 2 2 2 2 2 2 2 1 1 2 2 2 2 2 2 1 1 2 2 2 2 2 2 1 1 2 2 1 1 1 1 1 1 2 2 2 2 1 1 2 2 2 2 2 2 2 2 1 1 2 2 2 2 2 2 2 2 2 2 1 1 1 1 1 1 2 2 2 2 2 2 1 1 2 2 1 1 1 1 2 2 2 2 2 2 2 2 2 2 2 2 2 2 2 2 2 2 0 0 2 2 2 2 2 2 2 2 2 2 1 2 1 2 0 0 2 1 2 2 1 1 1 2 2 2 2 2 2 2 2 2 2 2 0 0 2 2 1 2 2 1 1 2 1 2 2 2 1 1 1 1 1 2 2 2 1 2 1 1 2 1 2 2 0 0 2 2 2 2 2 2 2 2 1 1 1 1 2 2 2 2 2 2 2 2 2 2 2 2 1 2 2 1 2 2 1 2 2 2 1 1 0 0 2 2 2 2 2 2 2 2 0 0 2 2 1 1 2 2 2 2 0 0 2 2 0 0 2 2 1 1 1 1 1 1 0 0 2 2 2 2 2 2 2 2 2 2 2 2 1 1 2 2 1 1 2 2 1 1 2 2 2 2 2 2 2 2 2 2 2 2 2 2 2 2 2 2 1 1 2 2 2 2 2 2 1 2 1 2 1 2 1 2 2 2 2 2 2 2 0 0 2 2 1 2 2 2 1 2 2 2 2 2 1 2 0 0 2 2 2 2 1 2 2 2 1 2 2 2 2 2 2 2 2 2 2 2 2 2 1 1 2 2 2 2 2 2 2 2 1 1 0 0 2 2 2 2 1 1 2 2 1 1 1 1 1 1 1 1 1 1 1 1 1 1 2 2 1 1 1 1 1 1 2 2 2 2 2 2 2 2 1 1 2 2 2 2 2 2 2 2 2 2 1 1 1 1 1 1 2 2 2 2 1 1 2 2 2 2 2 2 2 2 2 2 2 2 2 2 2 2 2 2 2 2 2 2 2 2 2 2 2 2 2 2 2 2 2 2 2 2 2 2 2 2 2 2 2 2 2 2 2 2 2 2 2 2 2 2 2 2 2 2 2 2 2 2 2 2 2 2 1 1 2 2 1 1 1 1 1 1 1 1 1 1 1 1 1 1 1 1 2 2 2 2 2 2 2 2 2 2 1 1 1 1 1 1 1 1 1 1 1 1 1 1 2 2 2 2 2 2 1 1 2 2 2 2 2 2 2 2 2 2 2 2 2 2 2 2 2 2 1 1 2 2 2 2 2 2 2 2 1 1 2 2 2 1 1 2 1 2 2 1 1 2 1 2 1 2 1 2 2 2 2 2 1 1 2 2 2 2 1 2 2 2 2 2 1 2 2 2 2 2 2 2 2 2 2 2 2 2 2 2 2 2 2 2 2 2 2 2 2 2 2 2 1 1 2 2 2 2 1 1 2 2 2 2 2 2 2 2 2 2 2 2 2 2 2 2 1 2 1 2 1 2 2 2 2 2 0 0 1 1 1 1 1 2 2 2 2 1 1 2 2 1 2 2 1 1 2 2 1 2 1 2 1 2 2 2 2 2 2 2 2 1 2 1 2 1 2 1 1 2 1 2 1 2 1 2 2 2 1 2 0 0 2 2 2 2 1 2 2 2 2 2 2 2 2 2 2 2 1 2 1 2 1 2 1 2 2 2 2 2 1 1 2 2 1 1 1 1 2 2 1 1 2 2 1 2 2 2 2 2 1 2 1 2 2 2 2 2 1 2 1 2 2 2 2 2 2 2 1 2 2 2 2 2 1 2 2 2 1 1 2 2 1 2 2 2 2 2 2 2 1 2 1 2 2 2 2 2 2 2 2 2 2 2 2 2 1 2 1 2 0 0 1 2 1 2 2 2 2 2 2 2 1 2 1 2 1 2 1 2 1 2 1 2 1 2 2 2 2 2 2 2 1 2 2 1 1 1 1 2 1 2 2 1 2 2 2 2 1 2 1 2 2 2 1 1 2 2 1 2 1 2 1 2 2 2 2 2 2 2 1 2 2 2 2 2 0 0 1 2 1 2 0 0 2 2 1 2 2 2 1 1 2 2 2 2 1 2 1 2 1 2 2 1 2 2 2 2 1 2 2 2 2 2 2 2 1 1 2 2 2 2 1 2 1 2 2 2 1 2 2 2 1 2 2 2 2 2 2 2 2 2 1 2 1 2 2 2 2 2 1 2 2 2 1 1 0 0 2 2 2 2 2 2 1 2 1 2 1 2 1 1 1 1 1 1 2 2 2 2 2 2 2 2 1 2 1 2 2 2 2 2 2 2 2 2 2 2 2 2 2 2 2 2 2 2 2 2 2 2 1 1 2 2 2 2 2 2 1 2 1 2 1 2 1 2 1 1 2 2 2 2 2 2 2 2 2 2 2 2 2 2 2 2 2 2 2 2 1 2 2 2 1 1 1 1 1 1 2 2 1 2 1 2 2 2 2 2 2 2 2 2 2 2 1 2 1 2 2 2 2 2 1 2 2 1 1 2 1 2 2 2 1 1 2 2 2 2 1 1 2 2 2 2 1 2 2 2 2 2 2 2 2 2 1 2 1 2 2 2 2 2 2 2 2 2 2 2 1 2 2 2 2 2 2 1 1 2 2 2 2 2 1 2 2 2 2 2 0 0 2 2 2 2 2 1 2 2 0 0 2 2 1 2 1 2 1 2 1 2 1 2 1 2 1 1 2 2 1 1 1 1 2 2 1 1 2 2 2 2 2 2 2 2 2 2 2 2 2 2 2 2 2 2 2 2 2 2 2 2 2 2 2 2 2 2 2 2 2 2 1 1 1 1 1 2 1 2 2 2 2 2 1 2 1 2 1 2 1 2 1 2 2 2 2 2 1 1 2 2 0 0 1 2 1 1 1 2 2 2 2 2 2 2 0 0 2 2 1 2 1 2 1 2 2 2 1 2 1 2 2 2 1 2 1 2 0 0 2 2 2 2 2 2 2 2 1 1 2 2 1 1 2 2 2 2 2 2 2 2 2 2 2 2 1 1 1 1 1 1 2 2 2 2 2 2 2 2 2 2 2 2 2 2 0 0 2 2 2 2 2 2 2 2 2 2 2 2 2 2 2 2 2 2 1 1 1 1 2 2 2 2 2 2 0 0 1 2 2 2 2 2 1 2 2 2 1 2 2 2 2 2 2 2 1 1 0 0 1 2 2 2 1 2 2 2 2 2 2 2 1 2 2 2 2 2 1 2 2 2 2 2 1 2 1 1 2 2 2 2 1 2 2 2 2 1 1 2 1 2 1 2 1 2 2 2 1 1 2 2 2 2 2 2 2 2 1 2 2 2 2 2 2 2 2 2 2 2 2 2 1 2 1 2 1 2 2 2 2 2 1 1 2 2 2 2 2 2 2 2 2 2 2 2 2 2 2 2 2 2 2 2 1 2 0 0 1 2 1 2 1 2 1 2 2 2 2 2 2 2 2 2 1 2 2 2 2 2 1 1 1 2 1 2 2 2 2 2 2 2 2 2 2 2 2 2 2 2 2 2 2 2 1 1 2 2 2 2 2 2 2 2 2 2 2 2 1 2 1 1 0 0 1 1 1 1 1 1 1 1 1 1 2 2 2 2 2 2 2 2 2 2 2 2 1 2 1 2 1 2 2 2 2 2 1 1 1 2 2 2 2 2 2 2 2 2 2 2 2 2 1 2 1 2 1 2 2 2 2 2 2 2 1 2 2 2 1 2 1 2 2 2 1 1 1 2 1 1 1 1 1 1 2 2 2 2 2 2 2 2 1 2 1 2 2 2 2 2 2 2 1 2 2 2 2 2 0 0 2 1 1 2 2 2 2 2 1 2 2 2 1 2 1 1 1 2 1 2 2 2 2 2 1 2 2 2 2 2 2 2 2 2 2 1 2 2 2 2 1 2 2 2 2 2 1 2 1 2 2 2 1 2 1 1 2 2 2 2 2 2 1 1 2 2 2 2 2 2 2 2 1 1 1 1 2 2 2 2 2 2 0 0 2 2 2 2 1 1 2 2 2 2 2 2 1 2 1 2 2 2 2 2 2 2 2 2 1 2 2 2 1 2 2 2 1 2 2 2 2 2 2 2 1 2 2 2 0 0 1 2 1 2 1 2 1 2 1 2 1 2 1 2 2 2 2 2 1 1 1 1 1 1 1 1 1 1 1 2 0 0 1 2 1 2 1 2 1 2 1 1 2 2 1 2 1 1 2 1 2 2 2 2 2 2 2 2 1 2 2 2 2 2 2 2 1 2 1 2 2 2 2 2 2 2 0 0 1 2 1 2 2 2 2 2 2 2 1 2 2 2 1 2 2 2 2 2 2 2 2 2 2 2 2 2 2 2 1 2 2 2 2 2 1 2 1 2 1 2 1 2 2 2 2 2 2 2 1 2 1 2 2 2 2 2 1 2 1 2 2 2 2 2 1 2 2 2 2 2 1 2 2 2 1 2 2 2 2 2 1 2 2 1 1 2 2 2 2 2 1 2 1 1 1 2 2 2 1 1 2 2 2 2 1 2 2 2 1 2 2 2 2 2 1 2 2 2 1 2 2 2 1 1 1 1 1 1 1 2 2 2 1 2 1 2 1 2 2 2 2 2 1 1 2 2 1 2 2 2 1 1 1 1 1 2 1 1 1 1 0 0 1 2 2 2 1 2 1 2 2 2 1 2 1 1 2 2 1 1 1 2 2 2 2 2 1 2 2 2 2 2 2 2 2 2 1 2 2 2 1 2 2 2 1 1 1 2 2 2 2 2 1 2 1 2 1 2 2 2 2 1 1 1 1 2 1 2 2 2 2 2 2 2 2 2 2 2 1 1 1 2 1 2 2 2 2 2 2 2 1 2 2 2 2 2 1 2 1 2 2 2 2 2 1 1 2 2 1 2 2 2 2 1 1 2 1 2 2 2 2 2 1 2 2 2 1 1 1 2 1 2 2 2 2 2 2 2 1 2 2 2 2 2 2 2 1 2 2 2 2 2 2 2 2 2 2 1 0 0 1 2 1 2 2 2 2 2 2 1 1 2 1 2 2 2 2 2 1 2 2 2 1 2 2 2 1 2 0 0 0 0 1 2 2 2 1 2 1 1 2 2 2 2 2 2 2 1 1 2 1 2 2 2 2 2 2 2 2 2 2 2 2 2 2 2 1 2 2 2 1 2 1 2 1 2 2 2 0 0 2 2 1 2 1 2 2 2 1 2 2 2 2 1 1 2 1 2 1 1 1 1 1 1 1 1 2 2 2 2 2 2 1 2 1 2 1 1 2 2 2 2 2 2 2 2 2 2 0 0 2 2 2 2 0 0 1 2 2 2 2 2 1 1 1 1 2 2 1 1 1 2 2 2 1 1 1 2 1 2 2 2 1 2 1 1 2 2 1 2 2 2 2 2 2 2 1 2 1 2 1 2 1 1 2 1 1 2 1 2 2 1 2 2 2 1 1 2 1 2 2 2 2 2 2 2 2 2 0 0 2 2 2 2 2 2 2 2 1 2 1 2 1 2 2 2 1 2 2 2 0 0 1 2 2 2 1 2 2 2 1 2 2 2 1 2 1 2 2 2 2 2 1 2 2 2 1 2 1 2 2 1 2 1 2 1 2 1 1 2 2 2 2 2 2 2 2 2 2 2 2 2 2 2 2 2 1 2 2 2 1 2 2 2 2 2 2 2 1 2 2 2 2 2 1 2 2 2 2 2 1 1 2 2 2 2 1 2 2 2 2 2 2 2 1 2 2 2 2 2 0 0 1 2 1 2 2 2 1 1 2 1 1 2 1 2 1 2 1 2 2 2 2 2 1 2 1 2 1 2 2 2 1 2 2 2 2 2 0 0 2 2 2 2 0 0 1 1 1 1 2 2 2 2 2 2 2 2 1 1 2 2 2 2 1 2 2 2 2 2 0 0 1 2 1 2 1 2 2 2 1 1 2 2 1 2 1 2 1 2 2 1 2 2 2 1 1 2 1 2 2 2 2 2 2 2 1 1 2 2 2 2 2 2 2 2 2 2 1 1 2 2 2 2 2 2 2 2 2 2 2 2 2 2 2 2 2 2 1 1 1 1 1 1 2 2 1 1 2 2 2 2 2 2 2 2 2 2 2 2 2 2 2 2 2 2 2 2 2 2 2 2 2 2 2 2 2 2 2 2 1 1 0 0 2 2 1 1 2 2 2 2 2 2 2 2 2 2 2 2 1 1 2 2 1 1 2 2 1 1 2 2 2 2 2 2 2 2 2 2 2 2 1 2 1 2 2 2 2 2 0 0 2 2 1 1 1 1 2 2 2 2 2 2 2 2 2 2 1 2 1 2 2 2 1 2 1 2 2 2 2 2 2 2 1 1 1 1 2 2 2 2 2 2 1 2 1 2 1 2 1 2 1 2 1 1 2 2 2 2 2 2 1 2 1 2 1 2 1 2 2 2 1 2 1 2 2 2 1 2 2 2 1 1 2 2 2 2 2 2 2 2 2 2 1 2 1 2 1 2 2 2 1 2 1 2 2 2 2 2 2 2 2 2 1 2 2 2 2 2 2 2 1 2 0 0 2 2 1 2 2 2 1 2 2 1 1 2 2 2 1 2 2 2 1 2 2 2 1 2 0 0 0 0 1 1 2 2 2 2 1 1 2 2 2 2 2 2 1 1 1 1 2 2 1 1 2 2 2 2 2 2 2 2 1 1 1 1 1 1 2 2 1 2 2 2 1 2 0 0 2 2 2 2 2 2 2 1 0 0 2 2 2 1 2 2 2 2 1 2 2 2 2 2 2 1 2 2 1 2 2 2 2 2 2 2 1 1 1 1 2 2 2 1 2 2 1 2 1 2 1 2 1 2 2 2 1 1 1 1 2 2 2 2 1 2 2 2 1 2 2 1 1 2 2 2 2 2 2 2 2 2 2 2 2 2 2 2 2 2 1 1 0 0 2 2 1 2 2 2 2 2 2 2 2 2 2 2 1 1 0 0 2 2 1 1 2 2 2 2 2 2 0 0 2 2 1 2 1 2 1 2 1 1 2 2 2 2 2 2 2 2 2 2 1 2 2 2 1 2 1 2 2 2 1 2 1 2 1 2 2 2 2 2 2 2 1 2 2 2 2 2 1 2 2 2 2 2 2 2 1 1 2 2 2 2 0 0 2 2 1 2 2 2 1 1 1 2 1 2 1 2 1 1 1 2 1 2 2 2 2 1 1 2 2 2 2 2 2 2 2 2 1 2 1 1 2 2 2 2 2 2 1 2 2 2 2 2 2 2 1 2 1 2 2 2 1 1 2 2 1 1 2 2 2 2 2 2 2 2 2 2 2 2 2 2 2 2 2 2 2 2 1 1 2 2 2 2 2 2 2 2 2 2 2 2 2 2 0 0 1 1 1 1 2 2 2 2 2 2 1 1 1 1 1 1 2 2 1 1 2 2 2 2 2 2 1 1 2 2 2 2 2 2 1 1 2 2 2 2 2 2 2 2 2 2 2 2 2 2 1 1 2 2 2 2 2 2 2 2 2 2 2 2 2 2 2 1 2 2 1 1 1 2 1 2 2 2 2 2 1 1 2 2 1 1 1 1 2 2 1 1 2 2 2 2 2 2 1 2 2 2 2 2 1 2 1 1 2 2 1 2 2 2 1 2 1 2 2 2 1 2 2 2 1 2 1 2 2 2 1 1 2 2 1 1 0 0 2 2 2 2 2 2 2 2 2 2 2 2 2 2 2 2 1 1 2 2 2 2 2 2 2 2 2 2 2 2 2 2 2 2 2 2 1 2 1 2 2 2 1 2 1 2 2 2 1 2 2 2 1 2 2 2 1 2 1 2 1 2 1 1 1 1 2 2 2 2 2 2 1 2 1 2 1 2 2 2 2 2 1 1 1 2 2 2 2 2 2 2 1 2 2 2 2 2 2 1 1 2 2 2 1 2 1 1 1 1 1 1 1 2 0 0 1 2 2 2 1 1 1 1 2 2 2 2 2 2 1 1 2 2 1 1 1 2 2 2 1 2 1 2 1 2 2 1 1 2 2 1 1 2 2 1 2 2 2 2 2 2 2 2 2 2 0 0 1 1 2 2 2 2 1 2 1 2 1 2 1 2 0 0 2 2 2 2 0 0 2 2 2 2 0 0 1 2 2 2 0 0 1 1 2 2 2 2 1 2 1 1 2 2 1 2 1 1 2 2 2 2 2 2 1 2 2 2 2 2 2 2 2 2 2 2 2 2 1 2 1 2 1 2 2 2 2 2 2 2 1 2 1 2 1 2 2 2 1 2 1 1 1 1 2 2 2 2 2 2 2 2 2 2 2 2 2 2 2 2 2 2 2 2 2 2 1 2 2 2 2 2 1 2 2 1 2 2 2 2 2 2 2 2 2 2 2 2 1 2 1 2 1 2 1 2 2 2 1 2 1 2 1 2 1 2 1 1 2 2 2 2 2 2 2 2 2 2 2 2 2 2 2 2 2 2 2 2 2 2 1 2 2 2 2 2 2 2 0 0 1 2 2 2 1 2 1 1 1 1 2 2 1 2 1 2 1 2 2 2 2 2 1 2 2 2 2 2 1 1 2 2 1 2 1 2 2 2 0 0 1 2 0 0 2 2 2 1 2 2 1 2 2 2 2 2 2 2 1 2 1 2 2 2 2 1 2 2 1 2 1 2 1 1 2 1 2 2 1 1 1 1 1 1 1 2 1 2 2 2 1 2 1 1 2 2 2 2 2 2 2 2 2 2 2 2 1 2 2 1 2 2 1 2 2 2 1 2 2 2 2 2 1 2 1 1 1 2 2 2 2 2 2 2 2 2 2 2 2 2 1 2 1 1 2 2 2 2 2 2 0 0 1 1 2 2 2 2 2 2 2 2 2 2 2 2 1 2 1 2 2 2 1 2 2 2 2 2 1 2 1 2 2 2 2 2 0 0 0 0 2 1 2 2 2 2 1 2 1 2 2 2 1 1 1 2 2 2 2 2 0 0 1 2 1 2 2 2 2 2 2 2 1 1 1 1 2 2 2 2 1 2 1 1 2 2 0 0 2 2 1 2 1 2 1 2 1 2 1 2 1 2 2 2 2 2 2 2 0 0 2 2 2 2 2 2 2 2 1 1 2 2 2 2 1 2 1 2 2 2 2 2 1 2 1 2 2 2 1 2 1 2 1 1 2 2 1 2 1 2 0 0 2 2 2 1 1 2 1 2 2 2 1 2 2 2 2 2 2 2 2 2 2 2 2 2 2 2 2 2 1 2 2 2 2 2 2 2 2 2 2 2 2 2 2 2 2 2 1 2 1 2 2 2 2 2 2 2 1 2 1 2 1 2 1 2 2 1 2 2 1 2 2 2 2 2 2 2 2 2 2 2 1 1 2 2 2 2 2 2 1 2 1 1 0 0 2 2 2 2 2 2 2 2 2 2 2 2 2 2 2 2 2 2 2 2 1 1 2 1 2 2 2 2 2 2 1 2 2 2 2 2 1 2 2 2 2 2 2 2 2 2 1 2 2 2 1 2 2 2 1 2 1 2 2 2 1 2 0 0 1 2 1 2 1 2 2 2 2 2 1 2 2 2 1 1 2 2 2 2 2 2 1 2 2 2 1 2 1 2 0 0 2 2 2 2 1 2 2 2 2 2 2 2 1 2 1 2 2 2 2 2 1 2 2 2 2 2 2 2 2 2 1 1 1 2 1 2 2 2 2 2 2 2 2 2 1 2 2 2 1 2 2 2 2 2 1 1 1 1 1 2 2 2 2 2 2 2 2 2 2 2 2 2 1 2 1 2 2 2 2 1 2 2 2 2 1 2 1 2 1 2 1 2 1 2 1 1 1 1 2 2 2 2 2 2 1 2 2 2 2 2 2 2 2 2 1 2 1 2 2 1 1 2 2 2 2 2 2 2 0 0 2 1 1 2 2 2 2 2 2 2 2 2 2 2 2 2 1 2 2 2 2 2 1 1 1 1 2 2 1 1 1 1 1 2 2 2 1 2 1 2 2 2 2 2 2 2 2 2 2 2 2 2 2 2 2 2 2 2 1 1 2 2 0 0 2 2 2 2 1 2 1 1 1 2 2 2 2 2 1 2 2 2 1 2 1 2 1 1 1 1 2 2 0 0 2 2 1 1 2 2 2 2 1 2 1 2 1 2 2 2 1 1 1 2 2 2 1 2 1 1 2 2 2 2 1 2 2 2 0 0 1 2 1 2 1 2 2 2 2 2 2 2 2 2 1 1 1 1 2 2 1 1 1 1 2 2 2 2 2 2 2 2 1 2 2 2 2 2 1 2 1 2 1 2 1 1 1 1 2 2 1 2 1 2 1 2 1 1 1 1 2 2 2 2 1 1 2 2 1 1 1 1 1 1 2 2 1 1 2 2 1 1 2 2 2 2 2 2 2 2 2 2 2 2 2 2 1 2 1 2 2 2 2 2 2 2 1 2 1 1 2 2 0 0 1 2 1 2 1 2 1 2 2 2 2 2 2 2 2 2 2 2 2 1 2 2 2 2 2 2 2 2 2 2 2 2 2 2 2 2 2 2 2 2 1 2 1 1 1 2 1 2 0 0 1 2 1 2 1 2 0 0 1 2 2 2 2 2 1 2 1 2 2 2 1 1 2 2 2 2 1 1 2 2 2 2 2 2 2 2 1 1 1 1 2 2 1 2 2 2 2 2 1 2 1 2 1 1 2 2 2 2 1 1 2 2 1 1 1 1 1 1 2 2 2 2 1 2 1 2 2 2 2 1 2 1 1 2 2 2 1 2 1 2 1 2 2 2 2 2 1 2 1 2 1 2 0 0 1 2 2 1 2 2 1 1 1 1 2 1 1 2 2 2 2 2 2 2 2 2 2 2 2 2 2 2 2 2 2 2 1 2 2 2 2 2 1 1 1 2 1 1 1 1 2 2 2 2 2 2 2 2 2 2 2 2 1 1 2 2 1 2 1 2 2 2 1 1 2 2 2 2 2 2 2 2 2 2 2 1 1 2 2 2 2 2 2 2 1 2 2 2 2 2 2 2 2 2 2 2 1 1 2 2 1 1 2 2 1 1 2 2 2 2 2 2 1 1 2 2 1 1 1 2 1 2 2 2 1 2 1 2 1 2 1 2 1 2 2 2 2 2 2 2 2 2 0 0 2 2 1 2 2 2 2 2 1 2 2 2 2 2 2 2 1 1 0 0 2 2 2 2 2 2 2 2 2 2 2 2 2 2 2 2 2 1 2 2 1 1 1 2 1 2 2 2 2 2 2 2 1 2 0 0 2 2 2 2 1 1 2 2 1 2 2 2 2 2 1 1 2 2 2 2 0 0 2 2 1 2 1 2 1 2 1 1 2 2 1 1 1 1 2 2 1 1 1 2 1 2 1 2 1 2 2 2 1 2 0 0 2 2 2 2 0 0 1 2 1 2 1 2 2 2 2 2 2 2 2 1 1 2 2 2 2 2 1 2 2 2 2 2 2 2 2 2 2 2 2 2 2 2 2 1 2 2 2 2 2 1 1 2 2 2 1 2 1 2 1 2 1 1 2 2 1 1 2 2 2 2 2 2 2 2 1 2 1 2 2 2 1 2 1 2 2 2 2 2 1 1 1 2 2 2 2 2 1 2 1 2 1 2 2 2 0 0 1 2 2 2 2 2 0 0 2 2 1 2 1 2 1 2 1 2 1 2 2 2 1 2 1 2 2 2 2 2 2 2 2 1 1 1 1 1 1 1 2 2 2 2 2 2 2 2 2 2 2 2 2 2 2 2 1 2 2 2 2 2 2 2 2 2 2 2 1 2 2 2 2 2 0 0 0 0 2 2 2 2 2 2 2 2 1 2 2 2 2 2 1 2 1 2 2 2 1 2 1 2 1 2 2 2 2 2 2 2 2 2 1 2 2 1 1 2 1 2 2 2 2 2 2 2 1 1 1 1 2 2 2 2 1 1 1 2 1 2 1 2 1 2 0 0 1 2 1 2 2 2 1 2 2 2 1 2 1 2 1 2 2 2 2 2 2 2 2 2 1 2 1 2 1 2 1 2 1 2 1 2 1 1 1 2 2 2 2 2 1 2 1 2 2 1 2 2 0 0 2 2 2 2 1 2 2 2 1 2 1 2 1 1 2 2 2 2 1 2 2 2 1 2 2 2 2 2 2 2 2 2 2 1 2 2 2 2 2 2 2 2 2 2 2 2 1 2 2 2 1 1 2 2 2 2 2 2 1 2 2 2 0 0 2 2 2 2 2 2 1 2 2 2 2 2 2 2 1 1 2 2 2 2 1 2 2 2 2 2 2 2 2 2 2 2 1 2 1 2 1 2 2 2 2 2 2 2 2 2 2 2 2 2 2 2 2 2 2 2 2 1 1 2 2 2 2 2 2 2 2 2 2 2 1 2 1 2 2 2 1 1 1 2 1 1 2 1 1 2 1 1 1 2 2 2 2 2 2 2 2 2 2 2 1 2 2 2 1 1 2 2 2 2 1 1 1 1 2 2 2 2 1 1 1 1 2 2 2 2 1 1 1 2 1 2 0 0 2 2 2 2 2 2 2 2 2 2 2 2 2 2 2 2 2 2 2 2 1 1 2 2 1 2 2 2 2 2 2 2 1 1 2 2 2 2 2 2 2 2 1 1 1 1 2 2 2 2 2 2 2 2 2 2 2 2 2 2 2 2 2 2 2 2 1 1 1 1 1 1 2 2 2 2 1 2 2 2 1 2 2 2 2 2 1 2 2 2 1 2 2 2 2 2 0 0 1 2 2 2 1 1 1 2 1 2 1 1 1 2 2 1 2 2 2 2 2 2 2 2 2 2 2 2 2 2 2 2 1 2 2 2 2 2 1 2 2 2 1 2 1 2 2 2 1 2 1 1 1 2 2 1 2 2 1 2 1 2 2 1 1 2 2 2 2 2 2 2 2 2 2 2 2 2 1 2 2 2 2 2 2 2 1 2 2 2 2 2 2 2 1 1 2 2 2 2 2 2 1 2 2 2 2 2 1 2 1 2 1 2 2 1 2 2 2 2 2 2 2 2 2 2 1 2 2 2 1 2 1 1 1 2 1 2 1 2 2 2 1 2 2 2 1 2 2 2 2 2 2 2 0 0 0 0 2 2 0 0 2 2 2 2 1 2 1 2 2 2 1 1 2 2 0 0 1 1 2 2 2 2 2 2 2 2 2 2 2 2 1 2 2 2 1 2 1 2 2 2 2 2 2 2 1 2 2 2 2 2 1 2 2 2 2 2 2 2 1 2 2 2 2 2 2 2 2 2 2 2 2 1 1 2 2 2 1 2 1 2 2 2 1 2 2 2 1 2 2 2 2 2 2 2 2 2 1 1 2 2 2 2 2 2 2 2 2 2 0 0 2 2 1 1 2 2 2 2 2 2 2 2 2 2 2 2 1 1 2 2 2 2 2 2 2 2 1 1 2 2 2 2 2 2 1 1 1 1 1 1 1 1 2 2 2 2 1 1 2 2 2 2 2 2 1 1 2 2 2 2 2 2 1 1 2 2 2 2 1 1 1 1 1 1 2 2 2 2 2 2 1 1 2 2 2 2 2 2 1 1 2 2 2 2 1 1 1 1 2 2 2 2 2 2 1 1 2 2 1 1 2 2 2 2 2 2 2 2 2 2 2 2 2 2 2 2 2 2 2 2 2 2 1 2 1 2 1 2 1 2 2 2 1 2 2 2 1 2 1 2 1 2 2 2 1 2 1 2 2 2 0 0 1 2 2 2 2 2 2 2 1 1 1 1 1 2 2 2 1 2 1 2 2 2 2 2 1 2 2 2 1 2 1 2 1 2 1 2 2 2 2 2 1 2 2 2 1 2 2 2 2 2 1 1 2 2 1 2 1 2 1 2 2 2 2 2 2 2 1 2 1 2 2 2 2 2 2 2 2 2 1 2 2 2 1 2 1 2 1 1 1 2 2 2 2 2 1 2 2 2 1 2 2 2 1 2 2 2 1 2 1 1 2 2 1 2 2 2 2 2 2 2 2 2 2 2 2 2 1 2 1 2 1 1 2 2 2 2 2 2 1 2 1 2 1 1 2 2 2 2 1 1 1 2 2 2 1 2 2 1 2 2 1 2 2 2 1 2 0 0 0 0 1 2 2 2 2 2 2 2 2 2 2 2 2 2 2 2 2 2 2 2 1 1 1 1 2 2 2 2 1 1 2 2 2 2 1 1 2 2 1 1 1 1 1 1 2 1 2 2 2 2 1 2 2 2 2 2 2 2 1 2 2 2 1 2 1 2 2 2 2 2 2 2 2 2 1 1 2 2 2 2 1 2 2 2 2 2 2 2 1 2 2 2 1 2 2 2 1 2 1 2 1 2 2 2 1 2 2 2 0 0 2 2 2 1 2 2 2 2 2 2 1 1 2 2 1 2 1 2 2 2 1 2 2 2 2 2 2 2 2 2 2 2 2 2 2 2 2 2 1 1 1 1 2 2 1 1 2 2 2 2 2 2 1 1 1 1 1 1 1 1 1 1 2 2 2 2 2 2 2 2 2 2 2 2 2 2 2 2 2 2 1 1 2 2 2 2 2 2 2 2 1 1 1 2 2 2 2 2 2 2 1 2 1 2 2 2 1 1 1 1 2 2 1 1 1 2 2 2 2 2 1 2 2 2 1 2 2 2 2 2 2 2 1 1 1 1 2 2 1 1 1 1 1 1 2 2 2 2 2 2 2 2 1 1 2 2 2 2 1 1 1 2 2 2 2 2 2 2 2 2 2 2 2 2 2 2 2 2 2 2 2 2 2 2 0 0 2 2 2 2 2 2 2 2 2 2 2 2 2 2 2 2 2 2 2 2 2 2 2 2 2 2 2 2 2 2 2 2 2 2 2 2 2 2 2 2 2 2 2 2 2 2 2 2 2 2 2 2 2 2 2 2 2 2 2 2 2 2 2 2 2 2 2 2 2 2 2 2 2 2 2 2 2 2 2 2 2 2 2 2 2 2 2 2 1 1 1 1 2 2 2 2 2 2 2 2 1 1 2 2 2 2 1 1 2 2 0 0 1 1 1 1 1 1 1 1 2 2 0 0 1 1 1 1 1 1 2 2 2 2 2 2 2 2 2 2 2 2 2 2 2 2 1 1 2 2 2 2 1 1 2 2 2 2 2 2 2 2 1 1 2 2 1 1 1 1 2 2 2 2 2 2 1 1 2 2 2 2 2 2 2 2 2 2 2 2 2 2 2 2 2 2 2 2 1 1 2 2 1 1 2 2 2 2 1 1 2 2 2 2 2 2 2 2 2 2 2 2 2 2 1 1 2 2 2 2 1 1 2 2 2 2 2 2 2 2 2 2 2 2 2 2 2 2 2 2 2 2 2 2 2 2 2 2 2 2 2 2 2 2 2 2 2 2 2 2 2 2 2 2 2 2 2 2 1 1 2 2 2 2 2 2 2 2 1 1 2 2 2 2 2 2 1 1 1 1 2 2 1 1 1 1 1 1 2 2 2 2 2 2 2 2 1 1 2 2 2 2 2 2 2 2 2 2 2 2 2 2 2 2 2 2 2 2 2 2 0 0 2 2 2 2 2 2 2 2 1 1 1 1 1 1 1 1 2 2 2 2 2 2 2 2 2 2 1 1 1 1 2 2 1 1 1 1 2 2 2 2 1 1 2 2 1 1 2 2 2 2 2 2 1 1 1 1 2 2 2 2 2 2 2 2 2 2 2 2 2 2 2 2 2 2 1 1 1 1 2 2 2 2 2 2 2 2 2 2 2 2 2 2 1 1 1 1 2 2 1 1 2 2 2 2 2 2 2 2 2 2 1 1 2 2 1 1 1 1 1 1 2 2 2 2 2 2 2 2 2 2 2 2 2 2 2 2 2 2 2 2 2 1 2 2 1 2 1 2 2 2 2 2 1 2 1 1 2 2 2 2 0 0 2 2 1 2 1 2 2 2 2 2 0 0 1 2 1 1 2 2 2 2 2 2 2 2 2 2 2 2 1 1 2 2 2 2 2 2 2 2 2 2 1 1 2 2 2 2 2 2 2 2 1 2 2 2 2 2 1 2 1 1 1 1 1 2 2 1 1 2 2 2 2 2 2 2 2 2 1 2 2 2 2 2 2 2 2 2 2 2 1 2 1 2 1 2 1 2 2 2 2 1 2 2 2 2 2 2 2 2 2 2 2 2 1 1 1 2 2 2 1 1 2 2 1 1 1 1 2 2 2 2 1 1 1 1 1 1 1 1 1 1 1 2 1 2 1 2 1 2 2 2 2 2 2 2 1 2 2 2 2 2 2 2 1 2 1 2 1 2 1 2 1 2 2 2 2 2 1 1 1 1 2 2 2 2 2 2 1 2 1 2 2 2 1 1 1 2 1 2 2 2 2 2 2 2 2 2 1 2 2 2 2 1 1 1 2 2 1 2 2 2 2 2 2 2 1 2 2 2 1 2 1 2 1 2 2 2 1 2 2 2 2 2 1 2 2 2 0 0 1 2 2 2 2 1 1 2 2 2 2 2 2 2 2 2 2 2 2 2 1 1 2 2 1 1 2 2 1 2 1 2 1 2 1 2 2 2 0 0 1 2 2 2 1 2 1 1 1 2 1 2 1 2 2 2 2 2 2 2 1 2 1 2 2 2 1 2 1 2 2 2 1 2 2 1 1 1 2 2 2 2 2 2 2 2 1 2 2 2 1 2 1 2 1 2 2 2 2 2 2 2 2 2 2 2 2 2 2 2 1 2 2 2 1 2 1 2 1 2 1 2 1 2 0 0 1 2 1 2 2 2 2 2 2 2 2 2 2 2 2 2 2 2 1 1 1 1 2 2 1 1 2 2 2 2 2 2 2 2 2 2 2 2 2 2 2 2 1 1 2 2 2 2 2 2 1 2 1 1 1 2 1 2 1 1 1 2 1 2 2 2 2 2 2 2 2 2 1 2 1 2 2 2 1 2 0 0 1 2 1 2 1 2 1 2 2 2 2 2 2 2 2 2 2 2 2 2 2 2 2 2 2 2 2 2 2 2 2 2 2 2 2 2 2 2 2 2 2 2 1 2 2 2 2 2 2 2 0 0 1 2 1 2 1 1 1 2 1 2 2 2 2 2 1 2 1 2 1 2 2 2 2 2 2 2 2 2 2 2 1 2 1 2 1 2 1 2 0 0 1 2 1 2 1 2 1 2 2 1 1 2 2 2 1 2 2 2 2 2 1 2 1 2 2 2 1 2 1 2 1 2 2 2 2 1 2 2 2 2 1 1 2 2 2 2 1 1 0 0 2 2 2 2 2 2 2 2 2 2 2 2 2 1 2 1 1 2 1 2 2 2 2 2 1 2 1 2 1 2 1 2 2 2 1 2 0 0 1 2 2 2 2 2 1 2 2 2 2 2 2 2 2 2 1 2 2 2 1 2 2 2 1 2 1 2 1 2 2 2 1 1 1 2 1 2 1 2 1 2 2 2 1 2 2 2 2 2 2 2 2 2 2 2 1 1 1 1 1 2 2 2 0 0 2 2 2 2 2 2 2 2 2 2 1 2 1 2 2 1 2 2 2 2 2 2 1 2 1 2 2 2 2 2 2 2 1 2 1 2 1 1 2 2 1 1 1 1 2 2 2 2 1 2 2 2 2 2 0 0 2 2 2 2 2 2 2 2 2 2 2 2 2 2 1 2 2 2 1 2 1 2 2 2 1 2 1 2 2 2 1 2 2 2 2 2 1 2 2 2 1 2 2 2 2 1 2 1 2 2 2 2 2 2 2 2 1 1 2 2 2 2 2 2 2 2 2 2 1 2 2 2 2 2 2 2 2 2 1 2 2 2 2 2 2 2 2 2 2 2 2 2 2 2 2 2 2 2 2 2 1 2 1 2 2 2 2 2 1 2 2 2 1 2 1 2 1 2 2 2 2 2 0 0 2 2 2 2 2 2 2 2 1 1 1 2 2 2 1 2 1 2 1 2 1 1 2 2 2 1 2 2 2 2 1 2 2 2 2 2 1 1 2 2 2 2 2 2 2 2 1 2 2 2 2 2 2 2 2 2 1 2 0 0 2 2 2 2 2 2 2 2 2 2 2 2 2 2 2 2 2 2 2 2 2 2 2 2 2 2 2 2 2 2 1 2 2 2 2 2 2 2 2 1 2 2 0 0 2 2 1 1 2 2 2 2 1 2 2 2 0 0 2 1 2 2 2 2 2 2 1 2 1 1 2 2 1 1 2 2 2 2 1 2 1 2 1 1 1 2 2 2 1 1 1 1 2 2 1 1 2 2 2 2 2 2 2 2 2 2 2 2 2 2 2 2 2 2 1 2 1 2 2 2 2 2 2 2 2 2 2 2 2 2 2 2 1 2 2 2 2 2 2 2 2 2 2 2 2 2 0 0 1 2 1 2 1 2 2 2 2 2 1 2 1 2 2 2 2 1 2 2 2 2 2 2 2 2 2 1 2 1 1 2 2 2 1 2 1 2 2 2 2 2 1 2 2 1 1 2 0 0 1 1 1 2 1 2 2 2 2 2 2 2 1 1 2 2 1 2 2 1 2 2 2 2 2 2 2 2 0 0 1 2 1 2 2 2 1 2 2 2 2 2 2 2 2 2 1 2 2 2 2 1 2 2 2 2 2 2 1 1 2 2 1 1 2 2 2 2 2 2 2 2 2 2 2 2 1 2 1 2 1 2 2 2 2 2 1 2 2 2 2 2 2 2 1 2 2 2 2 2 2 2 1 1 2 2 2 1 2 2 2 2 2 2 2 2 2 2 1 2 2 2 2 2 1 2 1 2 2 2 2 2 1 1 2 1 1 2 1 1 2 2 2 2 2 2 1 2 2 2 2 2 2 2 2 2 2 2 2 2 1 1 1 2 0 0 2 2 2 2 1 1 2 2 2 2 0 0 2 2 1 2 1 2 2 2 2 2 1 2 2 2 2 1 2 2 2 2 1 1 2 2 1 1 1 1 2 2 2 2 2 2 2 2 2 2 1 2 2 2 2 2 1 2 1 2 2 2 1 2 1 2 2 2 1 2 0 0 1 1 1 2 1 1 1 1 2 2 2 2 1 1 1 1 2 2 2 2 1 2 1 2 0 0 2 2 1 2 2 2 2 2 2 2 2 2 0 0 2 2 1 1 1 2 1 2 1 2 1 2 2 2 1 1 2 2 1 2 2 2 1 2 2 2 2 2 1 2 1 2 2 2 2 2 2 2 1 2 2 2 1 2 2 2 2 2 2 2 2 2 1 2 1 1 2 2 2 2 1 2 1 2 2 2 2 2 0 0 1 2 2 2 1 2 2 2 1 2 2 2 2 2 1 2 2 2 2 2 2 2 2 2 2 2 1 2 2 2 2 2 1 1 2 2 1 1 2 2 2 2 2 2 2 2 2 2 1 1 1 1 2 2 2 2 1 2 2 2 1 1 2 2 2 2 1 1 2 2 2 2 2 2 1 2 1 2 1 2 2 2 2 2 2 2 2 2 1 1 1 1 1 1 1 1 2 2 2 2 1 1 2 2 2 2 2 2 1 1 2 2 2 2 1 2 1 2 2 2 2 2 0 0 2 2 2 2 2 2 2 2 2 2 1 2 1 2 1 2 2 2 1 2 1 2 1 2 2 2 1 1 2 2 2 2 1 1 2 2 2 2 2 2 1 2 2 2 1 2 2 2 2 2 1 1 2 2 2 2 2 2 2 2 2 2 2 2 1 1 2 1 2 2 1 2 0 0 0 0 1 2 1 2 1 2 0 0 1 1 1 2 1 2 2 2 1 2 1 2 1 2 2 2 1 2 1 2 1 2 2 2 1 2 1 2 0 0 1 2 1 2 2 2 2 2 1 2 2 2 1 2 2 2 2 2 2 2 1 1 1 1 2 2 2 2 2 2 2 2 2 2 1 1 2 2 2 2 1 2 1 2 0 0 2 2 2 2 2 2 2 2 2 2 2 2 2 2 1 1 2 2 2 2 2 2 1 2 1 1 1 1 1 1 0 0 2 2 1 1 1 1 1 1 2 2 2 2 2 2 2 2 2 2 2 2 2 2 2 2 2 2 2 2 2 2 2 2 2 2 2 2 2 2 1 1 1 1 1 1 2 2 2 2 1 1 1 1 2 2 2 2 1 1 2 2 2 2 2 2 2 2 2 2 2 2 2 2 0 0 2 2 2 2 2 2 2 2 2 2 2 2 1 1 2 2 1 1 2 2 2 2 0 0 1 1 1 1 1 1 2 2 2 2 0 0 2 2 2 2 2 2 2 2 2 2 0 0 1 1 1 1 2 2 2 2 1 1 1 1 2 2 2 2 2 2 2 2 1 1 2 2 2 2 2 2 2 2 2 2 2 2 2 2 2 2 2 2 1 1 2 2 1 1 2 2 2 2 2 2 2 2 1 1 1 1 2 2 2 2 2 2 1 1 2 2 2 2 1 1 2 2 2 2 1 1 1 1 1 1 2 2 2 2 2 2 2 2 2 2 2 2 2 2 1 1 2 2 2 2 2 2 2 2 2 2 1 1 1 1 2 2 1 1 2 2 2 2 1 1 2 2 2 2 2 2 1 1 2 2 2 2 2 2 1 1 2 2 2 2 2 2 2 2 1 1 2 2 2 2 0 0 2 2 2 2 2 2 1 1 1 1 1 1 1 1 1 1 2 2 2 2 1 1 2 2 2 2 2 2 1 1 1 1 1 1 1 1 1 1 2 2 1 1 2 2 1 1 2 2 2 2 2 2 2 2 2 2 2 2 2 2 2 2 2 2 2 2 1 1 1 1 2 2 2 2 2 2 1 1 1 1 1 1 2 2 1 1 2 2 2 2 1 1 2 2 2 2 2 2 1 1 1 1 2 2 2 2 2 2 1 1 2 2 2 2 2 2 2 2 2 2 2 2 2 2 2 2 2 2 1 1 1 1 1 1 1 1 2 2 1 1 1 1 2 2 2 2 2 2 1 1 2 2 2 2 2 2 2 2 2 2 1 1 0 0 1 1 1 1 1 1 1 1 2 2 1 1 1 1 2 2 2 2 2 2 2 2 2 2 2 2 2 2 2 2 2 2 2 2 2 2 1 2 1 2 1 2 1 2 1 1 1 1 2 2 1 1 1 2 2 2 2 2 2 2 1 2 2 1 2 2 1 2 2 2 2 2 2 2 2 2 2 2 2 2 1 2 2 2 1 2 2 2 1 2 1 2 2 2 2 2 2 2 2 2 2 2 2 2 1 2 1 2 2 2 2 2 2 2 2 2 2 2 2 2 2 2 2 2 2 2 1 2 1 2 1 2 2 2 2 2 1 2 1 2 0 0 1 2 2 2 2 2 2 2 2 2 2 2 2 2 2 2 2 2 1 2 2 2 2 2 1 2 1 2 2 2 2 2 2 2 2 2 2 2 1 2 1 2 2 2 1 1 1 1 1 2 2 2 1 2 1 1 2 2 2 2 2 2 1 2 1 2 2 2 2 2 1 1 1 2 2 2 1 1 2 2 1 1 2 2 2 2 1 1 1 2 2 2 2 2 1 2 2 1 2 2 1 2 1 1 0 0 2 2 2 2 2 2 2 1 1 1 1 1 1 1 2 2 1 1 2 2 2 2 2 2 2 2 1 2 2 2 2 2 1 2 1 2 1 2 1 2 2 2 1 2 1 1 1 1 2 2 1 1 2 2 1 2 2 2 1 2 1 2 1 2 2 2 1 1 1 1 2 2 0 0 2 2 2 2 2 2 1 2 1 2 1 2 2 2 1 2 0 0 1 2 1 2 2 2 2 2 1 2 2 2 1 2 2 2 2 2 2 2 1 2 2 1 0 0 2 2 1 1 1 2 2 2 2 2 1 2 2 2 1 2 0 0 1 2 2 2 0 0 2 2 2 2 2 2 2 2 1 2 1 2 2 2 2 2 2 2 2 2 1 2 2 2 2 2 2 2 1 1 2 2 2 2 0 0 2 2 2 2 1 1 2 2 2 2 2 2 0 0 2 2 2 2 2 2 0 0 1 1 2 2 2 2 2 2 2 2 2 2 2 2 1 1 1 1 2 2 1 1 2 2 0 0 1 1 1 1 2 2 2 2 2 2 1 2 1 2 1 2 1 2 1 2 1 2 0 0 1 2 1 2 0 0 2 2 2 2 1 2 2 2 1 2 2 2 1 2 0 0 2 2 2 2 2 2 2 2 2 2 1 2 1 2 1 2 1 2 2 2 1 2 0 0 1 2 1 2 2 2 1 2 1 2 1 2 2 2 2 2 1 2 2 2 1 2 2 2 2 2 1 2 2 2 1 2 1 2 1 2 2 2 2 2 1 2 2 2 2 2 2 2 0 0 2 2 2 2 2 2 2 2 0 0 2 2 1 1 2 2 2 2 1 2 1 1 2 2 1 1 1 2 1 1 1 1 2 2 2 2 2 2 2 2 2 2 2 2 2 2 2 2 2 2 1 1 2 2 2 2 2 2 2 2 2 2 2 2 1 1 2 2 1 2 2 2 2 2 1 2 1 2 1 2 1 2 2 2 2 2 2 2 2 2 2 2 1 2 0 0 0 0 1 2 1 2 2 2 2 2 2 2 2 2 2 2 2 2 2 2 2 2 2 2 2 2 2 2 2 2 2 2 2 2 2 2 0 0 1 2 2 2 2 2 1 1 2 2 2 2 2 2 2 2 2 2 2 2 2 2 2 2 2 2 0 0 1 2 1 2 2 2 1 2 2 1 1 2 1 2 1 2 1 2 2 1 2 1 2 2 2 2 1 2 2 2 2 1 2 2 1 2 2 2 2 2 2 2 2 2 2 2 2 2 1 2 2 2 1 2 1 2 2 2 2 2 1 2 1 2 1 1 1 2 2 2 2 2 1 2 1 2 1 2 2 2 2 2 1 1 2 1 2 2 2 2 1 1 2 2 2 2 1 2 1 2 2 2 2 2 1 1 2 2 0 0 1 1 2 2 2 2 2 2 2 2 1 2 1 2 1 2 0 0 1 2 1 2 1 2 2 2 2 2 1 1 1 1 2 2 2 2 1 1 2 2 2 2 2 2 2 2 1 2 2 2 2 2 2 2 2 2 2 2 2 2 2 2 2 2 2 2 1 1 2 2 1 1 2 2 2 2 1 2 1 2 1 2 2 2 1 2 2 2 2 2 2 2 2 2 2 2 2 2 2 2 1 2 2 2 2 2 1 2 1 2 1 2 1 2 1 2 1 2 1 2 1 2 1 2 1 2 2 2 2 2 2 2 1 2 0 0 1 2 1 2 1 2 1 2 1 2 2 2 2 2 1 2 1 2 1 2 1 2 0 0 0 0 2 2 2 2 1 1 0 0 1 2 1 2 1 2 2 2 2 2 2 2 2 2 2 2 2 2 2 2 2 2 1 1 2 2 2 2 2 2 2 2 2 2 2 2 2 2 2 2 2 2 2 2 2 2 2 2 2 2 2 2 2 2 2 2 2 2 1 2 2 2 2 2 2 2 2 2 2 2 1 2 2 1 2 2 2 1 2 1 1 1 2 2 1 2 1 2 2 2 2 2 2 2 2 2 2 2 2 2 2 2 1 1 2 2 1 1 2 2 2 2 2 2 0 0 1 2 2 2 1 2 2 2 1 2 1 2 1 1 2 2 2 2 2 2 2 2 2 2 1 2 1 2 1 1 2 2 2 2 1 1 1 2 2 1 2 2 2 2 1 2 1 2 2 2 1 2 0 0 1 1 2 2 1 2 1 2 1 2 1 2 2 2 2 2 2 2 1 2 2 2 1 1 2 2 2 2 1 1 1 1 2 2 1 2 1 2 2 2 2 2 2 2 1 2 2 2 2 2 1 1 2 2 2 2 2 2 1 2 2 2 2 2 1 2 1 2 2 2 1 2 2 2 2 2 2 2 2 2 2 2 1 1 2 2 1 1 2 2 1 1 2 2 2 2 2 2 1 2 1 2 2 1 2 2 1 2 1 2 0 0 1 2 1 2 1 2 1 1 1 1 1 1 1 2 2 2 1 2 1 2 1 2 2 2 1 2 1 2 1 2 2 2 1 1 1 2 2 2 2 2 1 2 1 2 1 2 1 2 2 2 0 0 0 0 1 2 2 2 2 2 0 0 1 2 1 2 1 2 2 2 1 2 1 2 1 2 2 2 2 2 2 2 0 0 2 1 2 2 2 2 2 2 2 2 2 2 2 2 2 2 2 2 2 2 2 2 1 1 1 1 1 1 1 1 2 1 2 1 1 2 2 2 2 2 1 1 2 2 1 2 2 2 1 2 1 1 1 2 1 2 2 1 2 2 1 2 2 1 2 2 1 2 2 1 1 1 1 2 2 2 2 2 2 2 2 2 1 2 2 2 0 0 2 2 1 1 1 1 2 2 2 2 2 2 1 2 2 2 2 2 2 2 2 2 2 2 2 2 1 2 1 1 2 2 2 2 2 2 2 2 1 2 2 1 2 2 2 2 2 2 1 1 2 2 2 2 2 2 1 1 2 2 2 2 1 2 1 2 2 2 2 2 1 2 1 2 2 2 2 2 2 2 2 2 1 2 2 2 2 2 2 2 2 2 1 2 1 1 2 2 2 2 2 2 2 2 2 2 2 2 1 2 1 1 1 2 2 2 0 0 1 2 2 2 2 1 2 2 2 2 1 1 1 2 2 2 2 2 1 2 1 2 1 2 1 2 2 2 2 2 1 2 2 2 2 2 1 2 1 2 0 0 1 2 1 2 2 1 2 2 2 2 1 1 2 2 0 0 2 2 1 1 2 2 1 2 2 2 2 2 1 2 2 2 1 2 1 2 1 2 2 1 2 2 1 2 2 2 2 2 0 0 1 2 2 2 1 1 2 2 2 2 2 2 1 2 2 2 2 2 1 1 2 2 1 2 1 2 2 1 1 2 1 2 1 2 1 2 1 2 2 2 2 2 2 2 2 2 0 0 2 1 1 2 0 0 1 2 2 2 1 2 2 2 2 2 2 2 2 2 2 2 2 2 2 2 2 2 2 2 2 2 2 2 2 2 2 2 2 2 2 2 2 2 2 2 2 2 2 2 1 2 2 2 2 2 2 2 2 2 2 2 2 2 2 1 2 2 2 2 2 2 2 2 2 2 1 2 2 1 2 2 1 1 1 1 1 2 1 2 1 2 1 2 1 2 1 1 2 2 1 1 2 2 1 1 1 1 1 2 1 2 1 2 1 2 2 2 2 2 1 2 2 2 1 2 1 2 2 2 2 2 2 2 2 2 2 2 1 2 1 2 1 1 2 2 1 1 2 2 2 2 2 2 2 2 2 2 0 0 2 2 1 2 2 2 2 2 1 2 0 0 1 2 1 2 1 2 2 1 2 2 1 2 2 2 2 2 2 2 2 2 1 2 1 2 2 2 1 2 2 2 2 2 2 2 2 2 1 1 2 2 2 2 1 1 2 2 2 2 2 2 2 2 2 2 1 2 2 2 1 1 2 2 2 2 2 2 1 1 2 2 1 2 1 2 1 2 1 2 1 2 1 2 2 2 1 2 1 2 1 1 2 2 1 2 2 2 2 2 2 2 1 1 1 1 2 2 2 2 2 2 2 2 2 2 2 2 2 2 2 2 2 2 2 2 2 2 2 2 2 2 2 2 1 2 1 2 2 2 1 1 2 2 1 2 1 2 2 2 0 0 2 2 2 2 0 0 1 1 1 2 1 2 1 2 1 2 1 2 1 2 1 1 1 2 1 1 2 2 2 2 1 1 2 2 2 2 0 0 2 2 1 1 2 2 2 2 2 2 1 1 2 2 2 2 2 2 1 1 1 1 1 1 2 2 2 2 1 1 1 1 1 1 2 2 1 2 2 2 1 2 2 2 2 2 1 2 2 2 2 2 1 2 2 2 2 2 1 1 1 1 2 2 2 2 2 2 1 2 2 2 2 2 2 2 1 1 2 2 2 2 2 2 2 2 1 2 1 2 2 1 2 2 1 2 1 2 1 2 2 2 2 2 2 2 2 2 1 1 2 2 1 1 2 2 1 1 2 2 1 1 2 2 0 0 1 2 2 2 2 2 1 1 2 2 1 1 2 2 1 2 0 0 0 0 2 2 1 1 2 2 1 1 1 1 1 2 2 2 1 2 1 2 1 1 2 2 2 2 1 2 1 2 2 2 2 2 2 2 2 2 1 2 1 2 2 2 1 2 2 2 2 2 2 2 2 2 1 2 1 2 2 2 1 2 1 2 0 0 2 2 2 2 1 2 2 2 2 2 1 2 1 2 1 2 2 2 0 0 1 2 2 2 1 2 2 2 1 1 2 2 2 2 2 2 2 2 0 0 0 0 1 2 1 1 1 1 1 2 1 2 2 2 1 2 0 0 2 2 2 2 1 2 1 2 2 2 2 2 2 2 2 2 1 2 2 2 1 2 2 2 2 2 2 2 2 2 2 2 1 2 1 2 2 2 2 2 2 2 2 2 1 2 1 2 1 2 1 2 1 2 1 2 1 2 2 2 2 2 2 2 1 1 1 1 2 2 2 2 0 0 1 2 1 2 0 0 1 2 2 2 2 2 1 1 2 2 2 2 2 2 1 1 2 2 2 2 1 2 2 2 1 2 1 2 2 2 1 2 0 0 1 1 2 2 1 1 2 2 2 2 2 2 2 2 2 2 1 1 2 2 1 1 1 1 1 1 2 2 2 2 2 2 2 2 1 2 1 2 1 2 1 2 1 2 0 0 1 2 2 2 1 2 1 1 2 2 2 2 2 2 2 2 2 2 2 2 2 2 1 1 1 2 2 2 2 2 0 0 1 2 2 2 1 1 2 2 1 2 2 2 2 2 2 2 2 2 2 2 2 2 2 2 2 2 2 2 2 2 2 2 2 2 2 2 1 2 2 2 1 2 2 1 1 2 0 0 1 2 1 2 2 2 2 2 1 2 2 2 1 1 2 2 1 2 2 2 2 2 2 2 1 2 2 2 0 0 1 2 1 2 1 2 2 2 2 2 1 2 2 2 1 2 1 2 2 2 2 2 1 1 2 2 1 1 1 2 2 2 2 2 1 2 1 2 2 2 2 2 2 2 0 0 1 2 2 2 1 1 2 2 2 2 1 1 1 1 2 2 1 2 1 1 2 2 2 2 2 2 2 2 1 2 2 2 1 1 2 2 1 2 0 0 1 2 1 1 1 2 2 2 2 2 1 2 1 2 1 2 1 1 2 2 2 2 2 2 1 1 1 1 2 2 2 2 0 0 1 2 1 2 1 1 2 2 1 1 2 2 2 2 2 2 1 1 2 2 2 2 1 2 2 2 2 2 2 2 2 2 2 2 2 1 1 2 1 2 1 1 2 2 2 2 1 2 1 2 1 2 2 1 2 2 2 2 2 2 1 1 0 0 2 2 1 2 2 2 2 2 1 2 1 2 2 2 1 1 2 2 1 2 1 1 2 2 2 2 2 2 2 2 2 2 2 2 2 2 2 2 1 1 0 0 2 1 2 2 2 2 2 2 2 2 2 2 1 2 2 2 2 2 1 2 1 2 1 1 2 2 1 2 1 2 1 2 1 2 1 2 1 2 1 2 1 2 2 2 2 1 2 2 0 0 1 2 2 2 1 2 1 2 1 2 2 2 1 2 2 2 1 2 2 2 1 1 1 2 2 2 2 2 1 2 0 0 1 2 2 2 1 2 2 2 1 2 1 2 1 2 1 2 2 1 1 2 0 0 2 2 2 2 2 2 1 1 0 0 2 2 2 2 1 2 2 2 1 1 2 2 2 2 1 2 2 2 1 2 2 2 1 1 2 2 0 0 1 2 2 2 2 2 2 2 2 2 1 1 1 2 2 2 1 1 2 2 1 2 2 2 1 2 0 0 1 2 1 2 1 2 2 2 2 2 1 2 2 2 2 2 2 2 2 2 2 1 2 2 2 2 2 2 2 1 1 2 2 2 2 2 2 2 2 2 0 0 1 2 2 2 1 2 1 1 1 2 2 2 2 2 2 2 2 2 2 2 2 2 2 2 2 2 2 2 2 2 2 2 2 2 2 2 2 2 1 2 2 2 2 2 2 2 2 1 1 2 1 2 1 2 1 2 2 2 1 2 2 2 1 2 2 2 2 2 1 2 2 2 1 2 1 2 1 2 1 2 1 1 2 2 2 2 2 2 1 2 1 2 2 2 1 2 1 2 1 2 1 2 2 2 2 2 1 2 2 2 2 2 1 2 1 2 2 2 2 2 1 2 1 2 0 0 2 2 2 2 2 2 2 2 2 2 1 1 2 2 1 2 1 2 0 0 2 2 1 2 1 2 2 2 2 2 2 1 2 2 2 2 1 1 2 2 2 2 2 2 2 1 2 2 2 2 1 2 2 2 2 2 2 2 2 2 1 1 2 2 2 2 2 2 1 1 2 2 1 1 2 2 2 2 2 2 2 2 1 1 0 0 1 2 1 2 1 2 1 1 1 2 0 0 2 2 1 2 2 2 2 2 1 2 2 2 2 2 0 0 0 0 2 1 2 2 2 1 2 2 2 2 2 2 1 2 2 2 1 2 2 2 1 2 2 2 1 2 2 2 2 2 2 2 2 2 1 1 1 2 2 2 2 2 2 2 1 2 2 2 2 2 1 1 2 2 2 2 2 2 2 2 2 2 2 2 2 2 2 2 1 2 0 0 1 2 2 2 1 2 1 2 2 2 2 2 1 1 2 2 2 2 1 2 1 2 1 2 2 2 1 2 1 2 1 1 2 2 1 2 1 2 1 1 1 1 2 2 2 2 2 2 1 2 1 1 1 1 2 2 2 2 1 2 1 2 1 2 1 2 2 2 2 2 2 2 2 2 2 2 2 2 2 2 2 2 0 0 2 2 2 2 2 2 2 2 2 2 1 1 0 0 2 2 2 2 2 2 1 1 0 0 1 2 2 2 2 2 2 2 1 2 2 2 2 2 1 1 1 1 2 2 1 1 2 2 1 2 1 2 1 2 1 2 2 2 2 2 2 1 2 2 2 2 2 2 2 2 2 2 2 2 2 2 1 2 0 0 1 2 2 2 1 2 1 2 2 2 1 1 2 2 2 2 2 2 1 1 1 2 1 2 1 2 1 2 2 2 2 2 2 2 2 2 1 1 0 0 1 2 1 2 1 2 0 0 1 2 2 2 2 2 2 1 2 2 2 2 2 2 2 2 2 1 1 2 1 2 2 2 2 2 1 2 2 2 2 2 2 2 2 2 2 2 1 2 2 2 1 2 2 2 2 2 1 2 2 2 2 2 2 2 2 2 2 2 0 0 1 2 1 2 1 1 2 2 2 2 2 2 2 2 1 2 1 2 1 1 1 1 1 2 2 1 2 2 2 2 2 2 1 2 2 2 2 2 2 2 1 1 2 2 2 2 2 2 2 2 1 1 2 2 2 2 2 2 2 2 2 2 2 2 2 2 2 2 1 1 2 2 2 2 2 2 2 2 1 1 2 2 2 2 2 2 2 2 2 2 2 2 2 2 2 2 2 2 1 1 2 2 2 2 2 2 2 2 2 2 2 2 2 2 1 1 2 2 2 2 2 2 1 1 1 1 2 2 1 1 2 2 2 2 2 2 2 2 2 2 2 2 2 2 2 2 2 2 1 1 2 2 2 2 2 2 1 1 2 2 2 2 1 1 2 2 2 2 2 2 2 2 1 1 1 1 2 2 2 2 1 1 1 1 1 1 2 2 2 2 2 2 2 2 2 2 1 1 2 2 2 2 2 2 2 2 1 1 2 2 2 2 1 1 1 1 2 2 1 1 2 2 1 1 2 2 2 2 2 2 2 2 2 2 2 2 1 1 1 1 1 1 1 1 1 1 2 2 2 2 2 2 1 1 2 2 2 2 2 2 1 1 2 2 2 2 2 2 1 1 1 1 1 1 1 1 2 2 2 2 1 1 2 2 2 2 2 2 2 2 2 2 2 2 2 2 2 2 2 2 2 2 2 2 2 2 2 2 1 1 1 1 2 2 2 2 2 2 2 2 2 2 2 2 2 2 1 1 2 2 2 2 1 1 2 2 2 2 1 1 1 1 1 1 1 1 1 1 2 2 2 2 1 1 2 2 2 2 2 2 2 2 2 2 2 2 2 2 2 2 2 2 2 2 2 2 2 2 2 2 2 2 2 2 2 2 2 2 1 1 2 2 2 2 1 2 2 2 2 2 2 2 1 2 2 2 1 2 2 2 2 2 2 2 2 2 2 2 1 1 2 2 2 2 2 2 2 2 2 2 2 2 2 2 2 2 2 2 2 2 2 2 2 2 2 2 2 2 2 2 2 2 2 2 2 2 2 2 2 2 2 2 2 2 2 2 2 2 2 2 1 1 1 2 1 2 2 2 2 2 1 1 2 2 1 2 2 2 1 1 2 2 2 2 1 2 2 2 1 2 1 2 0 0 1 2 1 2 2 2 1 1 2 2 2 2 2 2 2 2 2 2 2 2 1 2 2 2 1 2 2 2 1 2 1 2 2 2 1 2 1 2 1 2 1 2 1 2 2 2 1 2 0 0 1 2 2 2 1 1 2 2 1 1 1 1 1 1 1 1 2 2 2 2 2 2 1 1 2 2 2 2 1 1 1 1 2 2 2 2 2 2 2 2 1 1 2 2 2 2 1 1 2 2 1 1 2 2 2 2 2 2 1 1 2 2 2 2 2 2 1 1 1 1 1 1 2 2 2 2 1 1 2 2 2 2 2 2 2 2 2 2 2 2 0 0 2 2 1 2 1 2 2 2 1 2 1 2 1 2 2 2 2 2 2 2 1 1 2 2 2 2 1 1 2 2 2 2 1 2 1 2 1 1 1 2 2 2 2 2 2 2 2 2 1 1 2 2 2 2 2 2 1 1 2 2 1 1 2 2 2 2 1 1 2 2 2 2 2 2 2 2 1 2 2 2 2 1 1 2 1 2 1 2 1 2 1 2 2 2 2 2 2 2 1 1 2 2 2 2 2 2 1 1 2 1 2 2 1 1 2 2 2 2 2 2 1 1 2 2 1 1 1 1 2 2 1 1 1 1 2 2 2 2 2 2 2 2 2 2 2 2 2 2 1 2 2 2 2 2 2 2 2 2 1 2 2 2 1 1 2 2 0 0 0 0 2 2 2 2 2 2 2 2 2 2 2 2 2 2 1 2 1 2 1 2 2 2 2 2 2 2 2 2 2 2 2 2 1 2 1 1 2 2 1 2 2 2 1 2 1 1 2 2 1 2 1 1 1 1 1 2 2 2 1 2 2 2 0 0 1 2 1 2 2 2 2 2 2 2 2 2 2 2 2 2 2 2 0 0 2 2 2 2 1 2 2 2 2 2 1 1 1 2 2 2 2 2 2 2 1 2 2 2 2 2 1 2 1 2 1 2 1 1 2 2 1 1 2 2 2 2 1 1 2 2 2 2 2 2 2 2 1 1 2 2 1 1 2 2 2 2 2 2 2 2 1 1 2 2 2 2 2 2 2 2 2 2 1 1 1 1 2 2 1 1 2 2 2 2 1 1 1 1 2 2 2 2 0 0 1 1 2 2 1 1 2 2 1 2 2 2 2 2 2 2 2 2 2 2 2 2 2 2 1 1 1 2 2 2 1 2 1 2 1 2 1 2 1 2 1 2 0 0 2 2 0 0 2 2 2 2 2 2 1 2 2 1 0 0 0 0 1 2 2 2 2 2 1 1 1 2 1 2 0 0 1 1 1 2 2 2 2 2 1 2 1 2 1 2 1 2 1 2 2 2 2 2 1 2 1 2 1 2 1 2 2 2 0 0 1 1 1 2 1 2 2 2 2 2 1 2 1 2 1 2 2 2 1 1 1 2 2 2 1 2 2 2 1 2 1 2 2 2 1 2 2 2 1 2 1 2 2 2 2 2 2 2 2 2 2 2 1 1 2 2 2 2 1 2 2 2 2 2 2 2 2 2 2 1 2 2 1 2 1 2 1 2 2 2 1 2 2 2 1 2 2 2 2 2 2 2 2 2 2 2 2 2 2 2 2 2 2 2 2 2 1 2 2 2 1 2 2 1 1 1 2 1 2 2 2 2 2 2 2 2 1 2 1 2 1 2 1 2 1 2 2 2 1 2 2 2 1 2 1 2 2 2 2 2 2 2 2 2 1 1 2 2 1 2 1 2 2 2 2 2 1 1 1 2 2 2 2 2 2 2 2 2 1 2 0 0 2 2 0 0 2 2 2 2 1 2 0 0 2 2 0 0 2 2 2 2 1 2 1 2 2 2 2 2 2 2 1 2 2 2 1 2 2 2 2 2 2 2 2 2 2 2 2 2 2 2 2 2 1 2 2 2 1 1 2 2 1 2 0 0 2 2 0 0 2 2 1 2 1 2 1 1 1 1 1 1 2 2 2 2 2 2 1 2 1 2 2 2 2 2 2 2 2 2 2 2 2 2 2 2 2 2 2 2 2 2 2 2 1 1 1 1 2 2 1 1 1 1 1 1 2 2 2 2 2 2 2 2 1 1 1 2 1 1 1 2 2 2 2 2 1 2 1 2 2 2 2 2 2 2 1 2 2 2 2 2 2 2 2 2 1 1 1 1 2 1 2 2 0 0 2 2 2 2 2 2 2 2 1 2 2 2 1 2 1 2 2 2 2 2 2 2 1 2 2 2 2 2 1 2 1 2 1 2 1 2 2 1 0 0 2 1 2 1 0 0 1 1 1 1 2 2 2 2 1 2 2 2 2 2 2 2 1 2 2 2 2 2 1 1 2 2 1 2 1 2 2 2 2 2 1 2 1 2 2 2 2 2 2 2 1 2 2 1 2 2 1 1 2 2 1 1 2 2 2 2 2 2 2 2 2 2 2 2 1 2 2 2 2 2 1 2 1 2 1 2 2 2 1 2 2 2 2 2 2 2 2 2 2 2 2 2 2 2 2 2 2 2 2 2 2 2 1 2 1 2 1 2 2 2 2 2 2 2 2 2 1 2 1 1 2 2 2 2 2 2 2 2 2 2 2 2 2 2 2 2 1 1 1 2 0 0 1 1 1 2 1 1 2 2 2 2 1 2 2 2 2 2 1 2 2 2 2 2 1 2 1 2 1 2 1 2 2 2 2 2 2 2 2 2 2 2 2 2 1 1 2 2 1 1 1 1 1 1 1 1 2 2 2 2 2 2 2 2 2 2 2 2 1 1 2 2 2 2 2 2 2 2 1 1 1 1 2 2 2 2 2 2 2 2 2 2 0 0 1 2 2 2 1 1 2 2 2 2 2 2 2 2 2 2 2 2 2 2 2 2 2 2 2 2 2 2 2 2 1 1 2 2 2 2 1 1 1 1 2 2 1 1 2 2 2 2 2 2 2 2 2 2 2 2 1 1 2 2 2 2 1 1 2 2 2 2 2 2 2 2 2 2 1 1 2 2 1 1 0 0 2 2 2 2 2 2 2 2 2 2 2 2 2 2 2 2 2 2 2 2 1 1 1 1 2 2 2 2 1 1 1 1 2 2 1 1 2 2 2 2 1 2 2 2 2 2 2 2 2 2 2 2 2 2 2 2 1 2 1 2 1 2 1 2 2 2 2 2 2 2 2 2 1 1 1 1 2 2 1 1 2 2 2 2 2 2 1 1 2 2 2 2 1 1 1 1 2 2 2 2 2 2 1 2 1 1 1 1 2 1 2 2 1 1 2 2 1 1 2 2 2 2 2 2 2 2 2 2 2 2 1 2 2 2 1 2 2 2 2 2 2 2 2 2 2 2 1 2 2 2 2 2 1 1 2 2 1 2 1 1 2 2 1 1 2 2 2 2 1 2 2 2 2 2 1 2 2 2 1 2 1 2 2 2 2 2 1 1 2 2 1 2 2 2 2 2 2 2 2 2 1 1 1 2 1 2 1 1 2 2 2 2 2 2 1 2 2 2 1 1 2 2 1 1 2 2 2 2 2 2 2 2 2 2 2 2 2 2 2 2 1 2 2 2 1 2 1 2 1 1 1 2 2 2 2 2 2 2 2 2 2 2 1 2 2 2 2 1 1 1 1 1 1 2 1 2 2 2 2 2 2 2 1 1 2 2 2 2 2 2 2 2 2 2 0 0 2 2 2 2 2 2 2 2 2 1 2 2 1 1 1 1 2 2 2 2 2 2 2 2 1 1 2 2 2 2 2 2 2 1 2 1 1 2 1 1 1 2 0 0 1 2 1 2 1 2 0 0 1 2 1 1 2 2 1 1 1 2 1 2 1 1 2 2 2 2 2 2 2 2 2 2 2 1 2 2 1 2 2 1 2 1 2 2 2 2 2 2 2 2 1 1 0 0 1 2 1 2 2 2 0 0 2 2 1 2 1 1 1 2 2 2 2 2 1 2 1 2 2 2 2 2 2 1 2 2 1 2 2 2 1 2 2 2 2 2 1 2 1 1 2 2 2 2 1 2 1 2 1 1 1 1 1 1 1 1 2 2 2 2 2 2 2 2 1 1 1 1 2 2 2 1 1 2 2 2 2 2 2 2 1 2 1 2 1 1 2 2 2 2 1 2 2 2 0 0 2 2 1 2 1 2 1 2 2 2 2 2 2 2 1 2 2 2 2 2 1 2 1 2 1 2 2 2 1 2 2 2 2 2 2 2 2 2 1 2 1 2 1 1 2 2 1 2 2 2 1 2 2 2 2 2 2 2 2 2 2 2 2 2 0 0 1 1 2 2 2 2 1 1 1 1 2 2 2 2 2 2 2 1 1 1 1 2 2 2 2 2 0 0 1 2 2 2 2 2 2 1 2 2 2 2 1 1 2 2 1 1 2 2 1 1 1 1 1 1 1 1 2 2 2 2 1 1 1 1 1 1 2 2 2 2 2 2 1 1 1 1 1 2 2 2 2 2 2 2 1 1 2 2 2 2 2 2 2 2 2 2 2 2 2 2 2 2 1 1 1 1 2 2 2 2 1 2 2 2 2 2 1 2 1 2 0 0 2 2 2 2 2 2 2 1 1 2 1 2 0 0 1 2 1 1 2 2 1 2 1 2 2 1 2 2 2 2 1 2 1 2 0 0 2 2 1 2 0 0 1 2 2 2 1 2 1 2 2 2 2 2 1 1 1 2 2 2 1 1 1 1 2 2 1 1 1 1 2 2 2 2 2 2 2 2 2 2 2 2 1 1 2 2 2 2 2 2 2 2 0 0 2 2 0 0 0 0 2 2 2 2 1 2 1 2 0 0 2 2 2 2 2 2 2 2 1 1 1 2 1 2 2 2 1 2 1 2 2 2 2 2 2 2 2 2 2 1 2 2 2 2 2 2 1 2 1 2 1 2 1 2 1 2 1 2 2 2 2 2 2 2 1 2 2 2 0 0 2 2 2 2 2 2 2 2 2 2 1 2 1 2 1 2 1 2 2 2 1 2 2 2 2 2 2 2 1 2 1 2 1 2 2 2 1 2 2 2 2 2 1 1 1 1 1 2 1 2 1 2 2 2 2 2 2 2 2 2 1 1 1 1 1 2 1 2 1 2 2 2 1 2 1 2 1 2 2 2 0 0 1 2 1 2 1 2 2 2 1 2 0 0 1 1 2 2 2 1 1 2 1 2 1 2 2 2 1 2 1 2 1 2 1 2 0 0 2 2 2 2 2 2 2 1 1 2 2 2 2 2 2 2 1 2 1 2 1 1 1 2 1 1 1 1 2 2 2 2 2 2 2 2 2 2 2 2 1 2 1 2 1 2 1 2 1 2 1 2 2 2 2 2 2 2 2 2 2 2 2 2 2 2 2 1 1 2 0 0 2 2 1 2 1 2 2 2 2 2 1 2 2 2 1 1 0 0 1 2 1 1 2 2 2 2 1 1 2 2 1 2 1 2 2 2 1 2 1 2 2 2 1 2 1 2 2 2 1 1 1 1 1 2 2 2 2 1 1 2 1 2 2 2 1 2 1 2 1 2 1 2 2 2 2 2 2 2 2 2 2 2 2 2 1 1 2 2 2 2 2 2 1 2 1 2 2 2 1 1 2 1 1 2 1 2 1 2 1 2 2 2 2 2 2 2 1 1 1 2 2 2 2 2 2 2 2 2 2 2 2 2 2 2 2 2 1 1 2 2 1 2 1 2 2 2 1 2 2 1 2 2 2 2 1 2 1 2 2 2 1 2 1 1 1 1 2 2 1 2 2 2 2 2 2 2 2 2 2 2 1 1 2 2 2 2 2 2 1 2 1 1 2 2 2 2 1 2 2 2 2 2 1 2 1 2 2 2 2 2 2 2 1 1 2 2 2 2 2 2 1 1 1 2 2 2 2 2 0 0 0 0 2 2 2 2 2 2 2 2 1 2 1 2 1 2 1 2 2 2 2 2 1 2 1 2 1 2 1 2 1 1 1 2 1 2 1 1 1 1 1 1 2 2 1 1 1 2 1 2 2 2 2 2 0 0 2 2 1 2 2 2 2 2 2 2 2 2 1 2 2 2 2 2 2 2 2 2 2 2 2 2 2 2 1 2 2 2 2 2 1 2 2 2 2 2 2 2 1 2 1 1 2 2 1 2 2 1 1 2 1 1 2 2 2 2 2 2 1 2 2 2 2 2 1 2 2 2 1 2 1 2 2 2 1 2 1 2 2 2 1 2 1 2 1 2 2 2 2 2 1 2 2 2 2 2 2 2 1 2 2 2 2 2 2 2 2 2 2 2 2 2 2 2 1 1 2 2 2 2 2 2 1 1 2 2 2 2 2 2 2 2 2 2 2 2 2 2 2 2 2 2 1 1 2 2 1 2 1 1 2 2 2 2 2 2 1 2 2 2 2 2 2 2 2 2 1 2 1 2 2 2 2 2 2 2 2 2 2 2 2 2 2 2 1 2 0 0 1 2 1 1 2 2 2 2 1 1 1 2 2 2 1 2 1 2 1 2 1 2 2 2 2 2 1 2 1 2 1 1 1 2 2 2 1 2 2 2 2 2 1 2 1 2 2 2 2 2 2 2 2 2 2 2 2 2 2 2 2 2 1 2 1 2 2 2 2 2 1 1 2 2 2 2 2 2 2 2 1 1 2 2 2 2 1 2 1 2 2 2 2 2 2 2 2 2 2 1 1 2 1 2 2 2 1 2 1 2 2 2 2 2 1 2 2 2 2 2 2 1 2 2 2 2 2 2 2 2 1 2 1 2 2 2 2 2 1 1 1 2 1 2 2 2 2 2 1 2 1 2 2 2 1 2 1 1 2 2 1 2 2 2 2 2 2 2 2 2 2 2 2 2 2 2 1 2 1 2 1 2 2 2 2 2 1 2 2 1 2 2 1 2 1 2 1 2 1 2 2 2 2 2 2 1 2 2 2 2 2 2 2 2 2 2 1 2 2 2 2 2 1 2 2 2 1 1 1 1 2 2 2 2 2 1 2 2 1 2 1 2 1 1 1 2 2 2 2 2 2 2 2 2 1 2 2 1 2 2 2 2 1 2 2 2 2 2 2 2 1 2 2 2 1 1 1 1 1 2 1 2 2 2 2 2 2 2 2 2 1 2 2 2 1 2 1 2 1 2 2 2 2 2 2 2 2 2 2 2 2 2 1 1 1 1 2 2 0 0 2 2 2 2 1 1 0 0 1 1 0 0 2 2 1 2 1 1 2 2 1 1 2 2 1 2 1 1 1 1 2 2 2 2 1 2 2 1 1 2 0 0 1 2 1 2 2 2 1 2 2 2 1 2 2 2 1 2 1 1 2 2 2 2 1 2 2 2 2 2 2 2 1 2 2 2 1 2 2 2 2 2 2 2 2 2 2 2 2 2 1 1 2 2 1 2 1 2 1 2 2 2 1 2 2 2 2 2 2 2 1 1 2 2 2 2 1 1 2 2 1 1 2 2 2 2 2 2 2 2 2 2 2 2 2 2 1 1 2 2 2 2 2 2 2 2 2 2 2 2 2 2 2 2 2 2 2 2 2 2 2 2 2 2 1 1 2 2 2 2 2 2 1 2 2 2 1 2 1 2 1 2 2 2 2 2 2 2 1 2 1 2 2 2 1 1 2 2 2 1 1 2 1 1 2 2 2 2 2 2 2 2 2 2 2 2 2 2 1 2 1 2 1 2 2 2 2 2 2 2 2 2 2 2 2 2 2 2 2 2 1 1 2 2 2 2 1 1 2 2 2 2 2 2 2 2 2 2 2 2 2 2 1 2 2 2 2 2 2 2 2 2 1 1 2 2 1 2 2 1 1 2 1 2 1 2 1 2 2 2 2 2 2 2 2 2 1 2 2 2 1 2 2 2 2 2 2 2 0 0 1 2 1 2 1 2 2 1 1 2 1 2 2 1 1 2 2 1 1 2 2 1 0 0 1 2 1 2 2 2 2 2 2 2 2 2 2 2 1 2 2 2 2 2 2 2 2 2 2 2 2 2 1 2 1 2 1 1 2 2 2 2 2 2 2 2 2 2 2 2 2 2 2 2 2 2 2 2 1 2 1 2 2 2 2 2 1 1 1 1 2 2 1 2 1 2 1 2 1 2 2 2 2 2 2 1 2 2 2 2 2 2 2 2 1 2 1 2 2 2 2 2 2 2 1 2 2 2 2 2 2 2 2 2 1 2 1 2 2 2 2 2 2 2 1 1 1 2 2 2 1 2 2 2 2 2 2 2 2 2 2 2 2 2 1 2 1 2 2 2 1 2 1 2 1 1 2 1 2 2 1 2 2 2 2 2 2 1 1 1 1 1 2 2 2 2 1 2 1 2 1 2 0 0 2 2 2 2 1 2 2 1 2 2 1 2 1 2 1 2 1 2 2 2 2 2 1 1 2 2 2 2 2 2 2 2 1 2 2 2 1 2 2 2 2 2 2 2 1 2 2 2 1 2 2 2 2 2 1 2 0 0 0 0 1 1 2 2 1 2 1 2 1 2 2 2 1 2 1 2 2 2 2 2 2 2 2 2 2 2 1 2 1 2 1 2 2 2 1 2 1 2 1 2 2 2 2 2 2 2 2 2 2 2 1 2 0 0 1 2 1 1 2 2 1 1 2 2 2 2 1 1 2 2 1 2 2 2 1 2 1 2 2 2 2 2 1 2 2 2 2 2 2 2 2 1 2 2 1 2 2 2 1 2 1 2 2 2 2 2 2 2 2 2 1 1 2 2 2 2 2 2 2 2 2 1 2 2 1 1 2 2 2 2 2 2 2 2 1 1 1 2 1 2 1 2 1 1 2 1 1 2 2 2 2 2 1 2 0 0 2 2 1 2 0 0 2 2 2 2 1 2 1 2 1 2 2 2 2 2 2 2 2 2 2 2 2 2 2 2 2 2 1 2 1 2 2 2 1 2 2 2 2 2 2 2 1 2 1 2 1 2 1 1 2 2 2 2 1 2 1 2 2 2 1 1 1 2 1 2 2 2 2 2 1 1 2 2 2 2 2 2 1 1 2 2 2 2 0 0 2 2 2 2 2 2 2 2 2 2 2 2 2 2 2 1 1 2 1 2 1 1 2 2 2 1 2 2 2 2 1 1 1 2 1 2 1 1 1 1 1 1 2 2 1 1 2 2 2 2 1 1 2 2 2 2 1 2 1 2 2 2 2 2 2 2 1 2 1 2 2 2 2 1 2 1 1 2 2 1 1 2 1 2 2 2 2 2 1 2 1 2 1 2 2 1 1 2 2 2 1 2 2 2 2 2 1 2 1 2 2 2 2 2 1 1 2 2 1 2 1 2 2 2 2 2 2 2 2 2 2 2 2 2 1 1 2 2 2 1 0 0 2 2 2 2 2 2 1 1 2 2 2 2 1 2 2 2 0 0 1 1 2 2 1 2 2 2 1 2 1 2 1 2 1 2 2 1 2 1 2 2 2 2 1 2 1 2 2 2 1 2 1 2 2 2 2 2 2 2 2 2 2 2 2 2 1 2 1 2 2 2 0 0 2 2 2 2 2 2 1 2 1 2 2 2 1 2 2 2 1 2 1 2 1 2 1 2 1 2 1 2 1 2 2 2 1 2 2 2 0 0 0 0 1 2 1 2 1 2 1 2 1 2 1 2 1 2 1 2 1 2 1 2 1 2 1 2 2 1 0 0 1 2 2 2 1 2 2 2 2 2 1 2 2 2 2 2 1 1 1 1 1 2 1 2 1 2 1 2 1 2 1 2 2 2 2 2 1 2 1 2 1 1 1 1 2 2 2 2 1 2 1 1 2 2 2 2 1 2 1 2 2 1 2 2 2 2 2 2 2 2 1 2 1 2 1 2 0 0 1 2 2 2 1 2 1 2 1 2 2 2 2 2 2 2 1 1 2 2 2 2 2 2 2 2 2 2 2 2 2 2 2 2 2 2 2 2 1 2 1 2 2 2 2 2 1 1 2 2 1 1 2 2 1 1 2 2 1 1 1 1 1 1 1 2 2 2 1 2 1 2 1 2 1 2 1 2 2 2 1 2 1 2 2 2 2 2 2 1 1 2 1 2 1 2 2 2 2 2 2 2 2 2 1 2 0 0 1 2 1 2 0 0 1 2 1 2 1 2 1 2 1 2 1 1 1 1 1 1 1 1 1 1 1 1 1 1 1 2 1 2 1 2 1 2 1 2 2 2 1 1 1 2 1 2 1 2 0 0 2 2 2 2 2 2 2 2 2 2 2 2 2 2 2 2 2 2 1 2 2 2 2 2 1 2 2 2 2 2 2 2 2 2 2 2 1 2 2 2 1 2 1 2 1 2 1 2 1 2 1 2 2 2 2 1 2 1 1 2 1 2 1 2 0 0 2 2 1 2 2 2 2 2 2 2 1 2 1 2 1 2 1 2 2 2 2 2 2 2 2 2 2 2 2 2 2 2 2 2 1 2 1 2 1 2 2 2 1 2 2 1 2 2 2 2 1 2 0 0 2 2 1 1 2 2 1 1 2 2 2 2 0 0 2 2 2 2 2 2 1 1 2 2 1 1 1 1 1 2 1 2 1 2 2 2 2 2 2 2 1 2 2 2 2 2 2 2 2 2 2 2 2 2 2 2 2 2 2 2 0 0 2 2 2 2 2 2 2 2 1 2 1 2 0 0 2 1 2 2 2 2 2 2 1 2 1 2 1 2 1 2 1 2 0 0 2 2 1 2 1 1 2 2 1 1 1 1 1 1 1 1 2 2 1 1 1 1 1 1 2 2 2 2 2 2 1 2 2 2 1 2 1 2 1 2 1 2 1 2 1 2 1 2 1 2 1 2 1 2 1 1 2 2 2 2 1 2 1 2 1 2 1 2 2 2 1 2 1 2 1 2 2 2 1 2 0 0 1 2 2 2 2 2 2 2 1 2 2 2 2 2 2 2 2 2 2 2 2 2 2 2 2 2 2 2 2 2 1 2 2 2 0 0 1 2 2 1 1 2 0 0 1 2 2 2 2 1 1 2 2 2 2 2 2 2 2 2 2 2 2 2 2 2 2 2 1 2 1 1 2 2 1 2 2 2 2 2 2 1 2 1 2 2 1 2 1 2 2 2 2 2 2 2 2 2 0 0 1 2 2 2 2 2 2 2 2 2 1 2 1 2 1 1 1 1 1 1 2 2 2 2 2 2 1 2 2 2 2 2 2 2 1 2 2 2 2 2 1 2 2 2 1 1 2 2 1 2 1 2 2 2 1 2 1 2 1 1 1 1 1 1 1 1 1 1 2 2 2 2 2 2 1 1 1 1 2 2 2 2 2 2 1 1 2 2 1 1 2 2 2 2 1 1 2 2 1 2 2 2 1 2 2 1 2 2 1 2 1 2 2 2 2 2 2 2 2 2 2 2 2 2 2 1 2 1 2 2 1 2 1 2 2 2 2 2 2 2 2 2 2 2 2 2 2 2 2 2 2 2 2 2 2 2 2 2 2 2 2 2 2 2 2 2 2 2 2 2 1 2 0 0 2 2 2 1 2 1 2 2 1 2 2 2 2 2 0 0 1 1 1 1 2 2 2 2 1 2 1 2 1 2 1 2 1 2 1 2 1 2 1 2 1 1 2 2 2 2 2 2 2 2 2 2 1 2 2 2 2 2 0 0 1 1 2 2 0 0 1 1 1 2 1 2 0 0 2 2 0 0 1 2 1 2 2 2 2 2 1 2 1 1 0 0 2 2 1 2 1 2 1 2 1 2 2 2 2 2 1 2 1 2 1 2 1 2 1 2 1 2 1 2 1 2 1 2 2 2 2 2 1 2 1 2 0 0 1 2 0 0 1 2 1 2 1 2 1 2 2 2 2 2 2 2 2 2 1 2 1 2 1 2 2 2 2 2 2 2 2 2 1 2 2 2 1 2 2 2 2 2 2 2 2 2 2 2 2 2 2 2 2 2 1 2 1 2 1 2 2 2 1 1 1 2 2 2 2 1 2 2 1 2 2 2 1 2 2 2 1 2 2 2 2 2 2 2 0 0 2 2 2 2 2 2 2 2 2 2 2 2 2 2 1 2 2 2 2 2 2 2 2 2 2 2 2 2 1 1 2 2 2 2 2 2 2 2 2 2 2 2 2 2 2 2 2 2 1 2 2 2 2 2 1 1 1 1 2 2 2 2 1 2 1 1 2 2 2 2 2 2 1 2 2 2 2 2 1 2 1 2 2 2 1 2 1 2 2 2 1 1 1 2 1 2 1 2 2 2 2 2 1 2 1 1 2 2 2 2 1 2 1 2 1 2 2 2 2 1 2 2 2 2 1 2 1 2 1 2 2 1 1 1 1 1 1 2 1 1 2 2 2 2 1 1 2 2 2 2 2 2 2 2 2 2 2 2 2 2 0 0 1 2 1 2 2 2 2 1 1 2 2 2 2 2 2 2 2 2 1 2 2 2 2 2 2 2 1 2 1 2 1 2 2 2 1 2 1 2 2 2 0 0 2 2 2 2 0 0 2 2 1 2 1 2 2 2 1 2 1 2 1 1 2 2 2 2 1 2 2 2 2 2 1 2 1 2 2 2 1 2 1 2 1 2 1 2 2 2 2 2 2 2 2 2 1 2 2 2 2 2 1 2 1 2 2 2 2 2 1 2 1 2 1 2 2 2 2 2 1 1 2 2 2 2 2 2 1 1 1 2 1 1 2 2 1 1 2 2 2 2 2 2 0 0 2 2 2 2 2 2 2 2 1 2 1 2 2 2 2 2 2 2 2 2 2 2 1 1 1 1 1 1 2 2 2 2 2 2 2 2 1 1 1 2 1 2 2 2 2 2 2 2 1 1 1 1 2 2 2 2 2 2 1 2 1 2 1 2 1 1 1 1 1 1 2 2 1 1 1 2 2 2 2 2 2 1 1 1 1 1 2 2 1 1 1 1 2 2 2 2 2 2 1 2 2 2 1 1 1 1 2 2 1 2 1 2 2 2 0 0 1 2 1 2 1 2 2 2 1 1 1 1 2 2 2 2 2 2 2 2 2 2 2 2 1 1 1 2 1 2 1 2 2 1 2 2 2 2 1 2 1 2 1 2 2 2 2 2 1 2 2 2 1 2 0 0 2 2 1 2 0 0 2 2 1 2 1 2 1 2 2 2 0 0 1 2 2 2 1 2 2 2 1 1 2 2 1 2 1 2 1 2 0 0 2 2 1 2 1 2 1 2 2 2 2 2 2 2 1 2 2 1 2 2 2 2 2 2 2 2 1 2 1 2 2 2 2 2 1 2 1 2 1 2 1 2 0 0 1 2 1 2 0 0 0 0 1 2 2 2 1 2 2 2 2 2 1 2 2 2 2 2 1 2 2 2 0 0 1 2 1 2 1 2 1 2 2 2 2 2 2 2 2 2 2 2 2 2 2 2 2 2 2 2 2 2 1 1 2 2 1 1 1 1 1 1 2 2 2 2 2 2 2 2 2 2 1 1 2 2 2 2 2 2 2 2 2 2 2 2 2 2 2 2 2 2 1 1 2 2 2 2 2 2 2 2 1 1 1 2 1 2 1 2 1 2 1 2 1 1 1 2 1 2 1 2 2 2 2 2 2 2 2 2 1 1 2 2 1 1 2 2 2 2 2 2 2 2 2 2 2 2 2 2 2 2 2 2 1 1 1 1 1 1 1 1 2 2 1 1 1 1 2 2 2 2 2 2 2 2 1 1 2 2 2 2 2 2 2 2 2 2 2 2 2 2 2 2 2 2 2 2 1 1 2 2 2 2 2 2 2 2 1 1 2 2 2 2 1 1 2 2 1 1 1 1 2 2 2 2 2 2 2 2 2 2 1 1 2 2 2 2 2 2 2 2 1 2 1 2 2 2 2 2 2 2 2 2 2 2 2 2 1 2 2 2 1 2 1 2 2 2 1 2 1 2 2 2 2 2 1 2 2 2 1 2 2 1 1 2 1 2 1 2 2 2 2 2 2 2 2 2 1 2 2 2 2 2 2 2 2 2 2 2 2 2 2 2 2 2 2 2 1 2 1 2 2 2 2 2 2 2 1 2 2 2 2 2 2 2 1 2 1 2 2 2 1 2 1 1 1 2 1 2 1 2 2 2 2 2 2 2 2 2 1 2 2 2 2 2 1 2 1 2 1 2 2 2 2 2 2 2 2 2 2 2 2 2 1 1 1 2 1 2 2 2 2 2 2 2 2 2 2 2 2 2 2 2 2 2 1 1 1 1 1 1 2 2 2 2 1 2 2 2 2 2 1 1 2 2 1 2 2 2 1 2 2 2 2 2 1 1 1 1 2 2 2 2 1 2 2 2 2 2 2 2 2 2 1 2 2 1 2 2 1 1 2 2 2 2 1 1 2 2 1 2 1 2 1 2 1 2 1 2 1 2 0 0 1 2 2 2 2 2 1 2 1 2 2 2 2 2 1 2 1 2 1 2 2 2 1 2 2 2 2 2 1 2 2 2 1 2 1 1 2 2 2 2 2 2 2 2 2 2 2 2 1 2 1 2 1 2 1 1 2 2 0 0 2 2 2 2 0 0 2 2 2 2 1 1 2 2 1 2 1 1 2 2 2 2 1 1 2 2 2 2 2 2 1 1 1 1 1 1 1 1 2 2 2 2 2 2 1 1 2 2 1 1 2 2 2 2 2 2 1 2 0 0 1 2 2 2 1 1 1 2 2 2 2 2 2 2 2 2 1 2 0 0 1 2 1 2 2 2 2 2 2 2 2 2 1 2 0 0 1 2 2 2 1 2 1 2 2 2 1 2 2 2 2 2 2 2 2 2 1 2 0 0 2 2 2 2 1 2 2 2 1 2 2 2 2 2 2 2 1 1 0 0 2 2 2 2 1 2 2 2 2 2 2 2 1 2 2 2 1 1 1 1 0 0 2 2 2 2 2 2 1 2 1 2 0 0 1 2 2 2 1 1 1 2 1 2 0 0 2 2 2 1 2 2 1 2 1 2 2 2 1 2 2 2 1 2 2 2 2 2 1 2 2 2 1 2 1 2 1 2 1 2 2 2 1 2 1 1 1 2 2 2 2 2 1 1 1 1 1 1 2 2 2 2 1 2 2 2 2 2 2 2 2 2 1 2 1 2 2 2 2 2 2 2 2 2 1 2 2 2 2 2 2 2 2 2 2 2 2 2 2 2 2 2 2 2 1 2 2 2 2 2 2 2 2 2 1 2 2 2 2 2 2 2 1 2 1 2 2 2 2 2 2 2 2 2 2 2 1 2 2 2 2 2 1 2 2 2 2 2 2 2 2 2 0 0 1 2 1 2 2 2 1 2 2 2 0 0 1 2 1 2 1 2 1 2 2 2 1 2 1 2 1 2 2 1 1 2 1 2 1 2 1 2 0 0 2 2 2 2 2 2 2 2 1 2 0 0 0 0 2 2 1 2 2 2 1 2 2 2 0 0 2 2 2 2 2 2 1 1 2 2 1 2 1 2 2 2 2 2 2 2 2 2 2 2 1 2 2 2 1 2 1 2 1 2 1 2 2 1 1 2 2 2 2 2 0 0 1 2 1 2 2 1 0 0 2 2 1 2 1 2 2 2 0 0 1 2 2 2 2 2 1 2 2 2 2 2 0 0 1 2 1 1 2 2 2 2 2 2 2 2 1 2 1 2 1 1 1 2 1 2 2 1 1 2 2 2 1 2 2 2 2 2 2 2 1 2 2 2 1 1 1 2 2 2 2 2 2 2 2 2 2 2 2 2 2 2 2 2 2 2 1 1 1 2 1 2 2 1 2 2 1 2 1 2 2 2 2 2 2 2 1 1 1 1 1 1 2 2 1 1 1 2 1 2 1 2 2 2 1 2 1 2 2 2 2 2 1 2 2 2 1 1 1 2 1 1 2 2 2 2 2 2 2 2 1 2 1 2 2 2 2 2 1 2 1 2 1 1 2 2 2 2 0 0 2 2 1 2 2 2 2 2 2 2 2 2 2 2 1 1 2 2 2 2 2 2 2 2 2 2 2 2 2 2 1 1 1 1 2 2 2 2 1 1 2 2 2 2 2 2 2 2 1 1 1 1 1 1 1 1 1 2 1 2 1 2 2 2 2 2 1 2 2 2 1 2 0 0 1 2 2 2 1 2 1 2 1 2 1 2 1 2 2 2 2 2 1 1 2 2 1 1 1 2 2 2 2 2 1 2 0 0 2 2 1 2 1 2 1 2 2 2 2 2 1 2 2 2 2 2 2 2 2 2 1 2 2 2 2 2 2 2 2 2 2 2 0 0 1 1 1 1 2 2 2 2 2 2 2 1 1 2 1 2 0 0 1 2 1 2 2 2 2 2 1 1 2 2 2 2 2 2 2 2 1 2 2 2 2 2 1 2 2 2 2 2 2 2 2 2 2 1 1 2 2 2 2 2 1 2 2 2 1 2 1 2 1 1 1 1 1 1 1 1 1 2 1 2 1 2 1 1 1 2 2 2 1 1 1 2 1 1 1 2 1 2 2 2 1 2 1 2 2 2 2 2 2 2 2 2 1 1 2 2 2 2 1 1 1 1 1 1 1 2 2 2 1 2 1 2 1 2 2 1 1 2 2 2 2 2 2 2 1 1 2 2 1 1 2 2 2 2 2 2 2 2 2 2 2 2 1 2 1 2 1 2 1 1 2 2 2 2 2 2 1 2 1 1 2 2 2 2 2 2 2 2 2 2 2 2 2 2 1 1 2 2 2 2 2 2 1 1 1 2 1 2 2 2 0 0 1 2 1 2 0 0 2 1 2 2 1 2 1 2 2 2 1 1 1 2 1 2 2 2 2 2 1 2 2 2 2 2 2 2 2 2 2 2 2 2 1 1 2 2 1 1 1 1 1 1 1 1 1 1 2 2 2 2 2 2 2 2 2 2 2 2 2 2 2 2 2 2 1 2 2 2 1 2 2 2 2 2 1 2 1 2 2 2 2 2 2 2 1 2 2 2 2 2 1 1 1 1 2 2 1 2 1 2 2 2 1 2 1 2 2 2 2 2 2 2 2 2 1 1 2 2 2 2 1 2 2 2 2 2 1 1 2 2 2 2 2 2 2 2 2 2 1 1 2 2 2 2 2 2 2 2 1 2 2 2 1 2 1 2 1 2 2 2 2 2 2 1 2 1 1 2 1 2 1 2 0 0 1 2 1 2 0 0 1 2 1 2 1 2 2 2 2 1 2 2 1 2 2 2 2 2 1 2 2 2 1 1 2 2 1 1 1 1 2 2 0 0 2 2 1 2 1 2 2 1 1 2 1 2 1 2 2 2 1 1 1 2 2 2 2 2 1 1 2 2 0 0 1 1 2 2 2 2 1 2 1 2 2 2 2 2 0 0 2 2 1 2 1 2 1 2 2 2 2 2 1 1 1 2 1 2 2 2 2 2 2 2 1 1 1 2 2 2 2 2 2 2 2 2 1 2 2 2 2 2 1 1 2 2 2 2 2 2 2 2 2 2 2 2 2 2 2 2 1 1 1 2 2 2 2 2 1 1 2 1 2 2 2 2 1 2 2 2 1 2 2 2 1 2 2 2 2 2 2 2 2 2 2 2 2 2 2 2 2 2 2 2 2 2 1 1 1 1 2 2 1 2 2 2 1 2 1 2 1 2 1 2 1 2 2 2 2 2 2 2 1 2 1 2 2 2 2 2 2 2 2 2 1 2 1 1 1 1 1 1 1 2 1 2 1 2 1 2 1 2 1 2 2 2 1 2 2 2 2 2 2 2 2 2 1 1 2 1 1 2 1 2 1 2 2 2 1 2 1 2 2 2 2 2 2 2 2 2 1 1 2 2 2 2 1 1 1 1 0 0 1 1 1 1 2 2 2 2 2 2 2 2 2 2 2 2 2 2 2 2 2 2 2 2 1 2 1 2 1 2 2 2 1 2 1 2 1 2 1 2 1 2 2 2 2 2 1 1 2 2 2 2 2 2 2 2 1 1 1 1 1 1 2 2 2 2 1 2 1 2 1 1 1 1 2 2 0 0 1 1 2 2 2 2 2 2 1 2 2 2 2 1 2 2 2 2 2 2 1 2 1 2 1 2 2 2 2 2 1 2 1 2 1 2 2 2 2 2 1 2 1 2 2 2 1 2 2 2 2 2 1 2 1 2 1 2 0 0 2 2 0 0 1 2 2 1 2 2 2 2 2 2 0 0 2 2 2 2 1 1 2 2 2 2 2 2 2 2 2 2 0 0 1 1 1 2 1 2 1 2 1 2 2 2 2 2 2 2 2 2 1 2 2 2 2 2 2 2 1 2 1 1 2 2 2 2 2 2 2 2 1 1 1 1 2 2 0 0 2 2 2 2 1 2 2 2 1 1 2 2 2 2 2 2 2 2 2 2 2 2 2 2 1 1 1 2 1 1 1 1 2 2 2 2 1 1 2 2 2 2 2 2 1 1 1 1 1 1 2 2 2 2 1 1 0 0 2 2 2 2 2 2 2 2 2 2 1 1 2 2 2 2 2 2 2 2 1 1 2 2 0 0 2 2 2 2 2 2 1 1 2 2 1 1 2 2 2 2 1 1 2 2 2 2 1 1 2 2 2 2 2 2 1 1 2 2 2 2 2 2 2 2 2 2 1 1 2 2 1 1 2 2 2 2 1 1 2 2 2 2 2 2 2 2 2 2 2 2 2 2 2 2 2 2 2 2 2 2 2 2 2 2 2 2 1 1 1 1 2 2 1 1 2 2 1 1 1 1 2 2 2 2 1 1 2 2 1 1 2 2 2 2 1 1 1 1 2 2 1 1 2 2 1 1 1 1 2 2 1 1 1 1 2 2 2 2 2 2 2 2 2 2 2 2 2 2 2 2 1 1 1 1 2 2 2 2 2 2 2 2 2 2 2 2 1 1 2 2 1 1 2 2 2 2 2 2 2 2 1 1 1 1 2 2 2 2 2 2 2 2 2 2 2 2 2 2 2 2 2 2 2 2 2 2 1 1 2 2 1 1 1 1 2 2 2 2 2 2 1 1 2 2 2 2 2 2 2 2 1 1 2 2 2 2 2 2 2 2 2 2 1 1 2 2 2 2 2 2 2 2 2 2 2 2 2 2 2 2 2 2 2 2 1 1 1 1 1 1 2 2 2 2 2 2 2 2 1 1 2 2 1 1 2 2 2 2 2 2 2 2 2 2 0 0 2 2 2 2 2 2 2 2 2 2 2 2 2 2 1 1 2 2 2 2 1 1 2 2 2 2 2 2 2 2 2 2 2 2 2 2 2 2 2 2 2 2 2 2 2 2 2 2 2 2 2 2 1 1 1 1 2 2 2 2 1 1 2 2 1 2 1 1 1 2 1 2 2 2 2 2 2 2 2 2 2 2 2 2 1 2 1 2 2 2 2 2 1 2 1 2 2 2 2 2 1 2 1 2 1 1 2 2 2 2 0 0 2 2 1 2 2 2 2 2 1 2 2 1 1 2 0 0 2 2 1 2 2 2 2 2 2 2 1 1 2 2 2 2 2 2 2 2 2 2 1 1 1 2 0 0 1 2 2 2 2 2 1 2 2 2 2 2 2 2 1 2 2 2 1 1 1 1 2 2 2 2 2 2 1 2 1 2 1 2 2 2 2 2 1 1 1 2 1 2 1 2 2 2 2 2 2 2 2 2 1 2 2 2 2 2 2 2 2 2 2 2 2 2 1 2 2 2 2 2 1 2 2 2 1 2 2 2 2 1 2 2 0 0 2 2 1 1 2 2 2 2 2 2 2 2 1 1 2 2 1 1 2 2 2 2 2 2 2 2 1 1 1 1 1 1 2 2 2 2 2 2 2 2 2 2 2 2 2 2 2 2 2 2 2 2 2 2 2 2 2 2 1 1 2 2 2 2 1 1 2 2 2 2 2 2 2 2 2 2 2 2 1 1 1 1 2 2 1 1 2 2 2 2 1 1 2 2 2 2 2 2 2 2 1 1 2 2 2 2 2 2 2 2 2 2 1 1 2 2 1 1 2 2 2 2 2 2 1 1 2 2 2 2 2 2 1 1 2 2 2 2 2 2 1 2 1 2 1 2 0 0 1 2 1 1 1 1 2 2 2 2 1 2 2 2 1 2 1 2 2 2 1 2 1 2 2 2 1 1 1 1 2 2 1 2 2 2 2 2 1 2 1 2 1 2 2 2 1 2 1 2 1 2 1 1 1 2 2 2 2 2 2 2 1 1 1 1 2 2 2 2 2 2 2 2 1 1 1 1 1 1 2 2 1 1 2 2 2 2 2 2 1 1 1 1 1 1 2 2 2 2 2 2 2 2 2 2 1 1 2 2 2 2 2 2 2 2 2 2 2 2 2 2 2 2 1 1 2 2 2 2 1 1 2 2 2 2 1 1 2 2 2 2 1 1 2 2 2 2 2 2 2 2 2 2 2 2 1 1 1 1 2 2 2 2 0 0 1 1 2 2 1 1 1 1 1 1 1 1 2 2 1 1 1 1 2 2 2 2 2 2 1 1 2 2 2 2 2 2 2 2 2 2 2 2 2 2 2 2 1 1 2 2 2 2 2 2 2 2 2 2 2 2 2 2 2 2 1 1 2 2 2 2 2 2 1 1 1 1 2 2 1 1 2 2 1 2 2 2 1 2 2 2 0 0 2 2 1 2 2 2 2 2 1 2 1 2 1 2 2 2 2 2 1 1 2 2 2 2 1 1 1 2 2 2 1 2 1 2 1 2 1 2 1 1 1 1 1 1 1 2 1 2 1 2 2 2 2 2 2 2 2 2 2 2 1 1 2 2 2 2 2 2 2 2 2 2 1 1 1 1 1 1 1 1 1 1 2 2 1 1 2 2 2 2 1 1 2 2 2 2 2 2 2 2 2 2 2 2 2 2 2 2 2 2 2 2 2 2 2 2 2 2 2 2 2 2 2 2 2 2 2 2 2 2 2 2 2 2 2 2 2 2 2 2 2 2 2 2 2 2 2 2 2 2 2 2 2 2 0 0 2 2 2 2 2 2 2 2 2 2 2 2 2 2 2 2 2 2 2 2 2 2 2 2 2 2 2 2 2 2 2 2 2 2 1 2 1 2 2 2 2 2 2 2 1 2 0 0 1 2 1 2 1 2 1 2 1 2 2 2 2 2 2 2 1 2 1 2 1 2 1 2 2 2 1 2 1 2 2 2 2 2 2 2 1 2 2 1 2 2 1 2 2 2 2 2 2 2 2 1 1 2 2 1 1 2 1 2 1 1 1 1 1 1 2 2 2 2 1 2 2 2 2 2 2 2 2 2 1 2 1 2 1 2 1 2 1 2 1 1 1 1 1 1 1 1 2 2 2 2 1 1 2 2 1 1 2 2 2 2 1 1 1 1 1 1 1 1 2 2 1 1 2 2 2 2 2 2 2 2 1 1 2 2 2 2 2 2 2 2 2 2 1 1 2 2 1 1 2 2 2 2 2 2 1 1 2 2 2 2 2 2 1 1 2 2 2 2 2 2 2 2 2 2 2 2 2 2 2 2 2 2 2 2 2 2 2 2 1 1 2 2 1 1 2 2 1 1 1 1 1 1 1 1 1 1 1 1 2 2 2 2 2 2 2 2 1 1 2 2 2 2 2 2 2 2 2 2 1 1 2 2 2 2 2 2 2 2 2 2 2 2 2 2 2 2 2 2 2 2 2 2 2 2 2 2 2 2 2 2 1 2 0 0 1 2 2 2 1 2 2 2 2 2 2 2 2 2 2 2 2 2 1 2 1 2 2 1 1 2 1 1 2 2 1 1 2 2 1 2 1 2 2 2 2 2 2 2 2 2 1 2 2 2 2 2 2 2 2 2 2 2 2 2 2 2 2 2 1 1 2 2 2 2 1 2 2 2 1 2 1 2 2 2 1 1 2 1 2 2 2 2 2 2 2 2 2 2 2 2 2 2 2 2 2 2 2 2 2 2 2 2 2 2 1 1 2 2 0 0 2 2 2 2 2 2 1 1 1 1 1 1 2 2 2 2 2 2 2 2 2 2 1 1 1 1 2 2 2 2 2 2 2 2 1 1 2 2 2 2 1 1 2 2 1 1 1 1 2 2 2 2 0 0 1 1 2 2 1 1 1 1 2 2 2 2 2 2 2 2 2 2 2 2 1 1 1 1 1 1 2 2 1 1 2 2 1 1 1 1 2 2 2 2 1 1 2 2 2 2 1 1 1 1 1 1 1 1 2 2 2 2 2 2 1 1 2 2 2 2 2 2 1 1 2 2 2 2 2 2 2 2 1 2 1 2 1 1 2 2 2 2 2 2 2 2 2 2 2 2 2 2 2 2 2 2 2 2 2 2 2 2 2 2 1 1 1 2 2 2 1 2 2 2 1 2 2 2 2 2 1 2 1 2 2 2 2 2 2 2 1 2 2 2 1 2 2 2 1 2 1 2 1 2 2 2 2 2 2 2 1 1 2 2 1 1 1 1 2 2 1 1 1 1 2 2 2 2 2 2 1 2 1 2 2 2 2 2 2 2 2 2 1 2 2 2 2 2 2 2 2 2 2 2 1 2 1 2 1 1 1 2 2 2 2 2 2 2 1 2 2 2 1 1 2 2 2 2 2 2 2 2 1 2 1 2 2 2 2 2 1 2 2 2 1 2 2 2 1 1 2 2 2 2 1 2 2 2 2 2 1 2 1 2 1 1 2 1 2 2 2 2 2 2 2 2 1 2 1 2 2 2 2 2 1 1 1 2 2 2 2 2 1 2 2 2 2 2 2 2 2 2 2 1 2 2 1 2 1 1 1 1 2 2 2 2 2 2 1 2 1 1 2 2 1 2 1 2 1 1 2 2 2 2 2 2 1 2 1 2 2 2 1 2 1 2 0 0 2 2 2 2 1 2 1 2 2 2 1 2 1 2 1 2 2 2 1 2 1 2 1 2 2 2 2 2 2 1 2 2 1 1 2 2 1 2 1 2 1 2 1 2 2 2 2 2 2 2 1 2 2 2 2 2 2 2 2 2 2 2 1 2 1 2 2 1 1 2 1 2 1 2 1 2 1 2 2 2 1 2 2 2 1 2 2 2 2 2 1 2 2 2 2 2 1 2 2 2 1 1 2 2 1 2 1 1 2 2 2 2 2 2 2 2 1 2 2 1 2 2 1 2 2 2 2 2 1 1 1 1 1 2 1 2 1 2 2 2 1 2 1 1 2 2 2 2 1 1 1 2 2 2 2 2 2 2 2 2 2 2 1 2 1 2 2 2 2 2 2 2 2 2 2 2 2 2 2 2 1 2 2 2 2 2 1 2 0 0 1 1 2 2 2 2 2 2 1 2 2 2 2 2 2 2 1 1 2 2 1 2 2 2 2 2 1 2 2 2 2 2 2 2 2 2 2 2 2 2 1 2 2 2 1 2 2 2 2 2 2 2 2 2 2 2 2 2 1 2 1 2 2 2 2 2 1 2 2 2 2 2 2 2 1 2 2 2 1 2 2 2 2 2 1 2 2 2 2 2 1 2 2 2 1 2 2 2 2 2 1 2 1 2 2 2 1 2 2 2 2 2 2 2 1 1 2 2 2 1 2 2 2 2 1 1 2 2 2 2 1 2 2 2 1 2 2 2 1 2 2 1 1 1 2 2 2 2 2 2 2 2 1 1 2 2 2 2 1 2 2 2 1 2 1 2 2 2 2 2 1 1 1 2 1 2 2 2 2 2 2 2 1 2 1 1 2 2 1 2 1 1 1 2 2 2 1 2 2 2 2 2 1 2 1 2 1 2 2 2 2 2 2 2 2 2 2 2 2 2 1 2 1 2 2 2 2 2 2 2 1 2 2 2 2 2 2 2 1 2 2 2 1 2 1 1 2 2 2 2 1 2 1 2 2 2 2 2 2 2 2 2 2 2 2 2 2 2 2 2 2 2 2 2 1 1 2 2 1 1 1 1 1 1 1 1 1 1 1 1 1 2 1 2 1 2 2 2 1 2 2 2 1 1 2 2 2 2 2 2 1 2 2 2 1 2 1 2 2 2 2 2 1 2 1 2 2 2 1 1 2 2 2 2 1 2 1 2 1 2 1 2 1 2 1 2 1 2 2 2 2 2 2 2 2 2 2 2 2 2 2 2 1 2 2 2 2 2 2 2 2 2 2 2 2 2 2 2 2 2 1 1 2 2 2 2 2 2 2 2 2 2 2 2 2 1 0 0 1 2 2 1 1 2 2 2 2 2 2 2 2 2 1 2 2 2 1 2 2 2 1 2 2 2 2 2 2 2 1 2 2 2 2 2 2 1 2 2 2 2 2 2 1 2 1 2 2 2 2 2 2 2 1 2 2 2 1 2 1 2 2 2 1 1 2 2 1 2 1 2 2 2 2 2 2 2 2 2 2 2 2 2 1 1 2 2 2 2 1 1 2 2 2 2 1 1 1 1 2 2 2 2 1 2 2 2 1 2 2 2 2 2 2 2 1 2 2 2 2 2 2 2 2 2 2 2 0 0 1 1 1 1 2 2 1 2 1 2 1 2 2 2 2 2 1 1 1 2 1 2 1 2 2 2 1 2 1 2 1 1 2 2 1 2 1 2 1 2 2 2 1 1 2 2 0 0 2 2 2 2 1 1 1 2 2 2 2 2 1 2 1 1 1 2 2 2 1 2 1 2 2 2 2 2 2 1 1 2 1 2 1 2 2 2 1 2 0 0 2 1 1 2 2 2 2 2 1 1 2 2 1 1 2 2 2 2 2 2 1 1 2 2 2 2 2 2 2 2 2 2 2 2 2 2 2 2 2 2 2 2 2 2 1 1 1 1 1 1 2 2 1 1 1 1 2 2 2 2 2 2 2 2 2 2 2 2 2 2 2 2 2 2 1 2 2 2 2 2 2 2 2 2 2 2 1 2 2 1 2 2 1 2 1 2 1 2 1 2 1 1 1 2 1 2 1 2 1 2 1 2 2 2 1 2 2 2 1 2 1 2 2 2 2 2 1 2 1 2 1 2 1 2 2 2 1 2 1 2 2 2 2 2 2 2 2 2 2 2 2 2 2 2 2 2 2 2 2 2 2 2 1 2 1 1 1 1 1 2 2 2 2 2 2 2 2 2 1 2 2 2 2 2 1 1 1 1 1 1 1 2 1 2 1 2 1 2 1 2 1 2 2 2 1 2 2 2 1 2 2 2 2 2 2 2 1 2 1 2 2 2 2 2 2 2 2 2 2 2 1 2 2 2 1 1 1 1 2 2 2 2 1 2 1 2 2 2 1 2 1 2 1 2 1 2 1 2 2 2 2 2 2 2 2 2 2 2 1 2 1 1 2 2 1 2 1 2 1 2 2 2 0 0 2 1 1 2 2 2 1 2 1 1 0 0 1 2 2 2 2 2 2 2 1 1 1 1 0 0 2 2 2 2 2 2 2 2 2 2 1 1 2 2 2 2 2 2 2 2 2 2 1 1 2 2 2 2 2 2 2 2 1 1 2 2 1 1 2 2 2 2 1 1 2 2 2 2 2 2 2 2 2 2 2 2 1 1 2 2 2 2 2 2 2 2 2 2 2 2 2 2 2 2 2 2 1 1 2 2 1 1 2 2 1 1 1 1 2 2 2 2 1 1 2 2 1 1 1 1 2 2 2 2 1 1 2 2 1 1 1 1 1 1 2 2 1 1 2 2 2 2 2 2 2 2 2 2 2 2 1 1 2 2 2 2 2 2 2 2 2 2 1 1 2 2 1 1 2 2 2 2 2 2 1 1 2 2 2 2 2 2 1 1 2 2 2 2 1 2 2 2 2 1 2 2 2 2 2 2 2 2 2 2 2 2 2 2 2 2 2 2 2 2 2 2 1 2 1 2 2 2 1 1 2 2 2 2 2 2 1 2 1 2 2 2 1 2 2 2 2 2 1 2 2 2 1 2 1 2 1 2 1 2 1 2 1 1 0 0 1 2 2 1 2 2 1 2 2 2 1 1 2 2 2 2 2 2 2 2 2 2 2 2 2 2 2 2 2 2 2 2 2 2 2 2 2 2 2 2 2 2 2 2 2 2 2 2 1 1 2 2 2 2 2 2 2 2 2 2 2 2 2 2 2 2 1 1 2 2 2 2 1 2 0 0 2 2 2 2 1 2 2 2 2 2 2 2 2 2 1 1 1 1 1 1 2 2 1 2 0 0 1 2 1 2 1 2 2 2 2 2 1 2 1 2 2 2 2 1 2 2 2 2 2 2 2 2 2 2 1 2 2 2 2 1 2 2 2 2 2 1 2 2 2 2 1 1 2 2 1 1 1 1 0 0 2 2 2 2 2 2 2 2 2 2 2 2 2 2 2 2 2 2 1 1 2 2 2 2 2 2 2 2 2 2 2 2 1 1 1 1 2 2 1 1 2 2 1 1 1 1 2 2 2 2 2 2 1 1 2 2 2 2 2 2 2 2 2 2 2 2 1 1 2 2 2 2 2 2 2 2 2 2 2 2 1 1 2 2 1 1 1 2 2 2 2 2 1 2 1 2 1 2 1 2 2 2 2 2 1 2 1 2 2 2 1 2 1 1 2 2 2 2 1 2 1 2 1 2 1 2 1 2 1 2 0 0 2 2 1 1 2 2 2 2 2 2 2 2 2 2 2 2 2 2 2 2 1 2 1 2 1 2 1 1 2 2 2 2 2 2 1 1 2 2 1 2 2 1 1 1 2 2 2 2 2 2 2 2 1 1 1 1 2 2 2 2 2 2 1 2 2 2 1 2 2 2 1 2 1 1 1 2 1 2 1 2 1 1 1 2 2 2 2 2 2 2 2 2 2 2 1 2 2 2 1 2 2 2 2 2 2 2 2 2 2 2 2 2 1 1 2 2 2 2 1 2 2 2 1 2 2 2 2 2 2 2 2 2 2 2 2 2 0 0 1 1 2 2 1 2 2 2 1 2 2 2 1 1 2 2 1 2 2 2 1 1 2 2 2 2 2 2 2 1 2 2 2 2 1 2 2 2 2 2 2 2 2 2 1 2 1 1 1 2 1 2 1 2 2 2 1 2 2 2 2 2 1 1 2 2 2 2 2 2 2 2 2 2 1 1 1 2 2 2 2 2 1 1 2 2 2 2 2 2 2 2 2 2 2 2 2 2 1 2 1 1 1 2 0 0 2 1 2 2 2 2 2 1 1 2 1 1 2 2 2 2 2 2 1 2 2 2 2 2 0 0 1 1 1 1 2 2 2 2 2 2 2 2 2 2 1 1 2 2 2 2 1 1 2 2 2 2 1 1 1 2 1 2 0 0 1 2 2 2 2 2 1 2 2 2 1 2 2 2 2 2 2 2 1 2 2 2 1 2 1 2 2 2 2 2 1 1 2 2 1 1 1 2 2 2 2 2 2 2 2 2 1 2 2 2 1 2 2 2 2 2 2 2 2 2 2 2 2 2 2 2 2 2 2 2 2 2 2 2 1 2 1 2 1 1 1 2 1 2 0 0 2 1 1 1 1 2 2 2 1 1 1 1 1 1 2 2 2 2 2 2 2 2 2 2 1 2 2 2 1 2 1 2 0 0 1 1 2 2 2 2 2 2 2 2 1 1 2 2 2 2 2 2 2 2 2 2 2 2 1 2 2 1 2 2 2 2 1 2 1 2 2 2 2 2 1 2 2 2 1 1 1 2 2 2 2 2 0 0 1 1 1 2 1 2 1 2 1 2 1 2 1 2 1 2 2 2 2 2 2 2 2 2 2 2 2 2 1 2 2 2 1 2 1 2 1 2 1 2 2 2 1 2 2 1 2 2 2 2 1 2 2 2 2 2 2 2 1 1 1 2 1 2 2 2 1 2 2 2 2 2 2 2 2 2 1 2 1 1 1 2 1 2 1 2 2 2 2 2 2 1 2 2 1 2 2 2 2 2 1 2 1 2 2 2 2 2 2 2 1 1 1 2 2 2 2 2 2 2 2 2 1 2 2 2 1 1 2 2 1 1 2 2 2 2 2 2 2 2 1 2 1 2 1 2 2 2 1 2 0 0 1 2 2 2 2 1 1 2 1 2 2 2 1 1 0 0 2 2 2 2 2 2 2 1 1 2 2 1 2 2 1 2 2 2 1 2 2 2 1 2 2 2 2 2 2 2 1 2 1 2 2 2 2 2 1 2 2 2 1 2 2 2 2 2 2 2 1 2 0 0 2 2 1 2 1 2 2 2 2 2 2 2 2 2 2 2 1 2 2 2 1 2 2 2 1 2 2 2 2 2 1 2 1 2 2 2 2 2 2 2 2 2 2 2 2 2 2 2 2 2 2 2 2 2 2 2 2 2 1 1 0 0 1 2 2 2 2 2 2 2 2 2 1 2 1 2 2 1 2 2 2 2 2 2 2 2 2 2 1 1 1 2 2 1 1 2 2 2 2 2 1 2 1 2 2 2 2 2 1 2 2 2 2 2 1 1 1 2 0 0 2 1 2 1 1 2 1 2 2 2 1 2 1 2 1 2 1 2 0 0 1 2 2 2 1 1 1 1 2 2 2 2 2 2 1 1 2 2 0 0 2 2 2 2 1 2 2 2 2 2 2 2 2 2 1 1 1 2 2 2 2 2 2 2 2 2 2 2 1 2 1 2 1 2 1 2 1 2 2 2 2 2 1 2 2 2 2 2 2 2 2 2 2 2 2 2 2 2 2 2 2 2 1 2 2 2 2 2 2 2 2 2 2 2 2 2 1 2 1 2 2 2 2 1 1 1 2 2 1 2 2 2 1 2 1 2 1 2 0 0 2 1 2 2 0 0 2 2 2 2 2 2 1 2 2 2 2 2 2 2 1 2 0 0 1 2 2 2 1 1 1 1 2 2 2 2 2 2 2 2 1 2 2 2 2 2 2 2 1 2 1 2 1 2 2 2 2 2 1 2 1 2 1 2 2 2 1 2 1 2 2 2 2 2 2 2 2 2 1 2 1 2 2 2 2 2 2 2 2 2 2 2 2 2 2 2 1 2 2 2 2 2 2 2 2 2 1 1 2 2 2 2 2 2 1 1 1 2 2 2 2 2 2 2 1 2 2 2 2 2 1 1 2 2 1 2 1 2 2 2 2 2 1 2 2 2 2 2 1 2 2 2 2 2 2 2 1 2 2 2 0 0 2 2 1 2 1 2 1 2 2 2 0 0 2 1 2 1 1 2 2 2 2 2 1 2 1 2 0 0 1 1 2 2 2 2 1 2 2 2 2 2 2 2 1 2 1 1 1 2 1 2 1 2 2 1 1 2 2 2 2 2 2 2 2 2 2 2 2 2 1 2 1 1 1 1 2 2 2 2 2 2 1 1 1 2 1 2 1 1 1 2 2 1 1 2 1 2 0 0 2 2 2 2 2 2 2 2 2 2 2 2 2 2 2 2 0 0 2 1 2 2 2 2 1 2 2 2 1 1 2 2 2 2 1 2 2 2 0 0 2 2 2 2 2 2 1 2 2 2 2 2 1 1 1 1 2 1 2 2 2 2 1 1 2 2 2 2 1 2 2 2 1 1 1 2 2 1 1 2 1 2 1 2 2 2 2 2 1 2 0 0 2 2 2 2 2 2 1 2 0 0 1 2 1 1 0 0 2 2 1 1 2 2 2 2 1 1 1 2 2 2 2 2 2 2 1 1 1 1 1 1 2 2 1 2 1 2 2 2 2 2 2 2 2 2 1 1 2 2 1 1 2 2 2 2 2 2 2 2 2 2 1 1 2 2 2 2 1 1 2 2 2 2 1 1 1 1 2 2 2 2 2 2 2 2 2 2 2 2 1 2 1 1 1 2 2 2 2 2 1 1 1 1 0 0 1 2 2 2 1 2 0 0 0 0 2 2 1 2 2 2 1 1 2 2 1 2 1 1 2 2 1 2 2 2 2 2 2 2 2 2 1 2 1 2 1 2 2 2 2 2 2 2 2 2 1 1 1 2 1 2 2 2 2 2 2 2 1 2 2 2 0 0 2 2 1 1 1 1 2 2 1 1 2 2 2 2 1 1 2 2 2 2 2 2 1 1 1 1 2 2 2 2 2 2 2 2 2 2 2 2 0 0 1 1 2 2 2 2 2 2 1 1 1 2 2 2 1 2 1 1 1 2 1 1 2 2 1 1 2 2 2 2 1 1 1 1 2 2 2 2 2 2 1 1 2 2 2 2 2 2 2 2 1 1 1 1 1 1 1 1 2 2 1 1 2 2 2 2 1 2 1 2 0 0 2 2 1 1 2 2 2 1 2 2 2 2 1 2 1 2 2 2 2 2 2 2 2 2 2 2 2 2 1 1 1 1 1 1 2 2 2 2 2 2 2 2 2 2 2 2 2 2 2 2 2 2 2 2 2 2 1 1 2 2 1 1 1 1 2 2 2 2 1 1 2 2 2 2 2 2 2 2 1 1 2 2 1 1 2 2 2 2 1 1 2 2 2 2 2 2 2 2 2 2 2 2 2 2 2 2 1 1 1 1 2 2 2 2 2 2 2 2 2 2 1 2 2 2 2 2 2 2 2 2 0 0 2 2 2 2 1 2 2 1 2 2 2 2 1 2 2 2 1 1 1 2 2 2 1 2 2 2 1 1 1 2 2 1 1 2 2 2 1 2 1 2 1 1 2 2 2 2 2 2 2 2 1 2 1 2 1 2 1 2 2 2 1 1 2 2 1 2 2 2 2 2 1 1 2 2 2 2 2 2 1 2 2 2 2 2 2 2 2 2 2 2 2 2 2 2 2 2 2 2 2 2 2 2 0 0 1 1 2 2 1 2 1 2 1 2 1 2 2 2 2 2 2 2 1 1 2 2 2 2 2 2 1 1 2 2 1 1 1 2 0 0 2 2 2 2 2 2 1 2 2 1 1 1 1 2 2 2 1 2 1 2 2 1 2 2 2 2 2 2 2 2 2 2 2 2 2 2 1 2 2 2 2 2 2 2 2 1 1 1 1 1 2 2 2 2 1 1 2 2 2 2 2 2 2 2 2 2 2 2 2 2 2 2 2 2 1 2 1 2 2 2 1 2 1 2 1 2 2 2 1 2 2 1 2 2 2 2 2 2 2 2 2 2 1 1 1 2 2 2 1 2 2 2 2 2 1 1 2 2 1 2 1 2 1 2 1 2 1 2 2 2 1 2 1 2 1 1 2 2 2 1 2 1 2 2 1 1 1 1 2 2 2 2 2 2 2 2 2 2 2 2 2 2 2 2 2 2 2 2 2 2 2 2 1 1 2 2 2 2 1 1 1 1 1 1 2 2 2 2 1 1 1 1 1 1 1 1 2 2 2 2 2 2 1 1 2 2 2 2 2 2 2 2 2 2 2 2 1 1 2 2 2 2 2 2 2 2 2 2 2 2 2 2 2 2 2 2 1 1 2 2 2 2 2 2 2 2 1 1 1 1 2 2 2 2 2 2 2 2 2 2 2 2 2 2 2 2 2 2 2 2 1 2 1 2 2 2 2 2 2 2 2 2 2 2 1 1 2 2 2 2 1 2 1 1 1 1 2 2 1 2 0 0 2 2 1 1 1 2 1 2 2 2 2 2 2 2 1 2 2 2 2 2 2 2 2 1 2 2 2 2 2 2 2 2 0 0 1 2 2 2 1 1 1 2 2 2 2 2 2 2 2 2 2 2 2 2 0 0 1 2 2 2 2 2 2 2 2 2 1 1 2 2 1 2 2 2 2 2 2 2 2 2 2 1 2 2 2 2 2 2 2 2 1 1 2 2 1 1 1 2 1 2 2 2 1 2 1 2 1 2 1 2 2 2 2 2 2 2 1 2 2 2 2 1 2 2 1 2 2 2 2 2 0 0 0 0 2 2 2 2 1 2 1 2 2 2 2 2 2 2 1 1 2 1 1 2 1 2 1 2 1 2 1 2 2 2 2 2 2 2 2 2 1 2 2 2 2 2 2 2 2 2 2 2 0 0 2 2 2 2 2 2 2 2 1 1 2 2 1 2 2 2 1 1 1 1 2 2 2 2 2 2 1 1 2 2 2 2 2 2 2 2 2 2 2 2 1 1 2 2 2 2 1 1 1 2 2 2 1 2 1 2 1 2 2 2 1 2 1 2 1 1 2 2 0 0 2 2 2 2 1 1 1 2 1 2 1 2 1 2 2 2 1 2 2 2 1 2 1 2 1 2 1 2 1 1 2 2 1 1 2 2 2 2 2 2 2 2 2 2 2 2 2 2 2 2 1 2 2 2 2 2 2 2 2 2 2 2 2 2 2 2 1 2 1 1 1 2 2 2 1 1 2 2 2 2 2 2 2 2 2 2 1 1 2 2 1 1 2 2 2 2 2 2 2 2 1 2 2 2 2 2 2 2 2 2 1 2 1 1 0 0 2 2 2 2 1 2 2 1 2 2 1 2 2 2 2 1 2 2 2 2 2 2 2 2 2 2 2 2 2 2 0 0 1 1 2 2 2 2 1 1 1 1 2 2 1 1 2 2 2 2 1 1 1 1 1 2 2 2 2 2 2 2 2 2 2 2 2 2 1 2 1 2 1 2 2 2 1 2 2 2 2 2 2 1 2 1 2 2 2 2 2 2 1 2 2 2 2 2 2 2 1 2 2 2 2 2 2 1 2 2 1 2 1 2 1 2 2 2 2 2 2 2 2 2 1 2 1 2 1 2 1 1 2 2 1 2 2 2 1 2 1 1 1 2 2 2 2 2 2 2 1 1 2 2 2 2 1 1 2 2 2 2 2 2 0 0 2 2 1 2 2 2 2 2 1 2 1 2 1 2 2 2 1 1 1 2 1 2 2 2 1 1 1 1 2 2 2 2 2 1 1 2 2 2 1 2 1 2 2 2 1 2 2 2 1 2 2 2 1 2 2 2 2 2 2 1 2 2 2 2 1 2 1 2 1 2 2 2 2 2 1 1 2 2 1 1 2 2 2 2 2 2 2 2 2 2 2 2 2 2 2 2 2 2 2 2 1 1 1 1 2 2 2 2 2 2 1 1 2 2 1 1 1 1 2 2 1 1 2 2 2 2 1 1 2 2 2 2 2 2 2 2 2 2 2 2 2 2 2 2 2 2 2 2 1 2 2 2 0 0 1 2 1 2 2 2 2 2 2 2 1 1 1 2 1 2 1 1 2 2 2 2 1 1 2 2 1 2 2 2 1 2 2 2 2 2 1 2 2 2 2 2 2 2 1 1 0 0 2 2 2 2 2 2 1 1 2 2 2 2 2 2 2 2 2 1 2 2 1 2 2 2 2 2 1 2 1 2 1 2 1 2 2 2 2 2 2 2 1 2 1 2 2 2 1 2 1 2 2 2 1 2 2 2 2 2 2 2 2 2 2 2 1 2 1 2 2 2 1 2 1 2 1 2 2 2 1 2 2 2 2 2 2 2 1 2 1 2 1 2 2 2 1 1 1 1 1 1 2 2 2 2 2 2 1 2 1 2 0 0 2 2 2 2 1 2 0 0 1 2 1 1 1 2 1 1 2 2 2 2 2 2 2 2 2 2 2 2 2 2 2 2 2 2 1 2 0 0 2 2 1 2 1 2 1 2 1 2 1 2 2 2 2 2 2 2 2 2 2 2 2 1 1 2 2 2 1 2 2 2 1 2 2 2 2 2 2 2 2 2 2 2 2 2 2 2 2 2 2 2 1 1 1 1 2 2 1 1 1 1 2 2 1 1 2 2 2 2 2 2 2 2 2 2 2 2 2 2 0 0 0 0 1 2 2 2 2 2 2 2 1 2 1 2 1 2 2 2 1 2 1 2 2 2 1 2 2 2 1 1 2 2 0 0 1 2 2 2 2 2 1 2 2 2 2 2 2 1 2 2 2 2 1 1 1 2 2 2 1 2 2 2 2 1 2 1 1 2 2 2 1 2 2 2 2 1 1 2 1 2 1 2 2 2 1 2 1 2 1 2 1 2 2 1 1 2 1 2 1 2 1 2 2 2 2 2 2 2 2 2 1 1 1 1 1 1 2 2 2 2 2 2 2 2 2 2 2 2 1 2 1 2 2 2 1 2 2 2 1 2 2 2 2 2 1 2 1 2 2 2 1 1 1 1 2 2 1 1 1 2 1 2 1 2 1 2 1 1 2 2 2 2 2 2 1 2 2 1 2 2 1 2 1 2 1 2 1 2 1 2 1 2 1 1 1 1 1 1 1 1 2 2 2 2 1 1 2 2 1 1 1 2 2 2 1 2 2 2 2 2 1 2 2 2 2 2 2 2 2 2 1 2 1 1 2 2 2 2 1 1 1 2 2 1 1 2 1 2 2 2 1 2 1 2 2 2 1 1 2 2 1 1 1 2 2 2 2 2 2 2 2 2 1 2 2 2 1 2 2 2 0 0 2 2 2 2 1 2 1 2 2 2 2 2 2 2 2 2 2 2 2 2 2 2 1 1 2 2 2 1 2 1 2 2 2 2 1 2 1 1 2 2 2 2 2 2 2 2 2 2 2 2 2 2 2 2 2 2 2 2 2 2 1 2 0 0 0 0 0 0 0 0 1 2 1 2 1 2 1 2 1 2 1 2 2 2 2 2 2 2 2 2 1 2 2 2 2 2 2 2 2 2 2 2 2 2 1 2 2 2 2 2 2 2 1 1 1 1 2 2 2 2 1 2 1 1 1 2 2 2 2 2 2 2 2 2 2 2 2 2 1 1 2 2 2 2 2 2 1 1 1 1 1 2 0 0 0 0 1 2 2 2 2 1 2 1 1 2 1 2 2 2 1 2 2 2 1 1 1 2 2 2 1 1 2 2 2 2 1 2 2 2 2 2 2 2 2 2 2 2 2 2 1 1 1 2 2 2 1 2 2 2 2 2 2 2 2 2 2 2 2 2 2 2 1 1 2 2 2 2 1 2 1 2 1 2 2 2 2 2 0 0 2 2 2 2 1 1 1 2 2 2 2 2 1 1 1 2 1 2 1 2 1 2 1 1 2 2 2 2 2 2 2 2 1 2 2 2 1 1 2 2 1 2 2 2 2 2 1 2 2 2 1 2 2 2 1 2 1 2 2 2 2 2 2 2 2 2 1 2 2 2 2 1 2 2 1 2 2 2 2 2 2 2 2 2 1 1 1 2 2 2 2 2 2 2 2 2 1 1 2 2 1 1 1 2 0 0 1 1 1 1 2 2 2 2 2 2 2 2 2 2 1 2 1 2 2 2 1 2 1 1 1 2 1 1 2 2 1 2 1 1 2 2 1 1 1 1 1 1 2 2 2 2 2 2 2 2 2 2 2 2 2 2 1 2 1 2 2 2 2 2 2 2 1 2 2 2 1 2 2 2 1 2 1 2 2 2 2 2 2 2 2 2 2 2 2 2 2 2 2 2 2 2 2 2 2 2 2 2 2 2 2 2 2 2 1 2 2 2 1 1 1 1 0 0 2 2 2 2 2 2 2 2 1 2 1 2 2 2 2 2 2 2 2 2 1 1 1 2 1 1 1 1 1 2 2 2 2 2 2 2 1 2 1 2 1 2 1 2 1 2 1 2 2 2 1 2 1 2 2 2 2 2 2 1 2 2 1 2 2 2 2 2 2 2 2 2 2 2 2 2 2 2 2 2 2 2 1 2 2 2 2 2 1 1 1 2 1 2 1 2 2 2 1 2 1 1 2 2 2 2 2 2 2 2 1 2 1 2 2 2 2 2 1 2 1 2 1 2 1 2 0 0 2 2 1 2 1 2 1 2 1 2 2 2 2 2 2 2 1 1 1 1 2 2 2 2 1 1 1 1 1 2 1 2 2 2 1 1 1 2 2 2 1 1 2 2 2 2 1 2 1 2 1 2 1 2 2 2 1 2 1 1 1 1 2 2 2 2 2 2 1 2 2 2 1 2 2 2 2 2 2 2 2 2 1 2 2 2 2 2 2 2 1 2 2 2 2 2 2 2 2 2 1 2 2 2 1 2 2 2 2 2 2 2 2 2 1 1 2 2 2 2 1 2 2 2 2 2 1 2 2 2 1 2 1 1 1 2 2 2 1 1 2 2 2 2 2 2 2 2 2 2 1 1 2 2 2 2 2 2 1 1 2 2 2 2 2 2 2 2 1 2 1 1 2 2 2 2 2 2 2 1 2 2 1 2 1 2 2 2 2 2 1 1 1 1 1 1 2 2 2 2 1 2 2 2 1 2 1 2 1 1 1 1 2 2 2 2 2 2 2 2 1 2 1 2 2 2 1 2 2 2 1 2 1 2 2 2 1 2 2 2 1 2 2 2 2 2 2 2 2 2 2 2 2 2 2 2 1 2 2 2 2 1 2 2 1 2 2 2 1 2 1 1 1 2 2 2 1 2 2 2 2 2 1 2 2 2 1 1 2 2 2 2 1 2 0 0 2 2 0 0 0 0 1 2 2 2 2 2 2 2 2 2 2 2 1 1 2 2 2 2 1 2 2 2 1 1 2 2 2 2 1 2 1 1 2 1 1 2 2 2 1 1 1 2 2 2 1 1 1 2 1 2 2 2 1 2 2 2 1 2 2 1 1 2 2 2 1 1 1 1 2 1 2 2 2 2 1 1 1 1 1 1 1 1 1 2 2 2 1 2 2 2 2 2 2 2 2 1 2 2 2 2 2 2 2 2 2 2 2 2 2 2 2 2 2 2 2 2 1 1 1 1 1 1 2 2 0 0 2 2 2 2 2 2 1 1 1 2 2 2 1 2 1 2 1 2 2 2 2 2 2 2 1 2 2 2 1 2 0 0 2 2 2 2 2 1 2 2 2 2 2 2 1 2 1 2 2 2 2 2 1 2 1 1 2 2 2 1 2 2 2 2 2 2 1 2 1 2 2 2 2 2 2 2 2 2 2 2 1 2 1 2 2 2 2 2 1 2 1 2 1 2 2 2 1 2 1 2 2 2 1 2 2 2 1 2 1 2 0 0 1 2 1 2 2 2 2 2 2 2 2 2 2 2 1 1 2 2 1 2 1 2 0 0 2 2 2 2 1 2 2 2 1 2 0 0 2 2 2 2 2 2 2 2 1 2 2 2 2 2 2 2 0 0 2 1 1 2 0 0 1 2 2 2 2 2 2 2 1 2 2 2 2 2 2 2 2 2 2 2 2 2 2 2 2 2 2 2 2 2 2 2 2 2 1 2 2 2 2 2 2 2 1 2 2 2 1 2 2 2 2 2 1 2 0 0 2 1 2 2 2 2 1 2 2 2 1 2 1 2 2 2 2 2 2 2 2 2 1 2 2 2 1 1 1 1 2 2 2 2 2 2 2 1 1 2 2 2 2 2 0 0 2 2 1 2 1 2 2 2 1 2 1 2 2 2 1 1 1 1 2 2 2 2 2 2 2 2 1 1 2 2 1 2 2 2 2 2 2 2 2 2 1 2 1 1 2 2 1 2 1 2 1 2 2 2 1 2 2 2 1 2 2 2 2 2 2 2 1 1 0 0 1 2 2 2 2 2 2 1 2 2 1 2 2 1 2 1 2 2 1 2 1 2 1 1 2 2 0 0 2 2 2 2 2 2 1 1 2 2 1 1 2 2 1 1 2 2 2 2 2 2 2 2 2 2 2 2 2 2 2 2 2 2 2 2 2 2 2 2 2 2 2 2 1 1 1 1 2 2 1 1 0 0 2 2 2 2 1 1 1 1 1 1 1 1 0 0 1 1 1 1 2 2 2 2 2 2 0 0 2 2 1 1 1 1 2 2 2 2 1 1 1 1 1 1 2 2 2 2 1 1 2 2 2 2 2 2 2 2 2 2 2 2 2 2 2 2 2 2 2 2 1 1 1 1 1 1 2 2 1 1 2 2 1 2 1 2 1 2 1 2 1 2 1 2 1 2 1 2 2 2 1 2 1 2 2 2 2 2 2 2 2 2 2 2 2 2 2 2 2 2 2 2 2 2 2 2 2 2 2 2 2 2 2 2 2 2 2 2 2 2 2 2 2 2 2 2 2 2 2 2 2 2 2 2 2 2 2 2 2 2 2 2 2 2 2 2 2 2 2 2 2 2 2 2 2 2 2 2 2 2 2 2 2 2 2 2 1 2 1 2 1 2 2 1 2 2 2 2 2 2 2 2 2 2 2 2 2 2 2 2 1 1 1 1 2 2 1 1 1 1 2 2 2 2 1 1 2 2 1 1 1 1 1 1 1 1 2 2 1 1 2 2 1 2 2 2 1 2 1 2 2 2 1 2 2 2 1 2 2 2 2 2 1 2 1 2 1 2 2 2 2 2 2 2 2 2 2 2 0 0 2 2 2 2 2 2 2 2 2 2 1 2 1 2 1 2 2 2 1 2 2 1 2 2 2 2 2 2 1 2 2 2 2 2 2 2 1 2 1 2 2 2 1 2 2 2 1 2 2 2 1 2 2 2 1 2 2 1 2 2 1 2 1 2 1 2 1 2 1 2 1 2 1 2 1 2 2 2 2 2 2 2 2 2 1 1 2 2 1 2 1 2 1 1 1 2 1 2 2 2 1 2 1 2 2 2 1 2 2 2 1 1 1 2 2 2 2 2 1 2 2 2 2 2 0 0 1 2 1 2 1 1 1 1 1 1 1 2 2 2 2 2 1 2 1 2 0 0 2 2 2 2 1 2 2 2 2 2 2 2 2 2 2 2 2 2 1 1 0 0 2 2 2 2 2 2 2 2 2 2 2 2 2 1 1 2 1 2 1 2 1 2 1 2 1 2 2 2 2 2 2 1 2 2 2 2 1 2 1 2 2 2 2 2 1 1 1 1 2 2 2 2 2 2 1 2 1 2 1 2 1 2 2 1 2 1 1 2 1 2 1 2 2 2 1 2 1 2 2 2 1 2 1 2 1 2 1 2 2 2 1 2 2 2 0 0 1 2 2 2 2 2 2 2 2 2 2 2 2 2 2 2 2 2 2 2 2 2 2 2 1 1 1 1 2 2 2 2 1 2 2 2 2 1 1 2 1 2 2 2 1 1 1 1 1 2 1 2 1 1 1 1 2 2 1 1 2 2 2 2 2 2 2 2 2 2 1 1 2 2 1 2 2 2 2 2 1 2 2 2 2 2 1 2 1 1 1 1 2 2 1 1 1 1 2 2 2 2 1 2 1 2 1 2 1 2 2 2 1 2 1 2 1 2 1 2 1 2 1 1 1 1 1 2 1 2 1 2 2 2 2 2 2 2 2 2 1 2 1 1 2 2 1 1 2 2 2 2 2 2 2 2 2 2 2 2 2 2 2 2 2 2 1 1 2 1 2 1 1 2 1 2 1 1 1 2 1 2 1 2 2 2 2 2 1 2 1 2 1 1 1 2 1 2 2 1 2 1 1 2 2 2 1 1 1 1 1 1 2 2 2 2 1 2 1 2 2 2 1 1 2 2 2 2 2 2 2 2 0 0 1 1 1 2 2 2 1 1 2 2 1 2 1 2 2 2 2 2 2 2 2 2 1 1 2 2 2 2 0 0 2 2 2 2 2 2 1 1 2 1 2 2 1 1 2 2 2 2 2 2 2 2 2 2 2 2 1 2 1 2 2 2 2 2 2 2 2 2 1 2 1 2 2 2 1 1 2 2 2 2 0 0 1 2 0 0 2 2 2 2 1 2 2 2 2 2 0 0 2 2 1 2 2 2 1 2 2 1 2 2 2 2 2 2 2 2 0 0 1 2 2 2 2 2 2 2 2 2 1 1 2 2 1 1 1 1 1 2 2 2 2 2 0 0 1 2 2 2 1 1 2 2 1 1 1 2 1 2 1 2 1 2 2 2 0 0 2 2 2 2 2 2 1 2 2 2 2 2 2 2 2 2 2 2 1 2 1 2 2 2 2 2 1 2 2 2 1 2 1 1 2 2 2 2 2 2 2 2 2 2 2 2 1 2 2 2 1 1 1 1 2 2 1 2 1 2 2 2 2 2 2 2 2 2 2 2 2 2 2 2 2 2 2 2 2 2 1 1 2 2 2 2 1 1 2 2 1 1 2 2 2 2 2 2 2 2 2 2 2 2 2 2 1 1 2 2 2 2 2 2 1 1 2 2 1 1 2 2 1 1 2 2 2 2 1 1 1 1 2 2 2 2 2 2 2 2 2 2 2 2 2 2 2 2 2 2 2 2 2 2 2 2 2 2 2 2 2 2 1 1 1 1 1 1 2 2 2 2 1 1 2 2 2 2 1 1 2 2 1 1 2 2 1 1 1 1 2 2 2 2 2 2 2 2 2 2 2 2 1 1 2 2 1 1 1 1 1 1 1 1 2 2 1 1 2 2 1 1 2 2 2 2 2 2 0 0 2 2 2 2 2 2 2 2 2 2 1 1 1 1 1 1 2 2 2 2 2 2 1 1 1 1 1 1 2 2 2 2 2 2 2 2 2 2 2 2 2 2 2 2 1 1 1 1 2 2 2 2 2 2 1 1 2 2 2 2 2 2 2 2 1 1 2 2 2 2 1 1 1 1 2 2 2 2 2 2 2 2 1 1 2 2 1 1 1 1 1 1 2 2 1 1 2 2 2 2 2 2 2 2 2 2 2 2 2 2 2 2 2 2 1 1 1 1 1 1 1 1 1 1 1 1 2 2 2 2 2 2 2 2 1 1 1 1 2 2 2 2 2 2 2 2 1 1 2 2 2 2 2 2 1 1 2 2 2 2 2 2 2 2 2 2 2 2 1 1 2 2 2 2 1 1 1 1 2 2 1 1 1 1 1 1 1 1 1 1 1 1 1 1 1 1 1 1 2 2 2 2 2 2 2 2 2 2 2 2 2 2 2 2 2 2 2 2 2 2 2 2 2 2 2 2 2 2 2 2 2 2 1 1 2 2 0 0 2 2 1 1 2 2 2 2 2 2 2 2 2 2 1 1 2 2 1 1 2 2 2 2 2 2 1 1 1 1 1 1 1 1 1 1 1 1 2 2 2 2 2 2 2 2 1 1 2 2 2 2 1 1 1 1 2 2 2 2 2 2 0 0 1 1 1 1 1 1 2 2 2 2 2 2 2 2 2 2 2 2 2 2 2 2 1 1 1 1 1 1 2 2 2 2 1 1 2 2 1 1 2 2 2 2 2 2 2 2 2 2 2 2 2 2 1 1 2 2 1 1 1 1 2 2 2 2 2 2 2 2 2 2 2 2 1 1 2 2 1 1 2 2 2 2 1 1 1 1 1 1 2 2 2 2 2 1 2 2 2 2 2 2 1 1 2 2 0 0 1 2 2 2 0 0 2 2 2 2 2 2 2 2 2 1 2 2 1 2 1 2 2 2 1 2 1 2 2 1 1 2 1 1 2 2 2 2 2 2 2 2 2 2 2 2 1 1 2 2 2 2 2 2 2 2 2 2 2 2 2 2 2 2 2 2 2 2 2 2 2 2 1 1 1 2 2 2 2 2 2 2 2 2 1 2 2 2 2 2 2 2 1 2 1 2 1 2 1 2 2 2 1 2 2 2 1 2 2 2 1 2 2 2 2 2 2 2 1 2 2 2 1 2 2 2 1 2 0 0 1 2 2 2 0 0 2 2 2 2 2 2 1 2 2 2 2 2 2 2 2 2 2 2 2 2 2 2 2 2 2 2 1 2 1 1 1 2 2 2 2 2 2 2 2 2 2 2 2 2 2 2 1 2 0 0 2 2 2 2 1 2 1 1 1 1 2 2 2 2 2 2 1 2 1 2 1 1 0 0 2 2 1 2 2 2 2 2 1 2 0 0 1 1 2 1 2 2 1 2 1 2 1 2 2 2 1 2 2 2 2 2 1 1 2 2 2 2 2 2 1 2 2 2 2 2 2 2 2 2 2 2 2 2 2 2 2 2 0 0 1 2 2 2 2 2 1 2 1 2 1 2 2 2 1 1 1 1 2 2 1 1 1 1 1 2 2 2 1 2 1 1 1 2 1 2 2 2 1 2 1 2 0 0 1 2 1 1 0 0 1 2 1 2 1 1 1 2 0 0 1 2 1 1 2 2 2 2 1 1 2 2 2 2 1 2 2 2 2 2 2 2 2 2 2 2 2 2 2 2 2 2 2 2 2 2 1 2 1 1 1 2 2 2 1 1 2 2 2 1 2 2 1 2 2 2 2 2 2 2 1 2 2 2 2 2 1 2 2 2 1 2 1 2 1 1 2 2 1 2 2 1 1 2 2 2 2 2 2 2 1 2 1 2 1 2 1 2 1 2 1 2 1 1 2 2 2 2 1 2 1 2 1 2 2 2 1 2 2 2 1 2 1 2 2 1 2 2 2 2 1 1 2 2 1 1 1 1 2 2 2 2 2 2 2 2 2 2 2 2 2 2 2 2 1 1 1 1 1 1 1 1 2 2 2 2 2 2 1 1 1 1 2 2 2 2 2 2 1 2 2 2 2 2 1 1 2 2 2 2 2 2 2 2 1 2 1 2 1 2 1 2 2 2 2 2 2 2 1 2 2 2 2 2 2 2 1 2 1 2 2 1 1 2 0 0 1 1 1 2 1 2 1 2 2 2 1 2 1 1 1 1 2 2 2 2 0 0 1 2 2 2 2 2 2 2 2 2 2 2 2 2 1 2 1 2 1 2 0 0 1 2 1 2 2 2 1 2 1 2 2 2 1 2 1 2 2 2 2 2 1 2 2 2 1 2 1 2 2 2 2 2 0 0 1 2 1 2 1 2 0 0 1 2 2 2 2 2 2 2 1 2 2 2 1 2 1 2 2 2 2 2 2 2 2 2 2 2 1 2 1 2 1 2 1 1 1 2 2 2 2 2 2 2 2 2 2 2 2 2 2 2 1 1 2 2 2 2 1 1 2 2 0 0 2 2 1 2 2 2 1 2 2 2 1 1 2 2 2 2 2 2 2 2 2 2 2 2 2 2 2 2 1 1 1 1 1 1 2 2 2 2 2 2 2 2 2 2 2 2 2 2 2 2 1 1 1 1 2 2 2 2 1 1 1 1 1 1 2 2 1 1 2 2 2 2 2 2 2 2 2 2 2 2 2 2 2 2 2 2 2 2 2 2 2 2 2 2 2 2 2 2 1 1 2 2 1 1 2 2 2 2 2 2 2 2 2 2 2 2 2 2 2 2 2 2 2 2 2 2 2 2 2 2 2 2 2 2 2 2 1 1 2 2 2 2 1 1 2 2 1 1 2 2 1 1 2 2 2 2 2 2 1 1 2 2 2 2 2 2 2 2 2 2 2 2 2 2 2 2 2 2 2 2 0 0 2 2 2 2 2 2 2 2 2 2 2 2 2 2 2 2 1 1 2 2 2 2 2 2 2 2 2 2 2 2 2 2 1 1 2 2 1 2 2 2 1 2 2 2 1 2 1 2 2 2 2 2 1 2 1 2 2 2 2 2 2 2 2 2 1 2 1 1 2 1 2 2 2 2 2 2 2 2 2 2 2 2 1 2 0 0 2 2 2 2 2 2 2 2 2 2 2 2 2 2 2 2 2 2 2 2 2 2 2 2 2 2 2 2 2 2 2 2 1 1 1 1 1 1 2 2 1 1 1 1 2 2 2 2 2 2 1 1 2 2 2 2 1 1 2 2 1 1 2 2 1 1 2 2 2 2 2 2 2 2 1 1 2 2 2 2 2 2 2 2 2 2 2 2 2 2 2 2 2 2 2 2 1 2 2 2 1 2 2 2 1 2 1 2 2 2 1 2 1 2 1 2 2 2 2 2 2 2 1 2 2 2 1 2 2 2 2 2 1 2 1 2 1 2 1 2 0 0 2 2 1 1 1 2 2 1 1 2 1 2 2 2 2 2 2 2 2 2 2 2 2 2 1 2 2 2 1 2 2 1 2 2 2 2 1 2 1 2 2 2 1 2 2 2 1 2 1 2 2 2 1 2 1 2 2 2 1 1 2 2 2 2 2 2 2 2 1 1 2 2 2 2 2 2 2 2 2 2 2 2 2 2 2 2 2 2 2 2 2 2 2 2 2 2 1 1 2 2 1 1 1 1 2 2 2 2 2 2 2 2 2 2 2 2 2 2 2 2 2 2 2 2 2 2 2 2 2 2 2 2 2 2 2 2 2 2 2 2 2 2 1 1 1 1 2 2 2 2 2 2 2 2 2 2 2 2 2 2 1 1 1 1 2 2 2 2 2 2 2 2 2 2 1 1 1 1 2 2 2 2 2 2 2 2 1 1 1 1 2 2 2 2 1 1 2 2 2 2 2 2 0 0 2 2 2 2 2 2 2 2 2 2 2 2 2 2 1 1 1 1 2 2 1 1 2 2 1 1 1 1 1 1 1 1 2 2 2 2 1 1 2 2 1 1 2 2 1 1 0 0 2 2 2 2 2 2 1 1 2 2 2 2 2 2 2 2 2 2 2 2 2 2 2 2 1 1 2 2 1 1 2 2 2 2 2 2 2 2 1 1 2 2 2 2 2 2 2 2 1 1 2 2 2 2 1 1 2 2 2 2 2 2 2 2 1 1 2 2 2 2 2 2 2 2 2 2 2 2 2 2 1 1 2 2 2 2 2 2 2 2 2 2 2 2 1 1 1 1 2 2 2 2 2 2 1 1 2 2 1 1 2 2 1 1 2 2 2 2 2 2 2 2 2 2 2 2 2 2 2 2 1 1 1 1 1 1 2 2 2 2 0 0 2 2 1 1 2 2 2 2 1 1 2 2 2 2 1 1 2 2 1 2 1 2 2 2 1 2 1 2 1 2 2 2 2 2 0 0 2 2 1 2 1 2 2 2 2 2 2 2 2 2 1 2 2 2 1 1 2 2 2 2 2 2 2 2 2 2 1 1 1 2 0 0 2 2 1 2 1 1 1 1 2 2 2 2 1 2 2 2 2 2 2 2 2 2 2 2 1 1 2 2 1 2 1 2 1 1 2 2 1 2 2 2 1 1 1 2 1 2 2 2 0 0 1 2 2 2 1 2 0 0 1 2 2 2 2 2 1 2 2 2 1 2 1 2 1 2 2 2 2 2 2 2 1 1 2 2 0 0 2 2 1 1 2 2 2 2 1 2 0 0 2 2 1 2 2 2 2 2 2 2 2 2 2 2 2 2 2 2 2 2 2 2 1 1 1 1 2 2 2 2 1 1 2 2 1 1 1 1 2 2 2 2 2 2 2 2 2 2 1 1 2 2 1 1 2 2 1 2 2 2 2 2 2 2 2 2 2 2 2 2 2 2 1 2 1 2 2 2 2 2 2 2 2 2 2 2 2 2 1 1 1 2 1 2 0 0 1 1 2 2 1 2 2 2 2 2 2 2 2 2 1 1 2 2 2 2 1 2 1 2 2 2 2 2 2 2 2 2 2 2 2 2 1 1 2 2 2 2 2 2 2 2 2 2 2 2 0 0 2 2 1 2 2 2 2 2 1 2 2 2 1 2 1 2 1 2 0 0 1 2 2 2 1 1 1 1 1 1 0 0 1 2 1 2 1 1 1 1 2 2 1 1 1 1 2 2 2 2 2 2 0 0 2 2 1 2 2 2 2 2 2 2 1 1 2 2 1 2 1 2 1 2 1 2 2 2 2 2 2 1 1 2 1 2 2 2 2 2 2 2 1 2 2 2 2 2 1 2 1 2 2 2 2 2 1 2 2 2 2 2 2 2 2 2 1 2 1 1 1 2 1 2 1 2 2 2 2 2 1 1 2 2 2 2 2 2 1 1 2 2 1 2 1 1 0 0 2 1 2 2 2 2 1 2 2 2 2 2 2 2 2 2 1 1 2 2 2 2 2 2 2 2 0 0 2 2 2 2 2 2 2 2 0 0 1 2 1 2 2 2 2 2 1 2 2 2 1 2 2 1 2 2 2 2 2 2 2 2 1 2 1 2 2 2 2 2 2 2 2 2 2 2 1 2 1 2 1 2 1 2 2 2 1 2 1 2 2 2 1 1 1 1 1 1 2 1 1 2 2 2 1 2 1 2 1 1 2 2 1 2 2 2 2 2 2 2 2 2 2 2 2 2 2 1 2 2 2 2 2 2 2 2 2 2 2 2 2 2 2 2 2 2 1 2 1 2 2 1 2 2 2 2 1 2 2 2 1 2 2 2 1 2 1 1 1 1 2 2 2 2 2 2 2 2 2 2 2 2 2 2 2 2 1 2 2 2 2 2 2 2 2 2 1 2 1 2 2 2 1 2 2 2 2 1 1 2 1 2 1 2 2 2 2 2 2 2 2 2 2 2 1 1 2 1 1 2 1 2 1 2 2 2 2 2 2 2 2 2 2 2 2 2 1 1 2 2 2 1 2 2 1 2 1 2 2 2 2 2 1 2 1 2 2 2 2 2 2 2 1 2 2 2 2 2 2 2 1 2 2 2 2 2 1 2 2 2 2 2 0 0 1 2 0 0 2 2 2 2 2 2 1 2 2 2 1 2 2 2 0 0 2 2 2 2 2 2 1 2 1 2 2 2 2 2 2 2 2 2 2 2 2 2 1 1 2 2 1 1 2 2 1 1 1 1 2 2 2 2 1 1 2 2 1 2 2 2 2 2 2 2 2 2 2 2 1 2 1 2 1 2 2 2 2 2 1 2 1 2 1 2 1 2 0 0 1 2 0 0 1 2 1 1 2 2 2 2 2 2 2 2 1 2 1 2 2 2 2 2 2 2 2 2 2 2 1 1 1 2 2 2 1 1 2 2 2 2 2 2 2 2 1 2 0 0 2 2 2 2 2 2 2 2 2 2 2 2 0 0 1 2 1 2 2 2 1 1 1 1 1 1 2 2 2 2 2 2 2 2 2 2 2 2 2 2 2 2 1 1 1 1 2 2 2 2 1 1 2 2 2 2 2 2 1 1 0 0 1 2 1 2 1 2 1 1 1 2 2 2 2 2 2 2 2 2 2 2 2 2 2 2 2 2 2 2 2 2 1 2 1 2 2 2 2 2 2 2 2 2 2 2 1 2 1 2 0 0 1 2 2 2 2 2 2 2 1 2 1 2 2 2 1 2 1 2 2 2 2 2 2 2 2 2 2 2 2 2 1 2 1 2 1 2 1 2 2 2 1 2 1 2 0 0 2 2 2 2 2 2 2 2 1 2 1 2 2 2 2 2 2 2 2 2 2 2 1 2 2 2 1 2 2 2 2 2 2 2 2 2 2 2 2 2 1 2 2 2 2 2 0 0 2 2 2 2 1 2 1 1 0 0 2 2 2 2 0 0 1 2 1 2 1 1 2 2 2 2 1 1 2 2 1 2 1 2 1 1 1 2 2 2 1 2 1 1 1 2 2 2 2 2 1 1 2 2 2 2 2 2 2 2 2 2 1 1 2 2 2 2 2 2 2 2 2 2 1 2 1 2 1 2 2 2 2 2 1 2 2 2 2 2 1 2 2 2 1 2 2 2 2 2 2 2 2 2 2 2 2 2 2 2 1 2 2 2 2 2 1 2 2 2 1 2 2 2 2 2 2 2 2 2 2 2 1 2 1 2 1 1 1 2 1 1 2 2 1 1 2 2 2 2 2 2 2 2 2 2 2 2 2 2 1 2 1 2 2 2 2 2 1 2 1 2 2 2 1 2 2 2 2 2 2 2 1 1 2 2 1 1 1 1 1 1 2 2 2 2 2 2 2 2 2 2 2 2 2 2 1 1 2 2 0 0 2 2 1 2 1 1 1 1 2 2 1 2 2 2 2 2 2 2 2 2 1 1 2 2 2 2 1 1 1 1 2 2 1 1 2 2 2 2 2 2 2 2 2 2 2 2 2 2 2 2 2 2 2 2 2 2 2 2 1 2 1 2 2 2 2 2 2 2 2 2 2 2 2 2 1 2 2 2 2 2 2 2 2 2 2 2 2 2 2 2 1 2 1 2 2 2 2 2 2 2 1 2 1 1 2 2 1 2 1 1 1 1 0 0 1 2 1 2 2 2 2 2 2 2 2 2 2 2 1 2 1 2 2 2 2 2 1 2 2 2 1 2 2 2 1 2 2 2 2 2 2 2 1 2 2 2 2 2 1 1 1 1 2 2 2 2 2 2 1 1 2 2 1 1 1 1 2 2 1 1 2 2 2 2 2 2 2 2 1 1 2 2 1 1 1 1 2 2 2 2 1 1 1 1 2 2 1 1 2 2 1 1 1 1 1 1 2 2 1 1 2 2 1 1 1 1 2 2 2 2 1 1 1 1 2 2 2 2 2 2 1 2 2 2 2 1 2 2 2 2 2 2 2 2 2 2 2 2 2 2 1 1 1 2 2 2 2 2 1 1 2 2 2 2 2 2 1 2 2 2 1 1 1 2 1 2 2 2 1 2 2 1 1 2 1 2 1 2 1 2 2 2 1 2 2 2 1 2 2 2 2 2 2 2 2 2 2 2 2 2 1 2 2 2 2 2 1 1 1 2 1 2 2 2 1 2 2 2 2 2 2 2 2 2 2 2 2 2 1 1 1 1 2 2 2 2 2 2 2 2 2 2 2 2 2 2 2 2 1 1 2 2 2 2 2 2 2 2 2 2 1 1 2 2 2 2 2 2 2 2 2 2 2 2 2 2 2 2 2 2 1 1 2 2 2 2 2 2 2 2 2 2 2 2 1 2 1 2 2 2 2 2 1 2 1 2 1 2 2 2 2 2 1 1 1 2 1 2 2 2 1 1 2 2 1 1 2 2 2 2 2 2 2 2 2 2 2 2 1 1 2 2 1 2 1 2 1 1 2 2 2 2 1 2 1 2 2 2 1 2 1 2 1 1 1 2 2 2 2 2 2 2 1 2 1 2 1 2 1 1 1 1 1 1 1 1 2 2 2 2 2 2 2 2 0 0 2 2 2 2 2 2 2 2 2 2 2 2 1 1 1 1 2 2 2 2 1 1 1 1 2 2 2 2 1 1 2 2 2 2 1 1 2 2 2 2 1 2 2 2 2 2 2 2 0 0 2 2 1 2 1 2 1 1 2 2 2 2 1 2 1 2 2 2 1 2 1 2 1 2 2 2 2 2 1 2 2 2 2 2 2 2 1 2 1 2 2 2 2 2 2 2 2 1 2 2 1 1 2 2 2 2 1 2 1 2 2 2 1 2 2 2 2 2 2 2 2 2 2 2 1 1 1 2 1 2 2 2 2 2 1 1 2 2 1 1 1 1 2 2 1 1 2 2 1 2 2 2 2 2 2 2 2 2 1 1 2 2 2 2 2 2 2 2 2 2 2 2 2 2 2 2 2 2 1 2 2 2 1 1 2 2 2 2 1 1 1 1 1 2 2 1 2 2 1 2 2 2 2 2 2 1 1 2 2 2 2 2 2 2 1 2 1 2 2 2 1 1 1 2 1 2 2 2 0 0 2 2 2 1 2 2 2 2 2 2 2 2 2 2 2 2 0 0 2 2 2 2 1 2 2 2 2 1 1 2 0 0 2 2 2 2 2 2 1 1 1 1 1 1 1 1 2 2 1 1 1 1 1 1 1 1 2 2 2 2 1 2 1 2 1 2 2 2 2 2 1 2 1 2 1 2 1 2 2 2 1 2 1 2 2 2 1 1 2 2 2 2 2 2 2 2 2 2 2 2 2 2 2 2 2 2 2 2 1 2 2 2 2 2 2 2 0 0 1 2 2 2 1 2 1 1 2 2 1 2 2 2 2 2 1 2 1 2 2 2 2 2 1 1 2 2 1 2 2 2 1 2 2 2 1 2 2 2 0 0 1 2 2 2 1 1 2 2 2 2 2 2 2 2 1 2 1 2 2 2 1 2 1 1 1 1 2 2 2 2 2 2 1 2 2 2 0 0 1 1 2 2 1 2 2 2 2 2 1 1 2 2 1 2 2 2 0 0 2 2 2 2 2 2 1 2 1 2 1 2 0 0 2 2 1 2 2 1 1 2 1 2 0 0 0 0 2 2 1 2 1 2 2 2 2 2 2 2 2 2 2 2 2 2 2 2 1 2 1 2 0 0 1 2 2 2 2 2 1 2 1 2 1 2 0 0 2 2 2 2 1 2 1 2 1 1 1 1 2 2 1 2 2 2 2 2 1 1 1 1 2 2 2 2 2 1 2 1 2 2 2 2 2 1 1 2 2 2 2 2 2 2 2 2 2 2 1 2 1 2 0 0 1 1 1 1 2 2 2 2 2 2 2 2 2 2 2 2 2 2 2 2 2 2 2 2 2 2 1 2 1 1 2 2 1 2 2 2 2 2 2 1 2 2 2 2 2 2 2 2 2 2 1 2 2 2 1 1 1 1 2 2 2 2 2 2 2 2 0 0 2 2 2 2 1 2 2 2 0 0 2 2 1 2 1 2 2 2 1 2 1 2 2 2 1 2 2 2 2 2 2 2 2 2 2 2 2 2 1 1 2 2 2 2 1 1 1 1 2 2 2 2 2 2 2 2 2 2 1 1 2 2 2 2 0 0 2 2 2 1 2 2 2 2 2 2 1 2 2 2 1 2 1 2 1 2 1 2 1 1 2 2 1 2 1 1 2 2 1 1 2 2 2 2 2 2 1 1 2 2 2 2 2 2 1 1 1 1 1 1 1 1 1 1 2 2 2 2 2 2 2 2 2 2 2 2 2 2 2 2 2 2 1 1 1 1 1 1 2 2 1 1 2 2 1 1 2 2 1 1 2 2 2 2 1 1 2 2 1 1 1 1 2 2 2 2 1 1 2 2 2 2 2 2 2 2 1 1 1 1 2 2 2 2 2 2 0 0 2 1 2 2 2 2 2 2 1 2 2 2 2 2 2 2 2 2 2 2 1 2 2 2 2 2 1 1 2 2 1 2 1 2 1 1 1 2 1 2 2 2 2 2 2 2 2 2 1 2 2 2 2 2 1 2 1 2 2 2 1 2 1 2 2 2 2 2 2 1 2 2 2 2 1 2 1 1 2 2 2 2 1 1 2 2 2 2 2 2 2 2 2 2 1 1 2 2 2 2 2 2 2 2 2 2 2 2 1 1 2 2 1 1 2 2 2 2 2 2 2 2 2 2 2 1 1 1 2 2 2 2 2 2 1 2 1 2 1 1 2 2 0 0 2 2 2 2 2 2 1 2 1 1 2 2 2 2 2 2 2 2 1 1 2 2 1 1 2 2 2 2 1 2 1 2 1 2 2 2 1 2 1 2 1 2 2 2 2 2 2 2 2 2 2 2 2 2 2 2 2 1 1 2 2 2 2 2 2 2 2 2 1 2 2 2 1 2 2 2 2 2 2 2 2 1 0 0 1 2 1 2 2 2 2 2 1 2 1 1 2 2 2 2 1 1 2 2 2 2 2 2 1 2 2 2 2 2 2 2 1 1 2 2 2 2 2 2 2 2 2 2 2 2 2 2 2 2 2 2 2 2 1 2 2 2 1 2 2 2 2 2 2 2 1 2 1 2 2 2 2 2 1 2 2 1 1 2 1 2 1 2 2 2 2 2 2 2 2 2 2 2 1 2 1 2 1 2 2 2 2 2 1 2 1 2 1 2 1 2 2 2 0 0 2 2 2 2 2 2 1 2 2 2 1 2 2 2 2 2 2 2 1 1 1 1 2 2 1 1 1 1 1 2 2 1 1 2 2 2 2 2 2 1 1 2 1 2 1 2 2 2 1 2 1 2 1 2 1 1 2 2 1 2 1 2 1 2 1 2 2 2 2 1 1 2 2 2 1 2 1 2 1 2 0 0 2 2 2 2 0 0 1 2 2 2 2 2 2 2 2 2 2 2 1 2 1 1 2 2 1 1 1 1 2 2 2 2 2 2 2 2 0 0 2 2 2 2 2 2 1 2 1 2 1 1 2 2 2 2 2 2 2 2 1 2 2 2 1 1 2 2 2 2 1 2 1 2 1 2 2 2 1 2 1 2 1 1 2 2 2 2 2 2 1 1 2 2 2 2 2 2 1 1 2 2 1 1 2 2 2 2 1 1 2 2 1 1 2 2 1 1 2 2 2 1 1 2 1 2 1 1 2 2 1 2 1 2 2 2 1 2 1 2 1 2 1 2 1 2 1 2 1 2 2 2 1 2 1 2 2 2 2 2 2 2 1 2 2 2 2 2 1 2 2 2 1 2 2 2 2 2 2 2 2 2 1 2 1 2 1 2 2 2 2 2 2 2 2 2 2 2 1 1 1 1 1 1 1 1 2 2 1 2 0 0 2 2 1 2 2 2 1 2 1 2 2 2 2 2 1 2 2 2 1 2 2 2 2 2 2 2 2 2 2 2 2 2 2 2 2 2 2 2 2 2 2 2 2 2 2 2 2 2 2 2 2 2 2 2 2 2 1 1 2 2 2 2 2 2 2 2 2 2 2 2 1 1 2 2 2 2 2 2 2 2 2 2 2 2 2 2 2 2 2 2 2 2 2 2 2 2 1 1 2 2 1 1 2 2 1 1 2 2 2 2 2 2 2 2 2 2 2 2 2 2 1 1 2 2 2 2 2 2 2 2 2 2 2 2 2 2 2 2 1 1 1 1 2 2 2 2 2 2 1 1 2 2 2 2 2 2 1 1 1 1 1 1 2 2 2 2 1 1 1 1 2 2 1 1 1 1 1 1 2 2 2 2 2 2 2 2 1 1 2 2 2 2 1 1 2 2 2 2 2 2 1 1 2 2 2 2 2 2 2 2 2 2 2 2 2 2 1 1 2 2 2 2 1 1 2 2 2 2 1 1 1 1 2 2 1 1 1 1 2 2 2 2 2 2 2 2 2 2 2 2 2 2 1 1 1 1 2 2 2 2 2 2 2 2 2 2 2 2 2 2 1 1 1 1 2 2 2 2 1 1 1 1 2 2 1 1 1 1 2 2 2 2 2 2 2 2 2 2 1 1 1 1 1 1 2 2 2 2 2 2 2 2 1 1 1 1 2 2 2 2 1 1 1 1 1 1 2 2 2 2 2 2 2 2 2 2 2 2 2 2 2 2 2 2 2 2 2 2 2 2 2 2 1 1 2 2 2 2 2 2 2 2 2 2 2 2 1 1 1 1 2 2 2 2 1 1 2 2 2 2 1 1 2 2 2 2 2 2 1 1 2 2 2 2 2 2 2 2 2 2 2 2 2 2 2 2 2 2 2 2 2 2 1 1 2 2 2 2 2 2 2 2 1 1 2 2 2 2 2 2 2 2 2 2 2 2 2 2 1 1 2 2 2 2 2 2 2 2 2 2 2 2 2 2 2 2 2 2 1 1 2 2 1 1 0 0 1 1 2 2 2 2 2 2 1 1 1 1 2 2 2 2 2 2 2 2 2 2 2 2 2 2 2 2 2 2 2 2 2 2 1 1 2 2 1 1 1 1 2 2 2 2 2 2 2 2 1 1 2 2 1 1 2 2 2 2 1 1 2 2 2 2 2 2 1 1 2 2 2 2 2 2 2 2 2 2 2 2 2 2 2 2 1 1 2 2 2 2 1 1 2 2 2 2 1 1 1 1 1 1 2 2 1 1 2 2 1 1 1 1 2 2 2 2 1 1 2 2 2 2 1 1 2 2 2 2 1 1 2 2 1 1 1 2 0 0 2 2 1 1 1 1 2 2 2 2 1 2 2 2 2 2 2 2 2 2 1 1 2 2 0 0 2 2 2 2 1 2 1 2 1 2 2 2 1 2 1 1 2 1 1 2 2 2 1 1 2 2 1 1 1 2 1 1 2 2 1 2 1 1 1 1 1 1 1 2 1 1 1 1 2 2 2 2 2 2 2 2 2 2 0 0 2 2 2 2 1 2 2 1 1 2 1 2 1 2 2 2 1 2 1 1 1 2 1 1 1 1 1 1 2 2 2 2 2 2 2 2 2 2 1 2 2 2 2 2 2 2 2 2 1 2 0 0 1 2 1 2 2 2 2 2 2 2 0 0 1 1 1 2 1 2 2 2 1 2 2 2 1 2 1 2 0 0 1 1 1 2 1 2 0 0 1 2 2 2 2 2 2 2 1 2 2 2 1 2 1 1 2 1 1 2 2 2 1 1 2 2 1 1 2 2 1 2 2 2 2 2 1 1 1 2 2 1 1 2 1 2 2 2 1 2 2 2 1 1 2 2 2 2 2 2 1 2 1 2 2 2 2 2 2 2 2 2 2 1 2 2 2 2 2 2 2 2 1 1 2 2 0 0 2 2 2 2 2 2 2 2 1 2 2 2 2 2 0 0 2 2 2 2 2 2 2 2 2 2 2 2 1 2 1 2 2 1 1 1 2 2 1 2 1 2 1 2 2 2 2 2 1 2 1 2 1 2 2 2 2 2 2 2 2 2 2 2 1 2 2 2 2 2 1 2 2 2 2 2 2 2 1 1 2 2 2 2 2 2 2 2 2 2 2 2 1 1 1 1 1 2 2 2 1 2 2 2 2 2 1 1 0 0 1 1 1 2 2 2 2 2 1 1 2 2 2 2 2 2 2 2 2 2 1 2 1 2 2 2 2 2 1 2 2 2 1 2 2 2 1 1 2 2 2 2 1 2 2 2 1 2 1 2 1 2 2 2 2 2 0 0 2 2 1 1 2 2 2 2 2 2 2 1 2 1 2 2 1 1 2 2 2 2 2 2 1 1 2 2 2 2 2 2 2 2 1 2 2 1 2 2 1 2 1 2 2 2 1 2 2 1 2 2 2 2 1 2 1 2 2 2 2 1 2 2 2 2 2 2 2 2 2 2 2 2 2 2 2 1 2 2 2 2 1 2 1 2 2 2 2 2 1 2 1 2 1 2 2 2 2 2 1 1 1 1 2 2 1 2 2 2 2 2 2 2 2 2 1 2 1 2 2 2 2 2 1 1 2 2 1 1 2 2 2 2 2 2 2 2 2 2 2 2 2 2 1 1 2 2 2 2 2 2 2 2 2 2 2 2 1 1 2 2 2 2 2 2 0 0 1 2 2 2 2 2 1 1 1 2 2 2 1 2 1 1 2 2 2 2 2 2 1 2 2 2 2 2 2 2 2 2 2 2 1 1 2 2 2 2 2 2 1 2 1 2 1 2 2 2 2 2 2 2 1 2 2 2 2 2 1 2 2 2 2 2 1 1 1 1 2 2 1 2 0 0 1 2 1 1 2 2 1 2 1 1 2 2 2 2 1 1 1 2 2 2 1 1 1 1 1 1 1 1 1 2 1 2 1 1 2 2 1 2 2 2 2 2 2 2 2 2 2 2 2 2 2 2 1 2 2 2 1 1 2 2 1 1 1 1 2 2 1 1 2 2 2 2 1 1 1 1 1 2 2 2 2 2 2 2 2 1 1 2 1 2 2 2 2 2 1 1 1 1 1 1 2 2 1 2 1 2 2 2 2 2 2 2 2 2 0 0 2 2 2 2 1 1 2 2 2 2 2 2 1 2 1 2 2 2 0 0 2 2 2 2 2 2 2 2 2 2 2 2 2 2 1 2 2 2 1 2 1 2 2 2 2 2 1 1 1 2 1 2 2 2 2 2 1 1 1 1 2 2 2 2 2 2 2 2 2 2 2 2 1 1 2 2 2 2 2 2 2 2 2 2 2 2 2 2 2 2 2 2 2 2 2 2 2 2 0 0 1 2 1 2 2 2 2 2 2 2 1 2 1 1 1 2 2 2 2 2 1 2 2 2 1 2 2 2 2 2 2 2 2 2 2 2 1 2 2 2 1 2 2 2 2 2 2 2 2 2 1 2 1 2 1 2 0 0 2 2 1 2 2 2 2 2 1 2 2 2 2 2 2 2 2 2 2 2 1 2 2 1 2 2 2 2 2 2 2 1 2 2 2 1 2 2 1 2 1 2 2 2 1 2 1 2 2 2 1 2 2 1 1 2 2 1 2 2 2 2 1 1 2 2 2 2 2 2 1 2 2 2 2 2 2 2 2 2 2 2 2 2 1 1 1 1 1 2 1 2 1 2 2 2 1 1 1 1 2 2 2 2 2 2 2 2 1 1 1 2 2 2 2 2 2 2 1 2 1 2 2 2 2 2 2 2 2 2 2 2 2 2 2 2 2 2 2 2 1 1 2 2 2 2 2 2 2 2 1 2 2 1 2 2 1 2 2 2 2 2 2 2 1 2 2 2 1 2 2 1 1 2 0 0 1 2 2 2 2 2 2 1 1 1 2 2 1 2 2 2 2 2 2 2 1 2 1 2 2 2 2 2 2 2 1 2 1 1 2 1 1 2 1 2 2 2 1 2 2 2 2 2 2 2 2 2 1 1 1 2 1 2 1 2 1 2 1 2 1 2 2 2 2 2 1 2 2 2 2 2 2 2 2 2 1 1 1 2 2 2 2 2 2 2 2 2 2 2 2 2 1 2 2 2 2 2 2 2 1 2 1 2 2 2 2 2 2 2 2 2 2 2 1 2 1 2 1 1 2 2 1 2 1 1 2 2 2 2 1 2 1 2 2 2 2 2 1 2 1 2 2 2 2 2 2 2 1 2 1 2 1 2 1 2 2 2 2 2 2 1 2 2 2 2 2 2 2 2 2 1 2 2 2 2 1 1 1 1 2 2 2 2 1 2 2 2 2 2 2 2 1 2 2 2 2 2 1 1 2 2 1 2 2 2 1 2 2 2 1 1 2 2 1 1 1 2 2 1 2 2 2 2 2 2 2 2 2 1 2 2 1 2 1 1 2 2 2 2 2 2 2 2 2 2 1 1 2 2 1 2 2 2 2 2 2 2 1 2 2 2 2 2 2 2 1 2 1 2 2 2 2 2 2 2 1 2 2 2 1 1 1 1 1 1 2 2 1 1 2 2 1 2 2 2 1 2 2 2 1 2 2 2 1 2 2 2 2 2 1 1 2 2 2 2 2 2 2 2 1 2 2 2 0 0 2 2 1 1 2 2 2 2 2 2 1 2 1 2 1 2 2 2 1 2 1 2 1 1 1 2 2 1 2 2 2 2 2 2 2 2 2 2 2 2 2 2 2 2 2 2 2 2 1 2 1 2 1 2 2 2 1 2 2 2 2 2 1 2 2 2 2 2 1 2 2 2 1 2 1 1 2 2 2 2 2 2 0 0 2 2 2 2 1 1 1 2 2 2 1 1 2 2 2 2 1 2 1 2 2 2 2 2 1 2 0 0 2 2 1 2 0 0 1 2 0 0 2 2 1 2 1 1 1 1 2 2 2 2 2 2 2 2 2 2 2 2 1 2 2 2 2 2 2 2 1 1 1 1 0 0 1 2 2 2 1 2 2 2 2 2 2 2 2 2 2 2 1 2 1 1 2 2 2 2 1 2 1 2 1 1 1 1 1 2 1 2 1 2 1 1 2 2 2 2 1 2 0 0 1 1 2 2 2 2 2 1 1 1 1 2 2 2 1 1 1 1 1 1 2 2 2 2 2 2 2 2 2 2 2 2 2 2 2 2 2 2 1 1 1 1 1 1 2 2 2 2 2 2 2 2 1 1 1 2 2 2 0 0 1 2 1 2 1 2 0 0 1 2 2 2 2 2 2 2 2 2 2 2 2 2 2 1 1 2 2 2 1 2 2 2 1 2 2 2 2 2 2 2 2 2 1 2 1 2 2 2 2 2 1 2 2 2 2 2 2 2 2 2 2 2 0 0 1 1 1 1 1 2 1 2 1 2 1 2 2 2 0 0 2 2 0 0 1 2 1 1 2 2 2 2 2 2 1 2 2 1 1 2 2 2 1 1 2 2 1 1 1 2 1 2 2 2 2 2 2 2 2 2 2 2 0 0 2 2 2 2 1 2 2 2 2 2 1 2 2 2 2 2 2 2 2 2 1 2 1 2 1 2 1 2 2 2 1 2 1 2 0 0 1 2 2 2 2 2 2 2 2 2 1 2 1 2 1 2 2 2 2 2 1 2 2 2 2 2 2 2 2 2 2 2 2 2 1 1 2 2 2 2 1 2 1 2 1 1 2 2 2 2 1 1 2 2 0 0 2 2 1 2 1 2 2 2 1 2 1 2 1 2 1 2 1 2 1 2 1 2 1 2 2 2 1 2 2 2 1 1 2 2 2 2 2 2 2 2 1 2 1 2 1 2 1 2 1 2 1 2 2 2 2 2 2 2 2 2 1 1 2 2 2 2 1 2 2 2 2 2 2 2 2 2 2 2 1 2 1 2 1 1 1 1 2 2 2 2 1 1 2 2 2 2 2 2 2 2 2 2 2 2 1 1 1 1 2 2 2 2 1 2 2 2 0 0 1 2 2 2 2 2 2 2 1 2 2 2 1 2 2 2 2 2 2 1 1 2 2 2 2 2 2 2 1 2 1 2 2 2 1 2 2 2 1 2 1 1 2 2 2 2 2 2 2 2 2 2 2 1 2 1 2 2 2 2 1 2 2 2 2 2 2 2 2 2 2 2 2 2 0 0 2 2 2 1 2 2 1 2 2 2 1 2 2 2 2 2 1 2 1 2 0 0 2 2 2 2 2 2 2 2 1 2 1 2 2 2 1 2 2 2 1 2 2 2 2 2 2 2 1 2 1 2 1 2 2 2 1 1 1 1 2 2 2 2 2 2 1 1 2 2 2 2 2 2 2 2 1 2 2 2 1 2 1 2 2 2 2 2 2 2 2 2 1 1 2 2 2 2 2 2 2 2 1 1 1 1 1 1 1 2 2 2 1 2 2 2 2 2 2 2 2 2 1 2 2 2 2 2 1 1 2 2 1 2 2 2 2 2 2 2 1 2 1 2 2 2 1 2 1 2 2 2 1 1 2 2 1 1 2 2 2 2 2 2 2 2 2 2 2 2 1 1 2 2 2 2 2 2 2 2 2 2 2 2 2 2 1 1 1 1 2 2 2 2 2 2 2 2 1 1 1 1 1 1 1 1 1 1 2 2 2 2 2 2 2 2 2 2 2 2 2 2 2 2 2 2 2 2 2 2 2 2 2 2 2 2 1 1 2 2 2 2 2 2 2 2 2 2 2 2 2 2 2 2 1 1 2 2 1 1 2 2 2 2 1 1 2 2 2 2 1 1 2 2 2 2 2 2 2 2 2 2 2 2 1 1 1 1 1 1 2 2 1 1 1 1 1 1 2 2 2 2 2 2 2 2 2 2 2 2 2 2 2 2 1 1 2 2 1 1 2 2 1 1 1 1 2 2 2 2 2 2 1 1 1 1 0 0 2 2 2 2 2 2 2 2 2 2 2 2 2 2 2 2 2 2 2 2 2 2 1 1 2 2 2 2 2 2 1 1 2 2 1 1 2 2 2 2 2 2 2 2 2 2 2 2 2 2 1 1 1 1 2 2 2 2 2 2 1 1 2 2 0 0 1 1 1 1 2 2 2 2 2 2 2 2 2 2 2 2 2 2 2 2 2 2 2 2 1 1 1 1 2 2 1 1 2 2 2 2 2 2 2 2 2 2 1 1 2 2 1 1 1 1 1 1 1 1 2 2 1 1 2 2 2 2 2 2 2 2 2 2 2 2 2 2 2 2 2 2 2 2 1 1 2 2 1 1 1 1 2 2 2 2 2 2 2 2 1 1 2 2 2 2 2 2 1 1 1 1 1 1 2 2 2 2 2 2 2 2 1 1 1 1 1 1 1 1 1 1 2 2 1 1 1 1 2 2 2 2 2 2 2 2 2 2 2 2 1 1 2 2 2 2 2 2 2 2 2 2 1 1 2 2 2 2 2 2 2 2 2 2 2 2 2 2 1 1 1 1 2 2 2 2 1 1 1 1 2 2 2 2 2 2 2 2 1 1 2 2 1 1 2 2 1 1 2 2 2 2 2 2 2 2 2 2 1 1 1 1 1 1 1 1 2 2 2 2 2 2 2 2 2 2 2 2 2 2 1 1 2 2 2 2 2 2 2 2 2 2 1 1 2 2 2 2 1 1 2 2 2 2 2 2 2 2 2 2 2 2 1 1 2 2 2 2 2 2 2 2 2 2 1 1 1 1 2 2 2 2 2 2 2 2 2 2 2 2 2 2 2 2 2 2 2 2 2 2 2 2 2 2 2 2 2 2 2 2 2 2 2 2 1 1 1 1 1 1 2 2 1 1 1 1 1 1 2 2 2 2 2 2 1 1 2 2 2 2 2 2 1 1 2 2 2 2 1 1 1 1 2 2 2 2 2 2 1 1 2 2 2 2 2 2 2 2 2 2 1 1 2 2 2 2 1 1 1 1 2 2 2 2 2 2 2 2 1 1 1 1 1 1 2 2 2 2 2 2 1 1 1 1 1 1 1 1 2 2 2 2 1 1 1 1 1 1 1 1 2 2 2 2 1 1 1 1 1 1 2 2 2 2 2 2 2 2 2 2 2 2 2 2 2 2 2 2 2 2 2 2 2 2 2 2 2 2 2 2 2 2 2 2 2 2 1 1 1 1 2 2 2 2 2 2 2 2 2 2 2 2 2 2 2 2 2 2 2 2 2 2 2 2 2 2 1 1 2 2 2 2 2 2 1 1 2 2 2 2 2 2 2 2 1 1 2 2 2 2 2 2 2 2 2 2 2 2 2 2 2 2 1 1 2 2 1 1 2 2 0 0 2 2 1 1 0 0 2 2 2 2 2 2 2 2 2 2 1 1 1 1 1 1 1 1 1 1 1 1 1 1 1 1 2 2 2 2 2 2 1 1 2 2 2 2 2 2 2 2 2 2 1 1 2 2 1 1 2 2 2 2 2 2 0 0 1 1 2 2 1 1 1 1 1 1 1 1 1 1 1 1 2 2 2 2 1 1 2 2 1 1 2 2 1 1 2 2 2 2 1 1 2 2 2 2 1 1 1 1 1 1 1 1 1 1 2 2 2 2 2 2 2 2 1 1 1 1 2 2 2 2 1 1 2 2 2 2 1 1 2 2 2 2 2 2 1 1 1 1 1 1 1 1 1 1 1 1 1 1 1 1 1 1 1 1 1 1 1 1 2 2 2 2 2 2 2 2 2 2 2 2 0 0 2 2 2 2 2 2 2 2 2 2 2 2 2 2 1 1 2 2 2 2 2 2 2 2 2 2 1 1 2 2 2 2 2 2 2 2 2 2 2 2 2 2 1 1 2 2 2 2 2 2 1 1 1 1 1 1 1 1 2 2 1 1 1 1 2 2 2 2 2 2 2 2 2 2 2 2 2 2 2 2 2 2 2 2 2 2 2 2 2 2 2 2 2 2 2 2 2 2 2 2 2 2 1 1 1 1 2 2 2 2 0 0 2 2 2 2 2 2 2 2 2 2 2 2 2 2 2 1 2 2 2 1 2 2 2 2 1 1 2 2 0 0 2 2 2 2 2 2 2 2 2 1 2 2 0 0 2 2 2 1 2 2 2 2 2 2 2 2 2 2 1 1 2 2 2 2 2 2 2 2 2 2 2 2 2 2 2 2 2 2 2 2 1 1 2 2 1 1 1 1 2 2 1 1 2 2 2 2 2 1 1 1 1 1 2 2 1 1 2 2 2 2 2 2 2 2 2 2 2 1 2 1 2 1 2 2 2 1 2 1 2 2 2 2 1 1 2 2 1 1 2 1 0 0 2 1 2 2 2 2 2 1 2 2 2 1 2 1 2 2 2 2 2 2 2 1 2 1 2 1 2 1 2 1 2 1 2 2 1 1 2 1 2 1 2 2 2 1 1 1 2 2 2 2 2 2 2 2 2 2 2 2 2 2 2 1 0 0 2 1 2 1 2 2 2 2 2 2 2 2 2 1 2 1 2 2 2 1 2 1 2 2 2 2 2 1 2 2 2 2 2 2 2 1 2 2 1 1 2 1 2 2 2 1 2 2 2 1 2 2 2 1 2 1 2 1 1 1 2 2 2 2 1 1 2 1 2 1 1 1 2 1 2 1 2 1 2 1 2 1 2 1 0 0 2 2 1 1 2 1 2 1 2 2 2 2 2 2 2 2 2 1 0 0 2 2 2 2 2 2 2 2 2 2 2 2 2 1 2 2 2 2 2 1 2 2 2 2 2 1 2 1 2 2 2 2 2 2 2 1 0 0 2 2 2 2 0 0 2 2 2 1 2 1 2 1 2 2 2 1 2 2 2 2 2 2 2 1 2 2 2 2 2 2 0 0 1 1 2 2 2 2 2 2 2 2 2 2 2 2 2 1 1 1 2 2 2 2 2 2 2 2 2 2 2 2 2 1 2 2 1 1 2 1 2 2 2 2 0 0 2 1 2 1 2 2 2 2 2 2 2 1 2 2 2 1 2 1 2 1 2 1 2 1 2 1 2 1 2 2 2 1 2 1 2 1 2 2 2 1 2 1 1 1 2 2 2 2 2 2 2 2 2 1 2 1 2 2 1 1 2 2 2 2 2 1 2 2 2 1 2 2 2 1 2 1 2 1 2 1 2 2 2 1 2 2 2 2 2 2 2 2 2 2 2 1 2 2 2 1 2 2 2 1 2 2 2 2 2 2 2 2 2 2 2 2 2 2 2 1 2 2 2 2 2 2 2 2 2 1 2 2 1 1 2 1 2 1 2 2 0 0 2 1 2 1 2 1 2 2 2 2 2 1 2 1
[truncated: 6,026,047 more chars]
