# Supplementary material for: XX Disorder of Sex Development is associated with an insertion on chromosome 9 and downregulation of RSPO1 in dogs (Canis lupus familiaris)
Source: PLoS One. 2017 Oct 20;12(10):e0186331. doi: 10.1371/journal.pone.0186331 (PMC5650465; doi:10.1371/journal.pone.0186331)
Supplement: S5 Appendix — (MAP) [file pone.0186331.s010.map]

1	chr1.3398480	0	3398480
1	chr1.3453895	0	3453895
1	chr1.3480362	0	3480362
1	chr1.3573121	0	3573121
1	chr1.3649882	0	3649882
1	chr1.3691446	0	3691446
1	chr1.3699781	0	3699781
1	chr1.3713883	0	3713883
1	chr1.3891091	0	3891091
1	chr1.3914330	0	3914330
1	chr1.3923133	0	3923133
1	chr1.3923407	0	3923407
1	chr1.3930266	0	3930266
1	chr1.3933205	0	3933205
1	chr1.3999542	0	3999542
1	chr1.4025921	0	4025921
1	chr1.4034968	0	4034968
1	chr1.4053641	0	4053641
1	chr1.4078131	0	4078131
1	chr1.4088263	0	4088263
1	chr1.4105092	0	4105092
1	chr1.4114886	0	4114886
1	chr1.4117090	0	4117090
1	chr1.4218652	0	4218652
1	chr1.4388716	0	4388716
1	chr1.4404304	0	4404304
1	chr1.4491195	0	4491195
1	chr1.4513468	0	4513468
1	chr1.4626713	0	4626713
1	chr1.4663563	0	4663563
1	chr1.4784173	0	4784173
1	chr1.4789317	0	4789317
1	chr1.4790991	0	4790991
1	chr1.4811442	0	4811442
1	chr1.4932907	0	4932907
1	chr1.4972334	0	4972334
1	chr1.5106097	0	5106097
1	chr1.5194373	0	5194373
1	chr1.5198763	0	5198763
1	chr1.5286369	0	5286369
1	chr1.5440037	0	5440037
1	chr1.5460581	0	5460581
1	chr1.6043401	0	6043401
1	chr1.6167902	0	6167902
1	chr1.6187553	0	6187553
1	chr1.6202065	0	6202065
1	chr1.6698869	0	6698869
1	chr1.6780390	0	6780390
1	chr1.6948374	0	6948374
1	chr1.6964428	0	6964428
1	chr1.6966253	0	6966253
1	chr1.7002376	0	7002376
1	chr1.7029081	0	7029081
1	chr1.7034600	0	7034600
1	chr1.7063307	0	7063307
1	chr1.7092036	0	7092036
1	chr1.7158820	0	7158820
1	chr1.7174154	0	7174154
1	chr1.7272067	0	7272067
1	chr1.7451884	0	7451884
1	chr1.7766134	0	7766134
1	chr1.7888709	0	7888709
1	chr1.7894866	0	7894866
1	chr1.7940968	0	7940968
1	chr1.7953685	0	7953685
1	chr1.8017865	0	8017865
1	chr1.8062110	0	8062110
1	chr1.8068358	0	8068358
1	chr1.8093725	0	8093725
1	chr1.8096423	0	8096423
1	chr1.8124924	0	8124924
1	chr1.8158421	0	8158421
1	chr1.8161644	0	8161644
1	chr1.8169105	0	8169105
1	chr1.8198544	0	8198544
1	chr1.8200572	0	8200572
1	chr1.8212845	0	8212845
1	chr1.8227818	0	8227818
1	chr1.8289441	0	8289441
1	chr1.8289587	0	8289587
1	chr1.8311242	0	8311242
1	chr1.8342103	0	8342103
1	chr1.8346022	0	8346022
1	chr1.8387730	0	8387730
1	chr1.8421805	0	8421805
1	chr1.8487343	0	8487343
1	chr1.8562833	0	8562833
1	chr1.8621052	0	8621052
1	chr1.8625879	0	8625879
1	chr1.8636255	0	8636255
1	chr1.8636273	0	8636273
1	chr1.8649169	0	8649169
1	chr1.8670621	0	8670621
1	chr1.8789234	0	8789234
1	chr1.8863181	0	8863181
1	chr1.9055335	0	9055335
1	chr1.9130272	0	9130272
1	chr1.9157997	0	9157997
1	chr1.9165971	0	9165971
1	chr1.9186935	0	9186935
1	chr1.9192013	0	9192013
1	chr1.9212708	0	9212708
1	chr1.9222023	0	9222023
1	chr1.9300531	0	9300531
1	chr1.9373395	0	9373395
1	chr1.9382713	0	9382713
1	chr1.9450263	0	9450263
1	chr1.9457144	0	9457144
1	chr1.9463586	0	9463586
1	chr1.9570881	0	9570881
1	chr1.9895292	0	9895292
1	chr1.10335181	0	10335181
1	chr1.10501501	0	10501501
1	chr1.10501529	0	10501529
1	chr1.10516408	0	10516408
1	chr1.10557129	0	10557129
1	chr1.10638224	0	10638224
1	chr1.10732359	0	10732359
1	chr1.10748661	0	10748661
1	chr1.10772352	0	10772352
1	chr1.10774836	0	10774836
1	chr1.10828613	0	10828613
1	chr1.10834825	0	10834825
1	chr1.10837949	0	10837949
1	chr1.10841585	0	10841585
1	chr1.10867168	0	10867168
1	chr1.10901555	0	10901555
1	chr1.10906944	0	10906944
1	chr1.10918480	0	10918480
1	chr1.10944400	0	10944400
1	chr1.10963511	0	10963511
1	chr1.10963960	0	10963960
1	chr1.10982735	0	10982735
1	chr1.10982776	0	10982776
1	chr1.10998636	0	10998636
1	chr1.11012504	0	11012504
1	chr1.11022835	0	11022835
1	chr1.11025688	0	11025688
1	chr1.11047381	0	11047381
1	chr1.11050973	0	11050973
1	chr1.11057446	0	11057446
1	chr1.11114952	0	11114952
1	chr1.11131807	0	11131807
1	chr1.11148900	0	11148900
1	chr1.11168039	0	11168039
1	chr1.11255981	0	11255981
1	chr1.11323990	0	11323990
1	chr1.11355494	0	11355494
1	chr1.11372229	0	11372229
1	chr1.11376955	0	11376955
1	chr1.11432658	0	11432658
1	chr1.11451681	0	11451681
1	chr1.11466318	0	11466318
1	chr1.11504119	0	11504119
1	chr1.11514669	0	11514669
1	chr1.11517353	0	11517353
1	chr1.11553020	0	11553020
1	chr1.11575923	0	11575923
1	chr1.11579983	0	11579983
1	chr1.11632700	0	11632700
1	chr1.11649486	0	11649486
1	chr1.11721247	0	11721247
1	chr1.11754027	0	11754027
1	chr1.11866157	0	11866157
1	chr1.11906213	0	11906213
1	chr1.11930160	0	11930160
1	chr1.11970162	0	11970162
1	chr1.11977981	0	11977981
1	chr1.12020492	0	12020492
1	chr1.12030030	0	12030030
1	chr1.12036717	0	12036717
1	chr1.12083834	0	12083834
1	chr1.12122724	0	12122724
1	chr1.12136987	0	12136987
1	chr1.12162226	0	12162226
1	chr1.12267265	0	12267265
1	chr1.12271304	0	12271304
1	chr1.12278385	0	12278385
1	chr1.12381642	0	12381642
1	chr1.12399060	0	12399060
1	chr1.12464232	0	12464232
1	chr1.12529421	0	12529421
1	chr1.12530316	0	12530316
1	chr1.12560293	0	12560293
1	chr1.12568173	0	12568173
1	chr1.12581649	0	12581649
1	chr1.12659132	0	12659132
1	chr1.12693159	0	12693159
1	chr1.12742380	0	12742380
1	chr1.12878354	0	12878354
1	chr1.12884550	0	12884550
1	chr1.12885062	0	12885062
1	chr1.12958892	0	12958892
1	chr1.12964578	0	12964578
1	chr1.12967027	0	12967027
1	chr1.12970833	0	12970833
1	chr1.13057664	0	13057664
1	chr1.13102734	0	13102734
1	chr1.13166696	0	13166696
1	chr1.13241552	0	13241552
1	chr1.13258365	0	13258365
1	chr1.13274232	0	13274232
1	chr1.13360346	0	13360346
1	chr1.13406024	0	13406024
1	chr1.13684468	0	13684468
1	chr1.13759182	0	13759182
1	chr1.14043233	0	14043233
1	chr1.14149453	0	14149453
1	chr1.14157364	0	14157364
1	chr1.14165340	0	14165340
1	chr1.14325915	0	14325915
1	chr1.14397982	0	14397982
1	chr1.14398037	0	14398037
1	chr1.14420059	0	14420059
1	chr1.14525803	0	14525803
1	chr1.14610731	0	14610731
1	chr1.14610808	0	14610808
1	chr1.14732079	0	14732079
1	chr1.14750603	0	14750603
1	chr1.14761845	0	14761845
1	chr1.14781203	0	14781203
1	chr1.14823293	0	14823293
1	chr1.14926478	0	14926478
1	chr1.15009027	0	15009027
1	chr1.15051358	0	15051358
1	chr1.15085893	0	15085893
1	chr1.15091571	0	15091571
1	chr1.15173712	0	15173712
1	chr1.15188944	0	15188944
1	chr1.15205572	0	15205572
1	chr1.15288182	0	15288182
1	chr1.15375433	0	15375433
1	chr1.15393906	0	15393906
1	chr1.15395784	0	15395784
1	chr1.15534591	0	15534591
1	chr1.15596562	0	15596562
1	chr1.15728526	0	15728526
1	chr1.15756033	0	15756033
1	chr1.15835728	0	15835728
1	chr1.15867953	0	15867953
1	chr1.15971890	0	15971890
1	chr1.16008857	0	16008857
1	chr1.16036070	0	16036070
1	chr1.16048626	0	16048626
1	chr1.16051346	0	16051346
1	chr1.16136400	0	16136400
1	chr1.16141676	0	16141676
1	chr1.16271092	0	16271092
1	chr1.16374341	0	16374341
1	chr1.16438641	0	16438641
1	chr1.16482671	0	16482671
1	chr1.16639114	0	16639114
1	chr1.16851821	0	16851821
1	chr1.16866378	0	16866378
1	chr1.16921197	0	16921197
1	chr1.16953400	0	16953400
1	chr1.17040164	0	17040164
1	chr1.17047825	0	17047825
1	chr1.17133605	0	17133605
1	chr1.17180812	0	17180812
1	chr1.17226603	0	17226603
1	chr1.17258090	0	17258090
1	chr1.17290917	0	17290917
1	chr1.17297034	0	17297034
1	chr1.17465477	0	17465477
1	chr1.17493415	0	17493415
1	chr1.17497796	0	17497796
1	chr1.17535938	0	17535938
1	chr1.17543855	0	17543855
1	chr1.17568427	0	17568427
1	chr1.17727449	0	17727449
1	chr1.17859041	0	17859041
1	chr1.17901581	0	17901581
1	chr1.17928212	0	17928212
1	chr1.17947287	0	17947287
1	chr1.17965451	0	17965451
1	chr1.18014855	0	18014855
1	chr1.18040956	0	18040956
1	chr1.18045458	0	18045458
1	chr1.18045597	0	18045597
1	chr1.18062616	0	18062616
1	chr1.18062709	0	18062709
1	chr1.18085000	0	18085000
1	chr1.18089707	0	18089707
1	chr1.18107446	0	18107446
1	chr1.18150477	0	18150477
1	chr1.18169633	0	18169633
1	chr1.18195658	0	18195658
1	chr1.18213895	0	18213895
1	chr1.18227811	0	18227811
1	chr1.18239925	0	18239925
1	chr1.18330383	0	18330383
1	chr1.18486280	0	18486280
1	chr1.18501321	0	18501321
1	chr1.18539185	0	18539185
1	chr1.18553416	0	18553416
1	chr1.18557817	0	18557817
1	chr1.18557838	0	18557838
1	chr1.18562518	0	18562518
1	chr1.18576723	0	18576723
1	chr1.18645187	0	18645187
1	chr1.18653433	0	18653433
1	chr1.18721244	0	18721244
1	chr1.18769384	0	18769384
1	chr1.18805646	0	18805646
1	chr1.18882550	0	18882550
1	chr1.18929305	0	18929305
1	chr1.18929339	0	18929339
1	chr1.18940856	0	18940856
1	chr1.18971392	0	18971392
1	chr1.18971430	0	18971430
1	chr1.19165799	0	19165799
1	chr1.19171227	0	19171227
1	chr1.19171718	0	19171718
1	chr1.19302352	0	19302352
1	chr1.19329020	0	19329020
1	chr1.19331272	0	19331272
1	chr1.19368870	0	19368870
1	chr1.19437739	0	19437739
1	chr1.19437815	0	19437815
1	chr1.19464720	0	19464720
1	chr1.19469253	0	19469253
1	chr1.19531790	0	19531790
1	chr1.19563191	0	19563191
1	chr1.19672476	0	19672476
1	chr1.19786039	0	19786039
1	chr1.19813056	0	19813056
1	chr1.19815263	0	19815263
1	chr1.19820595	0	19820595
1	chr1.19820783	0	19820783
1	chr1.19828524	0	19828524
1	chr1.19828724	0	19828724
1	chr1.19838667	0	19838667
1	chr1.19844043	0	19844043
1	chr1.19862801	0	19862801
1	chr1.19884996	0	19884996
1	chr1.19909215	0	19909215
1	chr1.19932185	0	19932185
1	chr1.20046637	0	20046637
1	chr1.20071736	0	20071736
1	chr1.20089432	0	20089432
1	chr1.20090310	0	20090310
1	chr1.20101380	0	20101380
1	chr1.20109120	0	20109120
1	chr1.20133689	0	20133689
1	chr1.20135546	0	20135546
1	chr1.20137028	0	20137028
1	chr1.20144396	0	20144396
1	chr1.20158303	0	20158303
1	chr1.20179850	0	20179850
1	chr1.20189244	0	20189244
1	chr1.20220992	0	20220992
1	chr1.20231959	0	20231959
1	chr1.20254729	0	20254729
1	chr1.20257705	0	20257705
1	chr1.20319144	0	20319144
1	chr1.20341538	0	20341538
1	chr1.20363290	0	20363290
1	chr1.20440802	0	20440802
1	chr1.20451717	0	20451717
1	chr1.20463836	0	20463836
1	chr1.20464687	0	20464687
1	chr1.20472524	0	20472524
1	chr1.20497766	0	20497766
1	chr1.20502406	0	20502406
1	chr1.20505416	0	20505416
1	chr1.20515874	0	20515874
1	chr1.20532195	0	20532195
1	chr1.20556099	0	20556099
1	chr1.20564722	0	20564722
1	chr1.20583014	0	20583014
1	chr1.20639136	0	20639136
1	chr1.20643484	0	20643484
1	chr1.20653904	0	20653904
1	chr1.20667180	0	20667180
1	chr1.20675482	0	20675482
1	chr1.20712062	0	20712062
1	chr1.20717467	0	20717467
1	chr1.20720008	0	20720008
1	chr1.20751607	0	20751607
1	chr1.20757779	0	20757779
1	chr1.20758899	0	20758899
1	chr1.20801293	0	20801293
1	chr1.20815937	0	20815937
1	chr1.20832532	0	20832532
1	chr1.20841571	0	20841571
1	chr1.20848186	0	20848186
1	chr1.20854464	0	20854464
1	chr1.20860976	0	20860976
1	chr1.20910400	0	20910400
1	chr1.20910867	0	20910867
1	chr1.20919456	0	20919456
1	chr1.20959762	0	20959762
1	chr1.20963722	0	20963722
1	chr1.20971148	0	20971148
1	chr1.21017048	0	21017048
1	chr1.21022882	0	21022882
1	chr1.21023158	0	21023158
1	chr1.21058239	0	21058239
1	chr1.21086694	0	21086694
1	chr1.21094540	0	21094540
1	chr1.21098882	0	21098882
1	chr1.21115073	0	21115073
1	chr1.21126073	0	21126073
1	chr1.21128662	0	21128662
1	chr1.21172686	0	21172686
1	chr1.21193097	0	21193097
1	chr1.21204181	0	21204181
1	chr1.21265513	0	21265513
1	chr1.21275739	0	21275739
1	chr1.21279529	0	21279529
1	chr1.21320240	0	21320240
1	chr1.21329888	0	21329888
1	chr1.21329991	0	21329991
1	chr1.21372481	0	21372481
1	chr1.21444164	0	21444164
1	chr1.21450610	0	21450610
1	chr1.21488903	0	21488903
1	chr1.21550899	0	21550899
1	chr1.21600857	0	21600857
1	chr1.21611247	0	21611247
1	chr1.21624604	0	21624604
1	chr1.21641065	0	21641065
1	chr1.21645695	0	21645695
1	chr1.21650790	0	21650790
1	chr1.21660531	0	21660531
1	chr1.21687402	0	21687402
1	chr1.21696842	0	21696842
1	chr1.21780372	0	21780372
1	chr1.21819041	0	21819041
1	chr1.22077596	0	22077596
1	chr1.22095829	0	22095829
1	chr1.22130094	0	22130094
1	chr1.22237412	0	22237412
1	chr1.22239435	0	22239435
1	chr1.22437960	0	22437960
1	chr1.22482019	0	22482019
1	chr1.22490722	0	22490722
1	chr1.22579734	0	22579734
1	chr1.22583372	0	22583372
1	chr1.22603427	0	22603427
1	chr1.22609813	0	22609813
1	chr1.22622582	0	22622582
1	chr1.22623036	0	22623036
1	chr1.22648544	0	22648544
1	chr1.22675054	0	22675054
1	chr1.22682101	0	22682101
1	chr1.22707154	0	22707154
1	chr1.22746022	0	22746022
1	chr1.22876992	0	22876992
1	chr1.22923140	0	22923140
1	chr1.22938932	0	22938932
1	chr1.22940960	0	22940960
1	chr1.22978801	0	22978801
1	chr1.23022225	0	23022225
1	chr1.23022318	0	23022318
1	chr1.23074430	0	23074430
1	chr1.23107784	0	23107784
1	chr1.23111798	0	23111798
1	chr1.23183124	0	23183124
1	chr1.23200027	0	23200027
1	chr1.23208358	0	23208358
1	chr1.23388925	0	23388925
1	chr1.23394289	0	23394289
1	chr1.23632132	0	23632132
1	chr1.23665351	0	23665351
1	chr1.23685560	0	23685560
1	chr1.23712409	0	23712409
1	chr1.23715096	0	23715096
1	chr1.23820970	0	23820970
1	chr1.23847538	0	23847538
1	chr1.24050893	0	24050893
1	chr1.24116163	0	24116163
1	chr1.24372435	0	24372435
1	chr1.24408252	0	24408252
1	chr1.24422631	0	24422631
1	chr1.24511772	0	24511772
1	chr1.24809430	0	24809430
1	chr1.24839849	0	24839849
1	chr1.24859545	0	24859545
1	chr1.24925305	0	24925305
1	chr1.24940691	0	24940691
1	chr1.24960316	0	24960316
1	chr1.24963101	0	24963101
1	chr1.24980186	0	24980186
1	chr1.25077461	0	25077461
1	chr1.25078116	0	25078116
1	chr1.25281345	0	25281345
1	chr1.25292950	0	25292950
1	chr1.25293072	0	25293072
1	chr1.25305178	0	25305178
1	chr1.25311844	0	25311844
1	chr1.25430434	0	25430434
1	chr1.25433398	0	25433398
1	chr1.25441039	0	25441039
1	chr1.25441073	0	25441073
1	chr1.25455497	0	25455497
1	chr1.25459880	0	25459880
1	chr1.25481468	0	25481468
1	chr1.25490435	0	25490435
1	chr1.25509406	0	25509406
1	chr1.25611906	0	25611906
1	chr1.25653824	0	25653824
1	chr1.25696279	0	25696279
1	chr1.25706686	0	25706686
1	chr1.25719178	0	25719178
1	chr1.25763697	0	25763697
1	chr1.25810393	0	25810393
1	chr1.25828127	0	25828127
1	chr1.25896330	0	25896330
1	chr1.25897266	0	25897266
1	chr1.25954659	0	25954659
1	chr1.26042954	0	26042954
1	chr1.26048968	0	26048968
1	chr1.26097910	0	26097910
1	chr1.26121460	0	26121460
1	chr1.26158207	0	26158207
1	chr1.26193220	0	26193220
1	chr1.26215386	0	26215386
1	chr1.26215408	0	26215408
1	chr1.26216665	0	26216665
1	chr1.26236695	0	26236695
1	chr1.26254447	0	26254447
1	chr1.26290592	0	26290592
1	chr1.26315375	0	26315375
1	chr1.26316940	0	26316940
1	chr1.26317612	0	26317612
1	chr1.26323928	0	26323928
1	chr1.26332055	0	26332055
1	chr1.26436187	0	26436187
1	chr1.26438572	0	26438572
1	chr1.26442781	0	26442781
1	chr1.26467469	0	26467469
1	chr1.26563060	0	26563060
1	chr1.26610596	0	26610596
1	chr1.26614051	0	26614051
1	chr1.26665907	0	26665907
1	chr1.26672978	0	26672978
1	chr1.26683117	0	26683117
1	chr1.26715525	0	26715525
1	chr1.26725286	0	26725286
1	chr1.26737733	0	26737733
1	chr1.26749109	0	26749109
1	chr1.26761400	0	26761400
1	chr1.26784747	0	26784747
1	chr1.26804484	0	26804484
1	chr1.26807323	0	26807323
1	chr1.26807519	0	26807519
1	chr1.26845398	0	26845398
1	chr1.26972212	0	26972212
1	chr1.27073487	0	27073487
1	chr1.27087454	0	27087454
1	chr1.27096867	0	27096867
1	chr1.27114451	0	27114451
1	chr1.27115392	0	27115392
1	chr1.27199125	0	27199125
1	chr1.27204914	0	27204914
1	chr1.27215209	0	27215209
1	chr1.27215815	0	27215815
1	chr1.27252849	0	27252849
1	chr1.27288008	0	27288008
1	chr1.27374893	0	27374893
1	chr1.27382656	0	27382656
1	chr1.27417797	0	27417797
1	chr1.27498218	0	27498218
1	chr1.27543911	0	27543911
1	chr1.27546684	0	27546684
1	chr1.27642311	0	27642311
1	chr1.27653343	0	27653343
1	chr1.27657336	0	27657336
1	chr1.27719336	0	27719336
1	chr1.27754874	0	27754874
1	chr1.27761277	0	27761277
1	chr1.27799646	0	27799646
1	chr1.27821981	0	27821981
1	chr1.27831818	0	27831818
1	chr1.27945668	0	27945668
1	chr1.27956116	0	27956116
1	chr1.27981273	0	27981273
1	chr1.27996092	0	27996092
1	chr1.28115831	0	28115831
1	chr1.28117042	0	28117042
1	chr1.28136330	0	28136330
1	chr1.28282496	0	28282496
1	chr1.28306937	0	28306937
1	chr1.28492328	0	28492328
1	chr1.28515683	0	28515683
1	chr1.28516830	0	28516830
1	chr1.28546959	0	28546959
1	chr1.28705533	0	28705533
1	chr1.28752280	0	28752280
1	chr1.28835145	0	28835145
1	chr1.28837729	0	28837729
1	chr1.28981606	0	28981606
1	chr1.29000421	0	29000421
1	chr1.29009900	0	29009900
1	chr1.29048077	0	29048077
1	chr1.29062348	0	29062348
1	chr1.29081246	0	29081246
1	chr1.29091323	0	29091323
1	chr1.29131783	0	29131783
1	chr1.29181293	0	29181293
1	chr1.29193666	0	29193666
1	chr1.29250187	0	29250187
1	chr1.29287587	0	29287587
1	chr1.29324905	0	29324905
1	chr1.29350122	0	29350122
1	chr1.29397461	0	29397461
1	chr1.29442608	0	29442608
1	chr1.29444774	0	29444774
1	chr1.29552991	0	29552991
1	chr1.29876777	0	29876777
1	chr1.29900786	0	29900786
1	chr1.29900809	0	29900809
1	chr1.29914412	0	29914412
1	chr1.29914809	0	29914809
1	chr1.29921386	0	29921386
1	chr1.29987021	0	29987021
1	chr1.29987840	0	29987840
1	chr1.29995294	0	29995294
1	chr1.30003724	0	30003724
1	chr1.30013764	0	30013764
1	chr1.30088998	0	30088998
1	chr1.30121069	0	30121069
1	chr1.30358424	0	30358424
1	chr1.30432836	0	30432836
1	chr1.30468859	0	30468859
1	chr1.30508097	0	30508097
1	chr1.30509548	0	30509548
1	chr1.30684839	0	30684839
1	chr1.30686167	0	30686167
1	chr1.30696624	0	30696624
1	chr1.30721556	0	30721556
1	chr1.30778277	0	30778277
1	chr1.30830515	0	30830515
1	chr1.30899192	0	30899192
1	chr1.30904893	0	30904893
1	chr1.30915927	0	30915927
1	chr1.30927747	0	30927747
1	chr1.31026450	0	31026450
1	chr1.31038844	0	31038844
1	chr1.31047165	0	31047165
1	chr1.31303418	0	31303418
1	chr1.31344898	0	31344898
1	chr1.31386409	0	31386409
1	chr1.31388517	0	31388517
1	chr1.31424805	0	31424805
1	chr1.31433729	0	31433729
1	chr1.31610315	0	31610315
1	chr1.31617117	0	31617117
1	chr1.31617694	0	31617694
1	chr1.31650011	0	31650011
1	chr1.31689822	0	31689822
1	chr1.31734520	0	31734520
1	chr1.31800418	0	31800418
1	chr1.31801096	0	31801096
1	chr1.31819999	0	31819999
1	chr1.31841361	0	31841361
1	chr1.31841378	0	31841378
1	chr1.31956386	0	31956386
1	chr1.31977501	0	31977501
1	chr1.32120686	0	32120686
1	chr1.32125656	0	32125656
1	chr1.32134656	0	32134656
1	chr1.32148991	0	32148991
1	chr1.32262737	0	32262737
1	chr1.32279286	0	32279286
1	chr1.32335277	0	32335277
1	chr1.32491995	0	32491995
1	chr1.32561887	0	32561887
1	chr1.32779639	0	32779639
1	chr1.32840724	0	32840724
1	chr1.32866657	0	32866657
1	chr1.32867518	0	32867518
1	chr1.32868070	0	32868070
1	chr1.32880173	0	32880173
1	chr1.32905041	0	32905041
1	chr1.32912379	0	32912379
1	chr1.32945190	0	32945190
1	chr1.32947715	0	32947715
1	chr1.32960366	0	32960366
1	chr1.32960530	0	32960530
1	chr1.32988805	0	32988805
1	chr1.33000656	0	33000656
1	chr1.33077080	0	33077080
1	chr1.33103995	0	33103995
1	chr1.33105368	0	33105368
1	chr1.33159670	0	33159670
1	chr1.33175499	0	33175499
1	chr1.33257465	0	33257465
1	chr1.33262162	0	33262162
1	chr1.33267119	0	33267119
1	chr1.33283906	0	33283906
1	chr1.33342470	0	33342470
1	chr1.33402849	0	33402849
1	chr1.33416480	0	33416480
1	chr1.33443270	0	33443270
1	chr1.33449391	0	33449391
1	chr1.33547477	0	33547477
1	chr1.33550895	0	33550895
1	chr1.33551721	0	33551721
1	chr1.33571388	0	33571388
1	chr1.33579833	0	33579833
1	chr1.33588558	0	33588558
1	chr1.33614871	0	33614871
1	chr1.33615079	0	33615079
1	chr1.33652400	0	33652400
1	chr1.33697434	0	33697434
1	chr1.33741353	0	33741353
1	chr1.33770746	0	33770746
1	chr1.33806893	0	33806893
1	chr1.33830923	0	33830923
1	chr1.33831148	0	33831148
1	chr1.33838822	0	33838822
1	chr1.33842675	0	33842675
1	chr1.33867991	0	33867991
1	chr1.33884538	0	33884538
1	chr1.33884848	0	33884848
1	chr1.33901779	0	33901779
1	chr1.33924287	0	33924287
1	chr1.34067314	0	34067314
1	chr1.34107184	0	34107184
1	chr1.34122956	0	34122956
1	chr1.34137264	0	34137264
1	chr1.34210742	0	34210742
1	chr1.34284658	0	34284658
1	chr1.34306697	0	34306697
1	chr1.34306905	0	34306905
1	chr1.34425812	0	34425812
1	chr1.34435450	0	34435450
1	chr1.34507119	0	34507119
1	chr1.34519382	0	34519382
1	chr1.34537987	0	34537987
1	chr1.34562055	0	34562055
1	chr1.34587420	0	34587420
1	chr1.34608224	0	34608224
1	chr1.34628111	0	34628111
1	chr1.34708587	0	34708587
1	chr1.34738414	0	34738414
1	chr1.34746703	0	34746703
1	chr1.34749160	0	34749160
1	chr1.34750776	0	34750776
1	chr1.34783411	0	34783411
1	chr1.34908781	0	34908781
1	chr1.34935019	0	34935019
1	chr1.34936388	0	34936388
1	chr1.35097243	0	35097243
1	chr1.35391710	0	35391710
1	chr1.35395975	0	35395975
1	chr1.35421401	0	35421401
1	chr1.35495292	0	35495292
1	chr1.35508877	0	35508877
1	chr1.35770391	0	35770391
1	chr1.35785864	0	35785864
1	chr1.35997410	0	35997410
1	chr1.36053834	0	36053834
1	chr1.36106347	0	36106347
1	chr1.36108297	0	36108297
1	chr1.36276773	0	36276773
1	chr1.36302347	0	36302347
1	chr1.36470961	0	36470961
1	chr1.36543343	0	36543343
1	chr1.36717493	0	36717493
1	chr1.36725751	0	36725751
1	chr1.36845944	0	36845944
1	chr1.36846043	0	36846043
1	chr1.36900599	0	36900599
1	chr1.36975449	0	36975449
1	chr1.36977398	0	36977398
1	chr1.37010724	0	37010724
1	chr1.37018631	0	37018631
1	chr1.37043665	0	37043665
1	chr1.37062296	0	37062296
1	chr1.37076003	0	37076003
1	chr1.37150530	0	37150530
1	chr1.37171580	0	37171580
1	chr1.37175362	0	37175362
1	chr1.37237366	0	37237366
1	chr1.37244200	0	37244200
1	chr1.37363764	0	37363764
1	chr1.37507718	0	37507718
1	chr1.37535634	0	37535634
1	chr1.37535877	0	37535877
1	chr1.37559862	0	37559862
1	chr1.37596122	0	37596122
1	chr1.37624807	0	37624807
1	chr1.37630233	0	37630233
1	chr1.37636960	0	37636960
1	chr1.37667359	0	37667359
1	chr1.37750233	0	37750233
1	chr1.37769799	0	37769799
1	chr1.37780198	0	37780198
1	chr1.37810772	0	37810772
1	chr1.37813157	0	37813157
1	chr1.37833109	0	37833109
1	chr1.37834710	0	37834710
1	chr1.37855921	0	37855921
1	chr1.37934066	0	37934066
1	chr1.37934337	0	37934337
1	chr1.37950026	0	37950026
1	chr1.38009680	0	38009680
1	chr1.38127695	0	38127695
1	chr1.38148194	0	38148194
1	chr1.38172597	0	38172597
1	chr1.38179705	0	38179705
1	chr1.38185454	0	38185454
1	chr1.38193934	0	38193934
1	chr1.38206079	0	38206079
1	chr1.38235120	0	38235120
1	chr1.38298960	0	38298960
1	chr1.38328623	0	38328623
1	chr1.38329744	0	38329744
1	chr1.38384151	0	38384151
1	chr1.38554683	0	38554683
1	chr1.38743264	0	38743264
1	chr1.38764601	0	38764601
1	chr1.38910289	0	38910289
1	chr1.38964264	0	38964264
1	chr1.39060223	0	39060223
1	chr1.39136961	0	39136961
1	chr1.39171876	0	39171876
1	chr1.39179330	0	39179330
1	chr1.39183949	0	39183949
1	chr1.39184653	0	39184653
1	chr1.39209834	0	39209834
1	chr1.39281965	0	39281965
1	chr1.39287547	0	39287547
1	chr1.39299245	0	39299245
1	chr1.39302244	0	39302244
1	chr1.39340408	0	39340408
1	chr1.39345233	0	39345233
1	chr1.39392183	0	39392183
1	chr1.39424677	0	39424677
1	chr1.39497096	0	39497096
1	chr1.39506263	0	39506263
1	chr1.39506505	0	39506505
1	chr1.39537590	0	39537590
1	chr1.39546312	0	39546312
1	chr1.39568152	0	39568152
1	chr1.39589192	0	39589192
1	chr1.39606081	0	39606081
1	chr1.39614109	0	39614109
1	chr1.39643451	0	39643451
1	chr1.39646503	0	39646503
1	chr1.39649656	0	39649656
1	chr1.39682918	0	39682918
1	chr1.39746823	0	39746823
1	chr1.39846782	0	39846782
1	chr1.39851967	0	39851967
1	chr1.39853411	0	39853411
1	chr1.39915037	0	39915037
1	chr1.40058479	0	40058479
1	chr1.40058600	0	40058600
1	chr1.40102793	0	40102793
1	chr1.40117367	0	40117367
1	chr1.40266539	0	40266539
1	chr1.40310558	0	40310558
1	chr1.40311087	0	40311087
1	chr1.40334739	0	40334739
1	chr1.40431936	0	40431936
1	chr1.40558218	0	40558218
1	chr1.40567967	0	40567967
1	chr1.40578175	0	40578175
1	chr1.40601641	0	40601641
1	chr1.40658068	0	40658068
1	chr1.40771282	0	40771282
1	chr1.40792070	0	40792070
1	chr1.40794218	0	40794218
1	chr1.40794634	0	40794634
1	chr1.40821105	0	40821105
1	chr1.40855745	0	40855745
1	chr1.40883683	0	40883683
1	chr1.40948005	0	40948005
1	chr1.40981913	0	40981913
1	chr1.40992285	0	40992285
1	chr1.41007796	0	41007796
1	chr1.41061632	0	41061632
1	chr1.41068410	0	41068410
1	chr1.41082723	0	41082723
1	chr1.41124790	0	41124790
1	chr1.41327537	0	41327537
1	chr1.41353105	0	41353105
1	chr1.41439491	0	41439491
1	chr1.41452179	0	41452179
1	chr1.41506967	0	41506967
1	chr1.41537951	0	41537951
1	chr1.41552148	0	41552148
1	chr1.41552615	0	41552615
1	chr1.41579508	0	41579508
1	chr1.41608851	0	41608851
1	chr1.41621798	0	41621798
1	chr1.41652804	0	41652804
1	chr1.41668854	0	41668854
1	chr1.41689204	0	41689204
1	chr1.41773003	0	41773003
1	chr1.41795193	0	41795193
1	chr1.41838011	0	41838011
1	chr1.41840493	0	41840493
1	chr1.41840532	0	41840532
1	chr1.41854978	0	41854978
1	chr1.41915551	0	41915551
1	chr1.42007377	0	42007377
1	chr1.42019168	0	42019168
1	chr1.42278616	0	42278616
1	chr1.42309307	0	42309307
1	chr1.42499182	0	42499182
1	chr1.42504393	0	42504393
1	chr1.42515738	0	42515738
1	chr1.42522796	0	42522796
1	chr1.42553673	0	42553673
1	chr1.42647164	0	42647164
1	chr1.42755366	0	42755366
1	chr1.42773623	0	42773623
1	chr1.42783722	0	42783722
1	chr1.42843159	0	42843159
1	chr1.42846727	0	42846727
1	chr1.42859481	0	42859481
1	chr1.42865853	0	42865853
1	chr1.42866944	0	42866944
1	chr1.42879533	0	42879533
1	chr1.42899743	0	42899743
1	chr1.42903982	0	42903982
1	chr1.42935504	0	42935504
1	chr1.42961616	0	42961616
1	chr1.42982881	0	42982881
1	chr1.42989601	0	42989601
1	chr1.43019292	0	43019292
1	chr1.43039151	0	43039151
1	chr1.43117235	0	43117235
1	chr1.43124608	0	43124608
1	chr1.43133932	0	43133932
1	chr1.43215422	0	43215422
1	chr1.43259966	0	43259966
1	chr1.43263901	0	43263901
1	chr1.43285026	0	43285026
1	chr1.43427785	0	43427785
1	chr1.43490192	0	43490192
1	chr1.43606851	0	43606851
1	chr1.43607379	0	43607379
1	chr1.43610051	0	43610051
1	chr1.43779729	0	43779729
1	chr1.43782457	0	43782457
1	chr1.43800802	0	43800802
1	chr1.43849666	0	43849666
1	chr1.43860311	0	43860311
1	chr1.43880945	0	43880945
1	chr1.43881824	0	43881824
1	chr1.43901557	0	43901557
1	chr1.43924798	0	43924798
1	chr1.43939418	0	43939418
1	chr1.43944861	0	43944861
1	chr1.43951891	0	43951891
1	chr1.43956157	0	43956157
1	chr1.43972051	0	43972051
1	chr1.44071542	0	44071542
1	chr1.44164069	0	44164069
1	chr1.44164332	0	44164332
1	chr1.44167515	0	44167515
1	chr1.44222770	0	44222770
1	chr1.44233782	0	44233782
1	chr1.44250709	0	44250709
1	chr1.44284300	0	44284300
1	chr1.44328528	0	44328528
1	chr1.44340767	0	44340767
1	chr1.44435139	0	44435139
1	chr1.44517976	0	44517976
1	chr1.44535262	0	44535262
1	chr1.44554091	0	44554091
1	chr1.44662308	0	44662308
1	chr1.44667616	0	44667616
1	chr1.44677442	0	44677442
1	chr1.44716169	0	44716169
1	chr1.44785193	0	44785193
1	chr1.44882462	0	44882462
1	chr1.44952387	0	44952387
1	chr1.45025993	0	45025993
1	chr1.45100833	0	45100833
1	chr1.45175940	0	45175940
1	chr1.45176856	0	45176856
1	chr1.45407421	0	45407421
1	chr1.45417747	0	45417747
1	chr1.45824159	0	45824159
1	chr1.45845950	0	45845950
1	chr1.45975276	0	45975276
1	chr1.46115004	0	46115004
1	chr1.46131564	0	46131564
1	chr1.46132469	0	46132469
1	chr1.46171623	0	46171623
1	chr1.46291857	0	46291857
1	chr1.46614025	0	46614025
1	chr1.46654173	0	46654173
1	chr1.46810015	0	46810015
1	chr1.46810877	0	46810877
1	chr1.46873168	0	46873168
1	chr1.46924317	0	46924317
1	chr1.46993211	0	46993211
1	chr1.47033194	0	47033194
1	chr1.47046230	0	47046230
1	chr1.47109976	0	47109976
1	chr1.47344048	0	47344048
1	chr1.47433358	0	47433358
1	chr1.47480800	0	47480800
1	chr1.47554301	0	47554301
1	chr1.47794158	0	47794158
1	chr1.47794781	0	47794781
1	chr1.47826039	0	47826039
1	chr1.47948901	0	47948901
1	chr1.47951048	0	47951048
1	chr1.47953275	0	47953275
1	chr1.47956053	0	47956053
1	chr1.47957220	0	47957220
1	chr1.47964347	0	47964347
1	chr1.47985407	0	47985407
1	chr1.47996358	0	47996358
1	chr1.47996443	0	47996443
1	chr1.48004058	0	48004058
1	chr1.48025520	0	48025520
1	chr1.48029690	0	48029690
1	chr1.48029953	0	48029953
1	chr1.48046729	0	48046729
1	chr1.48132177	0	48132177
1	chr1.48157231	0	48157231
1	chr1.48205819	0	48205819
1	chr1.48206725	0	48206725
1	chr1.48268292	0	48268292
1	chr1.48301653	0	48301653
1	chr1.48317702	0	48317702
1	chr1.48320408	0	48320408
1	chr1.48334708	0	48334708
1	chr1.48391264	0	48391264
1	chr1.48396262	0	48396262
1	chr1.48584423	0	48584423
1	chr1.48659084	0	48659084
1	chr1.48659660	0	48659660
1	chr1.48688468	0	48688468
1	chr1.48727148	0	48727148
1	chr1.48791531	0	48791531
1	chr1.48798249	0	48798249
1	chr1.48833723	0	48833723
1	chr1.48837719	0	48837719
1	chr1.49030661	0	49030661
1	chr1.49082396	0	49082396
1	chr1.49102139	0	49102139
1	chr1.49203275	0	49203275
1	chr1.49313219	0	49313219
1	chr1.49355493	0	49355493
1	chr1.49456925	0	49456925
1	chr1.49915935	0	49915935
1	chr1.49915959	0	49915959
1	chr1.50005742	0	50005742
1	chr1.50039462	0	50039462
1	chr1.50050583	0	50050583
1	chr1.50063661	0	50063661
1	chr1.50082018	0	50082018
1	chr1.50085571	0	50085571
1	chr1.50094223	0	50094223
1	chr1.50104413	0	50104413
1	chr1.50125206	0	50125206
1	chr1.50132781	0	50132781
1	chr1.50167535	0	50167535
1	chr1.50186465	0	50186465
1	chr1.50189259	0	50189259
1	chr1.50223330	0	50223330
1	chr1.50233845	0	50233845
1	chr1.50238479	0	50238479
1	chr1.50239881	0	50239881
1	chr1.50254591	0	50254591
1	chr1.50255732	0	50255732
1	chr1.50259399	0	50259399
1	chr1.50289010	0	50289010
1	chr1.50298301	0	50298301
1	chr1.50318132	0	50318132
1	chr1.50332660	0	50332660
1	chr1.50337425	0	50337425
1	chr1.50349581	0	50349581
1	chr1.50359328	0	50359328
1	chr1.50374140	0	50374140
1	chr1.50406207	0	50406207
1	chr1.50492821	0	50492821
1	chr1.50501939	0	50501939
1	chr1.50532346	0	50532346
1	chr1.50539992	0	50539992
1	chr1.50553709	0	50553709
1	chr1.50617123	0	50617123
1	chr1.50622385	0	50622385
1	chr1.50641445	0	50641445
1	chr1.50729000	0	50729000
1	chr1.50765367	0	50765367
1	chr1.50851107	0	50851107
1	chr1.50910870	0	50910870
1	chr1.50935904	0	50935904
1	chr1.50974387	0	50974387
1	chr1.50987010	0	50987010
1	chr1.50988529	0	50988529
1	chr1.50997940	0	50997940
1	chr1.51001457	0	51001457
1	chr1.51036795	0	51036795
1	chr1.51037008	0	51037008
1	chr1.51042755	0	51042755
1	chr1.51087922	0	51087922
1	chr1.51090533	0	51090533
1	chr1.51121663	0	51121663
1	chr1.51205068	0	51205068
1	chr1.51218321	0	51218321
1	chr1.51240060	0	51240060
1	chr1.51256806	0	51256806
1	chr1.51258142	0	51258142
1	chr1.51267365	0	51267365
1	chr1.51268555	0	51268555
1	chr1.51293060	0	51293060
1	chr1.51304622	0	51304622
1	chr1.51496618	0	51496618
1	chr1.51514971	0	51514971
1	chr1.51632306	0	51632306
1	chr1.51682820	0	51682820
1	chr1.51692647	0	51692647
1	chr1.51704488	0	51704488
1	chr1.51728790	0	51728790
1	chr1.51760843	0	51760843
1	chr1.51806870	0	51806870
1	chr1.51859683	0	51859683
1	chr1.51878428	0	51878428
1	chr1.51945442	0	51945442
1	chr1.51959455	0	51959455
1	chr1.51985328	0	51985328
1	chr1.52004130	0	52004130
1	chr1.52109300	0	52109300
1	chr1.52110242	0	52110242
1	chr1.52117003	0	52117003
1	chr1.52122055	0	52122055
1	chr1.52138249	0	52138249
1	chr1.52138747	0	52138747
1	chr1.52150417	0	52150417
1	chr1.52186288	0	52186288
1	chr1.52215555	0	52215555
1	chr1.52280562	0	52280562
1	chr1.52286893	0	52286893
1	chr1.52289788	0	52289788
1	chr1.52316078	0	52316078
1	chr1.52324536	0	52324536
1	chr1.52332922	0	52332922
1	chr1.52342370	0	52342370
1	chr1.52376048	0	52376048
1	chr1.52376862	0	52376862
1	chr1.52405917	0	52405917
1	chr1.52459325	0	52459325
1	chr1.52518062	0	52518062
1	chr1.52519526	0	52519526
1	chr1.52542627	0	52542627
1	chr1.52542936	0	52542936
1	chr1.52591950	0	52591950
1	chr1.52752065	0	52752065
1	chr1.52772453	0	52772453
1	chr1.52789392	0	52789392
1	chr1.52799055	0	52799055
1	chr1.52832963	0	52832963
1	chr1.52852736	0	52852736
1	chr1.52856943	0	52856943
1	chr1.52857620	0	52857620
1	chr1.52868694	0	52868694
1	chr1.52876044	0	52876044
1	chr1.52886633	0	52886633
1	chr1.52889834	0	52889834
1	chr1.52977296	0	52977296
1	chr1.52995807	0	52995807
1	chr1.53053449	0	53053449
1	chr1.53092067	0	53092067
1	chr1.53103647	0	53103647
1	chr1.53129224	0	53129224
1	chr1.53173864	0	53173864
1	chr1.53214109	0	53214109
1	chr1.53246774	0	53246774
1	chr1.53312998	0	53312998
1	chr1.53385388	0	53385388
1	chr1.53406113	0	53406113
1	chr1.53406380	0	53406380
1	chr1.53458640	0	53458640
1	chr1.53467971	0	53467971
1	chr1.53484926	0	53484926
1	chr1.53491135	0	53491135
1	chr1.53500213	0	53500213
1	chr1.53500569	0	53500569
1	chr1.53565623	0	53565623
1	chr1.53674909	0	53674909
1	chr1.53698082	0	53698082
1	chr1.53749485	0	53749485
1	chr1.53788646	0	53788646
1	chr1.53822279	0	53822279
1	chr1.53883249	0	53883249
1	chr1.53883351	0	53883351
1	chr1.53883549	0	53883549
1	chr1.54017850	0	54017850
1	chr1.54027350	0	54027350
1	chr1.54034970	0	54034970
1	chr1.54035486	0	54035486
1	chr1.54037538	0	54037538
1	chr1.54096048	0	54096048
1	chr1.54105946	0	54105946
1	chr1.54146015	0	54146015
1	chr1.54263343	0	54263343
1	chr1.54327891	0	54327891
1	chr1.54426757	0	54426757
1	chr1.54434151	0	54434151
1	chr1.54435790	0	54435790
1	chr1.54518643	0	54518643
1	chr1.54521564	0	54521564
1	chr1.54528969	0	54528969
1	chr1.54551580	0	54551580
1	chr1.54556113	0	54556113
1	chr1.54560124	0	54560124
1	chr1.54613666	0	54613666
1	chr1.54653914	0	54653914
1	chr1.54663460	0	54663460
1	chr1.54747504	0	54747504
1	chr1.54808226	0	54808226
1	chr1.54812802	0	54812802
1	chr1.54835997	0	54835997
1	chr1.55018190	0	55018190
1	chr1.55089791	0	55089791
1	chr1.55115086	0	55115086
1	chr1.55126340	0	55126340
1	chr1.55128995	0	55128995
1	chr1.55159893	0	55159893
1	chr1.55225314	0	55225314
1	chr1.55247533	0	55247533
1	chr1.55247859	0	55247859
1	chr1.55278458	0	55278458
1	chr1.55338437	0	55338437
1	chr1.55433641	0	55433641
1	chr1.55434606	0	55434606
1	chr1.55467556	0	55467556
1	chr1.55475160	0	55475160
1	chr1.55513049	0	55513049
1	chr1.55545930	0	55545930
1	chr1.55548180	0	55548180
1	chr1.55601045	0	55601045
1	chr1.55636167	0	55636167
1	chr1.55644477	0	55644477
1	chr1.55697353	0	55697353
1	chr1.55712671	0	55712671
1	chr1.55806706	0	55806706
1	chr1.55876520	0	55876520
1	chr1.55907902	0	55907902
1	chr1.55908010	0	55908010
1	chr1.56022501	0	56022501
1	chr1.56036960	0	56036960
1	chr1.56168066	0	56168066
1	chr1.56194812	0	56194812
1	chr1.56205012	0	56205012
1	chr1.56257560	0	56257560
1	chr1.56304809	0	56304809
1	chr1.56323175	0	56323175
1	chr1.56333518	0	56333518
1	chr1.56377728	0	56377728
1	chr1.56387648	0	56387648
1	chr1.56420453	0	56420453
1	chr1.56424973	0	56424973
1	chr1.56438017	0	56438017
1	chr1.56454735	0	56454735
1	chr1.56468945	0	56468945
1	chr1.56506447	0	56506447
1	chr1.56565273	0	56565273
1	chr1.56594600	0	56594600
1	chr1.56634491	0	56634491
1	chr1.56681034	0	56681034
1	chr1.56719630	0	56719630
1	chr1.56726741	0	56726741
1	chr1.56863934	0	56863934
1	chr1.56867963	0	56867963
1	chr1.56922244	0	56922244
1	chr1.56925270	0	56925270
1	chr1.56925541	0	56925541
1	chr1.56942756	0	56942756
1	chr1.56959366	0	56959366
1	chr1.56968095	0	56968095
1	chr1.56991328	0	56991328
1	chr1.57014782	0	57014782
1	chr1.57016772	0	57016772
1	chr1.57067284	0	57067284
1	chr1.57103154	0	57103154
1	chr1.57140694	0	57140694
1	chr1.57151074	0	57151074
1	chr1.57160841	0	57160841
1	chr1.57210199	0	57210199
1	chr1.57210266	0	57210266
1	chr1.57220044	0	57220044
1	chr1.57231934	0	57231934
1	chr1.57249078	0	57249078
1	chr1.57251543	0	57251543
1	chr1.57267249	0	57267249
1	chr1.57283901	0	57283901
1	chr1.57346192	0	57346192
1	chr1.57349124	0	57349124
1	chr1.57351059	0	57351059
1	chr1.57365927	0	57365927
1	chr1.57384052	0	57384052
1	chr1.57394325	0	57394325
1	chr1.57420481	0	57420481
1	chr1.57462861	0	57462861
1	chr1.57504585	0	57504585
1	chr1.57525413	0	57525413
1	chr1.57634964	0	57634964
1	chr1.57642280	0	57642280
1	chr1.57688199	0	57688199
1	chr1.57733948	0	57733948
1	chr1.57778532	0	57778532
1	chr1.57841149	0	57841149
1	chr1.57855880	0	57855880
1	chr1.57871108	0	57871108
1	chr1.57879614	0	57879614
1	chr1.57892493	0	57892493
1	chr1.57899372	0	57899372
1	chr1.57911246	0	57911246
1	chr1.57961055	0	57961055
1	chr1.58167341	0	58167341
1	chr1.58179253	0	58179253
1	chr1.58189199	0	58189199
1	chr1.58197688	0	58197688
1	chr1.58212997	0	58212997
1	chr1.58242426	0	58242426
1	chr1.58291015	0	58291015
1	chr1.58311554	0	58311554
1	chr1.58388847	0	58388847
1	chr1.58420675	0	58420675
1	chr1.58436274	0	58436274
1	chr1.58439721	0	58439721
1	chr1.58441221	0	58441221
1	chr1.58577248	0	58577248
1	chr1.58613994	0	58613994
1	chr1.58624108	0	58624108
1	chr1.58705127	0	58705127
1	chr1.58732954	0	58732954
1	chr1.58733011	0	58733011
1	chr1.58751744	0	58751744
1	chr1.58768874	0	58768874
1	chr1.58800107	0	58800107
1	chr1.58820688	0	58820688
1	chr1.58828553	0	58828553
1	chr1.58875497	0	58875497
1	chr1.58893574	0	58893574
1	chr1.58894046	0	58894046
1	chr1.58900092	0	58900092
1	chr1.58901153	0	58901153
1	chr1.58911546	0	58911546
1	chr1.58933352	0	58933352
1	chr1.58975443	0	58975443
1	chr1.58975918	0	58975918
1	chr1.58976665	0	58976665
1	chr1.59061656	0	59061656
1	chr1.59069849	0	59069849
1	chr1.59070010	0	59070010
1	chr1.59117787	0	59117787
1	chr1.59141647	0	59141647
1	chr1.59151180	0	59151180
1	chr1.59179746	0	59179746
1	chr1.59182125	0	59182125
1	chr1.59199528	0	59199528
1	chr1.59204978	0	59204978
1	chr1.59216009	0	59216009
1	chr1.59230484	0	59230484
1	chr1.59242285	0	59242285
1	chr1.59269915	0	59269915
1	chr1.59284957	0	59284957
1	chr1.59347530	0	59347530
1	chr1.59358799	0	59358799
1	chr1.59380662	0	59380662
1	chr1.59388859	0	59388859
1	chr1.59389869	0	59389869
1	chr1.59398389	0	59398389
1	chr1.59405430	0	59405430
1	chr1.59405570	0	59405570
1	chr1.59417143	0	59417143
1	chr1.59438587	0	59438587
1	chr1.59451146	0	59451146
1	chr1.59457077	0	59457077
1	chr1.59467677	0	59467677
1	chr1.59485915	0	59485915
1	chr1.59511786	0	59511786
1	chr1.59576626	0	59576626
1	chr1.59586841	0	59586841
1	chr1.59587050	0	59587050
1	chr1.59593115	0	59593115
1	chr1.59598269	0	59598269
1	chr1.59730029	0	59730029
1	chr1.59753786	0	59753786
1	chr1.59768605	0	59768605
1	chr1.59783237	0	59783237
1	chr1.59796044	0	59796044
1	chr1.59811013	0	59811013
1	chr1.59822761	0	59822761
1	chr1.59832633	0	59832633
1	chr1.59832965	0	59832965
1	chr1.59991298	0	59991298
1	chr1.60008798	0	60008798
1	chr1.60012397	0	60012397
1	chr1.60083944	0	60083944
1	chr1.60151168	0	60151168
1	chr1.60272887	0	60272887
1	chr1.60324440	0	60324440
1	chr1.60326346	0	60326346
1	chr1.60560116	0	60560116
1	chr1.60605138	0	60605138
1	chr1.60630322	0	60630322
1	chr1.60732945	0	60732945
1	chr1.60821349	0	60821349
1	chr1.60906539	0	60906539
1	chr1.60931905	0	60931905
1	chr1.61042963	0	61042963
1	chr1.61107771	0	61107771
1	chr1.61110930	0	61110930
1	chr1.61147060	0	61147060
1	chr1.61147519	0	61147519
1	chr1.61154271	0	61154271
1	chr1.61391361	0	61391361
1	chr1.61412513	0	61412513
1	chr1.61412549	0	61412549
1	chr1.61499765	0	61499765
1	chr1.61508038	0	61508038
1	chr1.61525462	0	61525462
1	chr1.61560817	0	61560817
1	chr1.61646620	0	61646620
1	chr1.61738844	0	61738844
1	chr1.61788004	0	61788004
1	chr1.61801815	0	61801815
1	chr1.61839512	0	61839512
1	chr1.61883467	0	61883467
1	chr1.61891896	0	61891896
1	chr1.61902224	0	61902224
1	chr1.62163180	0	62163180
1	chr1.62187994	0	62187994
1	chr1.62289590	0	62289590
1	chr1.62365635	0	62365635
1	chr1.62410875	0	62410875
1	chr1.62411128	0	62411128
1	chr1.62444562	0	62444562
1	chr1.62470963	0	62470963
1	chr1.62510886	0	62510886
1	chr1.62660023	0	62660023
1	chr1.62750478	0	62750478
1	chr1.62773687	0	62773687
1	chr1.62859054	0	62859054
1	chr1.62911814	0	62911814
1	chr1.62955128	0	62955128
1	chr1.63135368	0	63135368
1	chr1.63481793	0	63481793
1	chr1.63829695	0	63829695
1	chr1.64112942	0	64112942
1	chr1.64114595	0	64114595
1	chr1.64146358	0	64146358
1	chr1.64169748	0	64169748
1	chr1.64242889	0	64242889
1	chr1.64309663	0	64309663
1	chr1.64507510	0	64507510
1	chr1.64507570	0	64507570
1	chr1.64634326	0	64634326
1	chr1.64651022	0	64651022
1	chr1.65014928	0	65014928
1	chr1.65081412	0	65081412
1	chr1.65081916	0	65081916
1	chr1.65230843	0	65230843
1	chr1.65257550	0	65257550
1	chr1.65331676	0	65331676
1	chr1.65361010	0	65361010
1	chr1.65362635	0	65362635
1	chr1.65406895	0	65406895
1	chr1.65937408	0	65937408
1	chr1.65948356	0	65948356
1	chr1.65986172	0	65986172
1	chr1.65994422	0	65994422
1	chr1.66004701	0	66004701
1	chr1.66019474	0	66019474
1	chr1.66079402	0	66079402
1	chr1.66124351	0	66124351
1	chr1.66158059	0	66158059
1	chr1.66255159	0	66255159
1	chr1.66650057	0	66650057
1	chr1.66754125	0	66754125
1	chr1.66828503	0	66828503
1	chr1.66930132	0	66930132
1	chr1.66933326	0	66933326
1	chr1.66946751	0	66946751
1	chr1.67011177	0	67011177
1	chr1.67050426	0	67050426
1	chr1.67054727	0	67054727
1	chr1.67125555	0	67125555
1	chr1.67125699	0	67125699
1	chr1.67205604	0	67205604
1	chr1.67240831	0	67240831
1	chr1.67829167	0	67829167
1	chr1.67932392	0	67932392
1	chr1.67942408	0	67942408
1	chr1.68268724	0	68268724
1	chr1.68376436	0	68376436
1	chr1.68380793	0	68380793
1	chr1.68611372	0	68611372
1	chr1.68615624	0	68615624
1	chr1.68618869	0	68618869
1	chr1.68674275	0	68674275
1	chr1.68677762	0	68677762
1	chr1.68680998	0	68680998
1	chr1.68691220	0	68691220
1	chr1.68735386	0	68735386
1	chr1.68736000	0	68736000
1	chr1.68786543	0	68786543
1	chr1.68876221	0	68876221
1	chr1.68896644	0	68896644
1	chr1.68984568	0	68984568
1	chr1.69008359	0	69008359
1	chr1.69015040	0	69015040
1	chr1.69053226	0	69053226
1	chr1.69064725	0	69064725
1	chr1.69130276	0	69130276
1	chr1.69146502	0	69146502
1	chr1.69198743	0	69198743
1	chr1.69210572	0	69210572
1	chr1.69327433	0	69327433
1	chr1.69351489	0	69351489
1	chr1.69351620	0	69351620
1	chr1.69366013	0	69366013
1	chr1.69397864	0	69397864
1	chr1.69471861	0	69471861
1	chr1.69505069	0	69505069
1	chr1.69536721	0	69536721
1	chr1.69558180	0	69558180
1	chr1.69621604	0	69621604
1	chr1.69635178	0	69635178
1	chr1.69647792	0	69647792
1	chr1.69719368	0	69719368
1	chr1.69733151	0	69733151
1	chr1.69747989	0	69747989
1	chr1.69808054	0	69808054
1	chr1.69871225	0	69871225
1	chr1.69879892	0	69879892
1	chr1.69898117	0	69898117
1	chr1.69992071	0	69992071
1	chr1.70120194	0	70120194
1	chr1.70469451	0	70469451
1	chr1.70640228	0	70640228
1	chr1.70663620	0	70663620
1	chr1.70749237	0	70749237
1	chr1.70761349	0	70761349
1	chr1.70801508	0	70801508
1	chr1.70924295	0	70924295
1	chr1.70924499	0	70924499
1	chr1.70962581	0	70962581
1	chr1.71007106	0	71007106
1	chr1.71056447	0	71056447
1	chr1.71103715	0	71103715
1	chr1.71150281	0	71150281
1	chr1.71206706	0	71206706
1	chr1.71275677	0	71275677
1	chr1.71370941	0	71370941
1	chr1.71389278	0	71389278
1	chr1.71464524	0	71464524
1	chr1.71475336	0	71475336
1	chr1.71504278	0	71504278
1	chr1.71508098	0	71508098
1	chr1.71566884	0	71566884
1	chr1.71574862	0	71574862
1	chr1.71716539	0	71716539
1	chr1.71716601	0	71716601
1	chr1.71734346	0	71734346
1	chr1.71741329	0	71741329
1	chr1.71756407	0	71756407
1	chr1.71802607	0	71802607
1	chr1.71824798	0	71824798
1	chr1.71825233	0	71825233
1	chr1.71868741	0	71868741
1	chr1.71905113	0	71905113
1	chr1.71908448	0	71908448
1	chr1.71908621	0	71908621
1	chr1.71915583	0	71915583
1	chr1.72130578	0	72130578
1	chr1.72189676	0	72189676
1	chr1.72202754	0	72202754
1	chr1.72226075	0	72226075
1	chr1.72227496	0	72227496
1	chr1.72265288	0	72265288
1	chr1.72282724	0	72282724
1	chr1.72285074	0	72285074
1	chr1.72327049	0	72327049
1	chr1.72363506	0	72363506
1	chr1.72374392	0	72374392
1	chr1.72374663	0	72374663
1	chr1.72397436	0	72397436
1	chr1.72549738	0	72549738
1	chr1.72550763	0	72550763
1	chr1.72555394	0	72555394
1	chr1.72580567	0	72580567
1	chr1.72594193	0	72594193
1	chr1.72704717	0	72704717
1	chr1.72783045	0	72783045
1	chr1.72848293	0	72848293
1	chr1.72867144	0	72867144
1	chr1.72871800	0	72871800
1	chr1.72957616	0	72957616
1	chr1.72966723	0	72966723
1	chr1.72981301	0	72981301
1	chr1.72985148	0	72985148
1	chr1.73258553	0	73258553
1	chr1.73302871	0	73302871
1	chr1.73326609	0	73326609
1	chr1.73372529	0	73372529
1	chr1.73393005	0	73393005
1	chr1.73427580	0	73427580
1	chr1.73497505	0	73497505
1	chr1.73499504	0	73499504
1	chr1.73584565	0	73584565
1	chr1.73671980	0	73671980
1	chr1.73717124	0	73717124
1	chr1.73731303	0	73731303
1	chr1.73815570	0	73815570
1	chr1.73869307	0	73869307
1	chr1.74042261	0	74042261
1	chr1.74068868	0	74068868
1	chr1.74109610	0	74109610
1	chr1.74191695	0	74191695
1	chr1.74197096	0	74197096
1	chr1.74201587	0	74201587
1	chr1.74219408	0	74219408
1	chr1.74465907	0	74465907
1	chr1.74671389	0	74671389
1	chr1.74698267	0	74698267
1	chr1.74735783	0	74735783
1	chr1.74741739	0	74741739
1	chr1.74744649	0	74744649
1	chr1.74791951	0	74791951
1	chr1.74795264	0	74795264
1	chr1.74884613	0	74884613
1	chr1.75087666	0	75087666
1	chr1.75132204	0	75132204
1	chr1.75164102	0	75164102
1	chr1.75192643	0	75192643
1	chr1.75256987	0	75256987
1	chr1.75301233	0	75301233
1	chr1.75350529	0	75350529
1	chr1.75497870	0	75497870
1	chr1.75543875	0	75543875
1	chr1.75559136	0	75559136
1	chr1.75571026	0	75571026
1	chr1.75592825	0	75592825
1	chr1.75649438	0	75649438
1	chr1.75654085	0	75654085
1	chr1.75669411	0	75669411
1	chr1.75744236	0	75744236
1	chr1.75756971	0	75756971
1	chr1.75785800	0	75785800
1	chr1.75793749	0	75793749
1	chr1.75794454	0	75794454
1	chr1.75799043	0	75799043
1	chr1.75863241	0	75863241
1	chr1.75911411	0	75911411
1	chr1.75955422	0	75955422
1	chr1.76080895	0	76080895
1	chr1.76085595	0	76085595
1	chr1.76088924	0	76088924
1	chr1.76115460	0	76115460
1	chr1.76121887	0	76121887
1	chr1.76122135	0	76122135
1	chr1.76134606	0	76134606
1	chr1.76136556	0	76136556
1	chr1.76144051	0	76144051
1	chr1.76153316	0	76153316
1	chr1.76166410	0	76166410
1	chr1.76171630	0	76171630
1	chr1.76171880	0	76171880
1	chr1.76195456	0	76195456
1	chr1.76224742	0	76224742
1	chr1.76287712	0	76287712
1	chr1.76304021	0	76304021
1	chr1.76312722	0	76312722
1	chr1.76329670	0	76329670
1	chr1.76329687	0	76329687
1	chr1.76363185	0	76363185
1	chr1.76404261	0	76404261
1	chr1.76418150	0	76418150
1	chr1.76451513	0	76451513
1	chr1.76458747	0	76458747
1	chr1.76597919	0	76597919
1	chr1.76640725	0	76640725
1	chr1.76908268	0	76908268
1	chr1.76973014	0	76973014
1	chr1.77086967	0	77086967
1	chr1.77092629	0	77092629
1	chr1.77139443	0	77139443
1	chr1.77241018	0	77241018
1	chr1.77282449	0	77282449
1	chr1.77320468	0	77320468
1	chr1.77326258	0	77326258
1	chr1.77354640	0	77354640
1	chr1.77377720	0	77377720
1	chr1.77402728	0	77402728
1	chr1.77407561	0	77407561
1	chr1.77417252	0	77417252
1	chr1.77425662	0	77425662
1	chr1.77461239	0	77461239
1	chr1.77464165	0	77464165
1	chr1.77504255	0	77504255
1	chr1.77520111	0	77520111
1	chr1.77530808	0	77530808
1	chr1.77566655	0	77566655
1	chr1.77639748	0	77639748
1	chr1.77707646	0	77707646
1	chr1.77723348	0	77723348
1	chr1.77743840	0	77743840
1	chr1.77752971	0	77752971
1	chr1.77754899	0	77754899
1	chr1.77768053	0	77768053
1	chr1.77785177	0	77785177
1	chr1.77787570	0	77787570
1	chr1.77869570	0	77869570
1	chr1.77878754	0	77878754
1	chr1.77908921	0	77908921
1	chr1.77913919	0	77913919
1	chr1.77919263	0	77919263
1	chr1.77939718	0	77939718
1	chr1.77944067	0	77944067
1	chr1.77956431	0	77956431
1	chr1.78016747	0	78016747
1	chr1.78021767	0	78021767
1	chr1.78082102	0	78082102
1	chr1.78160678	0	78160678
1	chr1.78277151	0	78277151
1	chr1.78360278	0	78360278
1	chr1.78369481	0	78369481
1	chr1.78369523	0	78369523
1	chr1.78405931	0	78405931
1	chr1.78450001	0	78450001
1	chr1.78570488	0	78570488
1	chr1.78596154	0	78596154
1	chr1.78632497	0	78632497
1	chr1.78665370	0	78665370
1	chr1.78700901	0	78700901
1	chr1.79047732	0	79047732
1	chr1.79070584	0	79070584
1	chr1.79119307	0	79119307
1	chr1.79150633	0	79150633
1	chr1.79160927	0	79160927
1	chr1.79183061	0	79183061
1	chr1.79184824	0	79184824
1	chr1.79200511	0	79200511
1	chr1.79210638	0	79210638
1	chr1.79366089	0	79366089
1	chr1.79399588	0	79399588
1	chr1.79418491	0	79418491
1	chr1.79437470	0	79437470
1	chr1.79490310	0	79490310
1	chr1.79513776	0	79513776
1	chr1.79533368	0	79533368
1	chr1.79574453	0	79574453
1	chr1.79799953	0	79799953
1	chr1.79849655	0	79849655
1	chr1.79863888	0	79863888
1	chr1.79872142	0	79872142
1	chr1.79914554	0	79914554
1	chr1.80019859	0	80019859
1	chr1.80045940	0	80045940
1	chr1.80154354	0	80154354
1	chr1.80240929	0	80240929
1	chr1.80246211	0	80246211
1	chr1.80261948	0	80261948
1	chr1.80484976	0	80484976
1	chr1.80667784	0	80667784
1	chr1.80668823	0	80668823
1	chr1.80707336	0	80707336
1	chr1.80722591	0	80722591
1	chr1.80882008	0	80882008
1	chr1.80916461	0	80916461
1	chr1.80966105	0	80966105
1	chr1.81017143	0	81017143
1	chr1.81092736	0	81092736
1	chr1.81101726	0	81101726
1	chr1.81170137	0	81170137
1	chr1.81257457	0	81257457
1	chr1.81257628	0	81257628
1	chr1.81296736	0	81296736
1	chr1.81302686	0	81302686
1	chr1.81339421	0	81339421
1	chr1.81350836	0	81350836
1	chr1.81364468	0	81364468
1	chr1.81377140	0	81377140
1	chr1.81387515	0	81387515
1	chr1.81432934	0	81432934
1	chr1.81477440	0	81477440
1	chr1.81482517	0	81482517
1	chr1.81559408	0	81559408
1	chr1.81608996	0	81608996
1	chr1.81609162	0	81609162
1	chr1.81618716	0	81618716
1	chr1.81678722	0	81678722
1	chr1.81697790	0	81697790
1	chr1.81708986	0	81708986
1	chr1.81818055	0	81818055
1	chr1.81835751	0	81835751
1	chr1.81863497	0	81863497
1	chr1.81867536	0	81867536
1	chr1.81896633	0	81896633
1	chr1.81912438	0	81912438
1	chr1.81992343	0	81992343
1	chr1.81992390	0	81992390
1	chr1.82005232	0	82005232
1	chr1.82053615	0	82053615
1	chr1.82053827	0	82053827
1	chr1.82106133	0	82106133
1	chr1.82152718	0	82152718
1	chr1.82157695	0	82157695
1	chr1.82351624	0	82351624
1	chr1.82358340	0	82358340
1	chr1.82379071	0	82379071
1	chr1.82423016	0	82423016
1	chr1.82430194	0	82430194
1	chr1.82475110	0	82475110
1	chr1.82516800	0	82516800
1	chr1.82557348	0	82557348
1	chr1.82569281	0	82569281
1	chr1.82590278	0	82590278
1	chr1.82596338	0	82596338
1	chr1.82602869	0	82602869
1	chr1.82602911	0	82602911
1	chr1.82605006	0	82605006
1	chr1.83385739	0	83385739
1	chr1.83391184	0	83391184
1	chr1.83420097	0	83420097
1	chr1.83458936	0	83458936
1	chr1.83487275	0	83487275
1	chr1.83562390	0	83562390
1	chr1.83612621	0	83612621
1	chr1.83613827	0	83613827
1	chr1.83641584	0	83641584
1	chr1.83690510	0	83690510
1	chr1.83952981	0	83952981
1	chr1.84171288	0	84171288
1	chr1.84194875	0	84194875
1	chr1.84211359	0	84211359
1	chr1.84521577	0	84521577
1	chr1.84572014	0	84572014
1	chr1.84572881	0	84572881
1	chr1.84620914	0	84620914
1	chr1.84667704	0	84667704
1	chr1.84688776	0	84688776
1	chr1.84700551	0	84700551
1	chr1.84708834	0	84708834
1	chr1.84719370	0	84719370
1	chr1.84781113	0	84781113
1	chr1.84781912	0	84781912
1	chr1.84804993	0	84804993
1	chr1.84811038	0	84811038
1	chr1.84811102	0	84811102
1	chr1.84825361	0	84825361
1	chr1.84916340	0	84916340
1	chr1.84926240	0	84926240
1	chr1.84933245	0	84933245
1	chr1.84990191	0	84990191
1	chr1.85047252	0	85047252
1	chr1.85049354	0	85049354
1	chr1.85061464	0	85061464
1	chr1.85123954	0	85123954
1	chr1.85145290	0	85145290
1	chr1.85173209	0	85173209
1	chr1.85212444	0	85212444
1	chr1.85260247	0	85260247
1	chr1.85284928	0	85284928
1	chr1.85291309	0	85291309
1	chr1.85376812	0	85376812
1	chr1.85392976	0	85392976
1	chr1.85393132	0	85393132
1	chr1.85463748	0	85463748
1	chr1.85464893	0	85464893
1	chr1.85475902	0	85475902
1	chr1.85496299	0	85496299
1	chr1.85522158	0	85522158
1	chr1.85549555	0	85549555
1	chr1.85609189	0	85609189
1	chr1.85619580	0	85619580
1	chr1.85631733	0	85631733
1	chr1.85652617	0	85652617
1	chr1.85661099	0	85661099
1	chr1.85671255	0	85671255
1	chr1.85716303	0	85716303
1	chr1.85730241	0	85730241
1	chr1.85789981	0	85789981
1	chr1.85923414	0	85923414
1	chr1.85939180	0	85939180
1	chr1.85962914	0	85962914
1	chr1.85973816	0	85973816
1	chr1.85978866	0	85978866
1	chr1.85986379	0	85986379
1	chr1.85997102	0	85997102
1	chr1.86032210	0	86032210
1	chr1.86054884	0	86054884
1	chr1.86109270	0	86109270
1	chr1.86128277	0	86128277
1	chr1.86148897	0	86148897
1	chr1.86158020	0	86158020
1	chr1.86158125	0	86158125
1	chr1.86171173	0	86171173
1	chr1.86171219	0	86171219
1	chr1.86177642	0	86177642
1	chr1.86179353	0	86179353
1	chr1.86199297	0	86199297
1	chr1.86261350	0	86261350
1	chr1.86284575	0	86284575
1	chr1.86369783	0	86369783
1	chr1.86372670	0	86372670
1	chr1.86445513	0	86445513
1	chr1.86514824	0	86514824
1	chr1.86536107	0	86536107
1	chr1.86591543	0	86591543
1	chr1.86592011	0	86592011
1	chr1.86621669	0	86621669
1	chr1.86630879	0	86630879
1	chr1.86642580	0	86642580
1	chr1.86653832	0	86653832
1	chr1.86661885	0	86661885
1	chr1.86665946	0	86665946
1	chr1.86680350	0	86680350
1	chr1.86703813	0	86703813
1	chr1.86795920	0	86795920
1	chr1.86903752	0	86903752
1	chr1.86993391	0	86993391
1	chr1.87027059	0	87027059
1	chr1.87066843	0	87066843
1	chr1.87205672	0	87205672
1	chr1.87426803	0	87426803
1	chr1.87448736	0	87448736
1	chr1.87765109	0	87765109
1	chr1.87786244	0	87786244
1	chr1.87800324	0	87800324
1	chr1.87869217	0	87869217
1	chr1.88002410	0	88002410
1	chr1.88117420	0	88117420
1	chr1.88155787	0	88155787
1	chr1.88169317	0	88169317
1	chr1.88175570	0	88175570
1	chr1.88191632	0	88191632
1	chr1.88198866	0	88198866
1	chr1.88222379	0	88222379
1	chr1.88231193	0	88231193
1	chr1.88254495	0	88254495
1	chr1.88260971	0	88260971
1	chr1.88272603	0	88272603
1	chr1.88347363	0	88347363
1	chr1.88367655	0	88367655
1	chr1.88480445	0	88480445
1	chr1.88483334	0	88483334
1	chr1.88491187	0	88491187
1	chr1.88503421	0	88503421
1	chr1.88543500	0	88543500
1	chr1.88559946	0	88559946
1	chr1.88560491	0	88560491
1	chr1.88655778	0	88655778
1	chr1.88672043	0	88672043
1	chr1.88802146	0	88802146
1	chr1.88834578	0	88834578
1	chr1.88847672	0	88847672
1	chr1.88934576	0	88934576
1	chr1.88938726	0	88938726
1	chr1.88965642	0	88965642
1	chr1.88973140	0	88973140
1	chr1.89037628	0	89037628
1	chr1.89105218	0	89105218
1	chr1.89170658	0	89170658
1	chr1.89181946	0	89181946
1	chr1.89188669	0	89188669
1	chr1.89197310	0	89197310
1	chr1.89209033	0	89209033
1	chr1.89219081	0	89219081
1	chr1.89308931	0	89308931
1	chr1.89311956	0	89311956
1	chr1.89372222	0	89372222
1	chr1.89413409	0	89413409
1	chr1.89431627	0	89431627
1	chr1.89437812	0	89437812
1	chr1.89475883	0	89475883
1	chr1.89532403	0	89532403
1	chr1.89613148	0	89613148
1	chr1.89627092	0	89627092
1	chr1.89638515	0	89638515
1	chr1.89658842	0	89658842
1	chr1.89673929	0	89673929
1	chr1.89706411	0	89706411
1	chr1.89732923	0	89732923
1	chr1.89753471	0	89753471
1	chr1.89857490	0	89857490
1	chr1.89865000	0	89865000
1	chr1.89892316	0	89892316
1	chr1.89924582	0	89924582
1	chr1.89950580	0	89950580
1	chr1.90037676	0	90037676
1	chr1.90090901	0	90090901
1	chr1.90105269	0	90105269
1	chr1.90111957	0	90111957
1	chr1.90113978	0	90113978
1	chr1.90201858	0	90201858
1	chr1.90305955	0	90305955
1	chr1.90350925	0	90350925
1	chr1.90420255	0	90420255
1	chr1.90424857	0	90424857
1	chr1.90442977	0	90442977
1	chr1.90461637	0	90461637
[truncated: 55,938 more rows]
