# Supplementary material for: XX Disorder of Sex Development is associated with an insertion on chromosome 9 and downregulation of RSPO1 in dogs (Canis lupus familiaris)
Source: PLoS One. 2017 Oct 20;12(10):e0186331. doi: 10.1371/journal.pone.0186331 (PMC5650465; doi:10.1371/journal.pone.0186331)
Supplement: S1 Table — (TXT) [file pone.0186331.s011.txt]

SNP	N	AF	SCORE	VAR	PVAL
chr1.3398480	27	0.851852	0.812197	0.43879	0.220153
chr1.3453895	27	0.944444	-0.237207	0.0509117	0.293129
chr1.3480362	23	0.913043	0.479713	0.27839	0.36325
chr1.3573121	26	0.884615	0.25366	0.193186	0.56386
chr1.3649882	23	0.456522	-0.459673	1.30932	0.687889
chr1.3691446	26	0.384615	-0.475227	1.24636	0.670344
chr1.3699781	23	1	0	0	NA
chr1.3713883	27	0.37037	-1.11052	1.23884	0.318404
chr1.3891091	27	0.666667	0.426731	0.483193	0.539285
chr1.3914330	21	0.738095	0.358899	0.466096	0.5991
chr1.3923133	27	0.666667	0.426731	0.483193	0.539285
chr1.3923407	27	0.666667	0.426731	0.483193	0.539285
chr1.3930266	27	0.666667	0.426731	0.483193	0.539285
chr1.3933205	27	0.666667	0.426731	0.483193	0.539285
chr1.3999542	23	0.717391	-0.037795	0.460773	0.955598
chr1.4025921	27	0.703704	0.452377	0.449773	0.499972
chr1.4034968	27	0.703704	0.452377	0.449773	0.499972
chr1.4053641	27	0.703704	0.452377	0.449773	0.499972
chr1.4078131	27	0.703704	0.452377	0.449773	0.499972
chr1.4088263	27	0.666667	0.426731	0.483193	0.539285
chr1.4105092	27	0.666667	0.426731	0.483193	0.539285
chr1.4114886	26	0.653846	0.726711	0.537766	0.321695
chr1.4117090	25	0.96	0.12134	0.135528	0.741701
chr1.4218652	27	0.833333	-0.173904	0.322381	0.759388
chr1.4388716	27	0.685185	0.638293	0.635654	0.42337
chr1.4404304	24	0.708333	0.645386	0.701664	0.441022
chr1.4491195	27	0.666667	0.426731	0.483193	0.539285
chr1.4513468	26	0.961538	0.11568	0.13557	0.753386
chr1.4626713	27	1	0	0	NA
chr1.4663563	27	1	0	0	NA
chr1.4784173	27	0.851852	0.812197	0.43879	0.220153
chr1.4789317	16	0.5	-0.189333	0.945623	0.845628
chr1.4790991	27	0.555556	-0.444306	1.17497	0.681885
chr1.4811442	16	0.6875	0.534262	0.542792	0.46835
chr1.4932907	16	0.84375	-0.108876	0.633637	0.891207
chr1.4972334	24	1	0	0	NA
chr1.5106097	27	0.759259	-0.732023	0.687252	0.37723
chr1.5194373	16	0.78125	-1.38877	0.986479	0.162036
chr1.5198763	27	0.759259	-0.732023	0.687252	0.37723
chr1.5286369	25	0.78	-0.980886	0.649341	0.223507
chr1.5440037	27	0.703704	-1.2565	0.861537	0.175828
chr1.5460581	27	0.425926	-1.28703	1.16856	0.233815
chr1.6043401	27	0.888889	-0.583764	0.466265	0.3926
chr1.6167902	26	0.807692	0.215355	0.971738	0.827067
chr1.6187553	27	0.87037	-0.148259	0.316797	0.792236
chr1.6202065	27	0.351852	-1.32208	1.28154	0.242862
chr1.6698869	26	0.480769	-1.17008	1.68335	0.367144
chr1.6780390	27	0.759259	-1.02587	0.667842	0.209361
chr1.6948374	27	0.759259	-0.856028	1.09524	0.413378
chr1.6964428	26	0.711538	-1.45871	1.15654	0.174971
chr1.6966253	27	0.759259	-0.856028	1.09524	0.413378
chr1.7002376	27	0.759259	-0.856028	1.09524	0.413378
chr1.7029081	24	0.854167	-1.18445	0.38644	0.056734
chr1.7034600	25	0.86	-0.820104	0.468485	0.230848
chr1.7063307	27	0.833333	-0.820972	0.578381	0.280367
chr1.7092036	27	0.833333	-0.820972	0.578381	0.280367
chr1.7158820	27	1	0	0	NA
chr1.7174154	27	1	0	0	NA
chr1.7272067	26	0.442308	2.20216	1.26516	0.0502486
chr1.7451884	27	1	0	0	NA
chr1.7766134	25	0.96	-0.409614	0.27694	0.436355
chr1.7888709	25	0.98	-0.196726	0.0546066	0.399868
chr1.7894866	26	1	0	0	NA
chr1.7940968	24	0.854167	-1.12774	0.485509	0.105557
chr1.7953685	27	0.851852	-1.13669	0.509975	0.111448
chr1.8017865	27	0.87037	-0.925126	0.488035	0.185414
chr1.8062110	27	0.87037	-0.925126	0.488035	0.185414
chr1.8068358	27	0.203704	1.53064	0.866774	0.100162
chr1.8093725	27	0.203704	1.53064	0.866774	0.100162
chr1.8096423	27	0.203704	1.53064	0.866774	0.100162
chr1.8124924	26	0.884615	-1.00007	0.495312	0.15532
chr1.8158421	27	0.87037	-0.925126	0.488035	0.185414
chr1.8161644	23	0.934783	-0.283307	0.382311	0.646813
chr1.8169105	27	0.240741	-0.190867	0.621762	0.808735
chr1.8198544	26	0.25	-0.364353	0.534328	0.618169
chr1.8200572	26	0.230769	-0.203192	0.604393	0.793811
chr1.8212845	26	0.230769	-0.127552	0.600106	0.869217
chr1.8227818	25	0.06	0.834487	0.329951	0.14629
chr1.8289441	27	0.0740741	0.605513	0.387854	0.330913
chr1.8289587	26	0.0576923	-0.125076	0.366852	0.836397
chr1.8311242	23	0.956522	0.582749	0.33063	0.310836
chr1.8342103	27	0.537037	-0.949717	1.24989	0.395608
chr1.8346022	27	0.537037	-0.949717	1.24989	0.395608
chr1.8387730	27	0.185185	1.18928	0.765307	0.174002
chr1.8421805	27	0.888889	-0.583764	0.466265	0.3926
chr1.8487343	27	0.185185	1.18928	0.765307	0.174002
chr1.8562833	26	0.365385	0.547545	1.13455	0.607215
chr1.8621052	26	1	0	0	NA
chr1.8625879	27	0.851852	-1.13669	0.509975	0.111448
chr1.8636255	27	0.87037	-0.925126	0.488035	0.185414
chr1.8636273	27	0.87037	-0.925126	0.488035	0.185414
chr1.8649169	19	0.973684	-0.0115422	0.0550492	0.960765
chr1.8670621	27	0.87037	-0.925126	0.488035	0.185414
chr1.8789234	27	1	0	0	NA
chr1.8863181	27	1	0	0	NA
chr1.9055335	25	0.22	0.155295	0.462733	0.819419
chr1.9130272	27	1	0	0	NA
chr1.9157997	25	1	0	0	NA
chr1.9165971	26	1	0	0	NA
chr1.9186935	27	1	0	0	NA
chr1.9192013	27	1	0	0	NA
chr1.9212708	26	0.230769	-0.138407	0.604039	0.858657
chr1.9222023	17	0.0882353	-0.0878649	0.143403	0.816518
chr1.9300531	15	0.3	0.296347	0.974946	0.764077
chr1.9373395	27	0.407407	0.759904	1.22175	0.491773
chr1.9382713	27	0.740741	-1.72045	0.947412	0.0771351
chr1.9450263	27	0.407407	0.759904	1.22175	0.491773
chr1.9457144	26	0.403846	0.626538	1.18958	0.565665
chr1.9463586	21	0.357143	0.406821	1.15955	0.705581
chr1.9570881	27	1	0	0	NA
chr1.9895292	24	0.854167	-0.528151	0.366249	0.382821
chr1.10335181	27	1	0	0	NA
chr1.10501501	26	0.846154	-0.53648	0.67743	0.514524
chr1.10501529	26	0.846154	-0.628125	0.59575	0.415764
chr1.10516408	27	0.944444	-0.524481	0.299649	0.337999
chr1.10557129	20	0.925	-0.781253	0.216054	0.0928057
chr1.10638224	27	0.944444	-0.524481	0.299649	0.337999
chr1.10732359	27	0.259259	1.92532	1.12238	0.0691671
chr1.10748661	23	0.282609	2.2138	1.14075	0.038197
chr1.10772352	27	0.240741	1.42648	0.900293	0.132735
chr1.10774836	27	0.240741	1.42648	0.900293	0.132735
chr1.10828613	27	1	0	0	NA
chr1.10834825	27	1	0	0	NA
chr1.10837949	26	1	0	0	NA
chr1.10841585	27	1	0	0	NA
chr1.10867168	26	0.461538	-1.52854	1.29989	0.180027
chr1.10901555	27	0.722222	0.37009	0.625978	0.639953
chr1.10906944	27	0.203704	1.40084	0.921975	0.14459
chr1.10918480	27	0.722222	0.37009	0.625978	0.639953
chr1.10944400	22	0.477273	1.05723	0.93292	0.273701
chr1.10963511	27	0.759259	-1.02587	0.667842	0.209361
chr1.10963960	27	0.87037	-0.442108	0.256082	0.382307
chr1.10982735	27	0.296296	0.529359	1.10663	0.614816
chr1.10982776	27	0.944444	-0.524481	0.299649	0.337999
chr1.10998636	26	0.980769	-0.204453	0.0559413	0.387356
chr1.11012504	23	0.369565	2.27471	1.20229	0.0380292
chr1.11022835	27	0.388889	2.36743	1.19932	0.0306362
chr1.11025688	27	0.388889	2.36743	1.19932	0.0306362
chr1.11047381	27	1	0	0	NA
chr1.11050973	27	0.259259	1.5721	0.858462	0.0897423
chr1.11057446	27	0.166667	1.02198	0.658891	0.208022
chr1.11114952	27	0.296296	1.8173	1.11698	0.0855213
chr1.11131807	27	0.462963	-1.55523	1.30041	0.172627
chr1.11148900	27	0.462963	-1.55523	1.30041	0.172627
chr1.11168039	27	1	0	0	NA
chr1.11255981	27	1	0	0	NA
chr1.11323990	27	1	0	0	NA
chr1.11355494	27	1	0	0	NA
chr1.11372229	27	1	0	0	NA
chr1.11376955	27	1	0	0	NA
chr1.11432658	27	1	0	0	NA
chr1.11451681	14	1	0	0	NA
chr1.11466318	27	0.907407	-0.550126	0.320138	0.330908
chr1.11504119	27	0.0740741	0.605513	0.387854	0.330913
chr1.11514669	27	0.166667	1.15564	0.684605	0.162505
chr1.11517353	27	0.462963	-1.55523	1.30041	0.172627
chr1.11553020	27	0.259259	1.60298	0.998562	0.108684
chr1.11575923	27	1	0	0	NA
chr1.11579983	26	0.730769	0.367832	0.945173	0.70517
chr1.11632700	27	0.0740741	0.605513	0.387854	0.330913
chr1.11649486	27	1	0	0	NA
chr1.11721247	27	0.907407	-0.416462	0.26056	0.414574
chr1.11754027	25	0.92	-0.473652	0.280222	0.370914
chr1.11866157	27	0.37037	0.238181	0.767105	0.785665
chr1.11906213	26	0.865385	-1.35904	0.638955	0.0890943
chr1.11930160	27	1	0	0	NA
chr1.11970162	25	0.74	-1.79103	0.858891	0.0532899
chr1.11977981	14	0.75	-0.889264	0.742479	0.302062
chr1.12020492	23	0.978261	0.0484201	0.0544953	0.835684
chr1.12030030	27	0.240741	-0.203927	0.569624	0.787009
chr1.12036717	27	0.240741	-0.203927	0.569624	0.787009
chr1.12083834	27	0.777778	-1.02311	0.666498	0.210128
chr1.12122724	27	0.777778	-1.02311	0.666498	0.210128
chr1.12136987	27	1	0	0	NA
chr1.12162226	26	0.365385	-2.19038	1.77411	0.100077
chr1.12267265	26	0.769231	-2.02088	1.38589	0.0860467
chr1.12271304	27	1	0	0	NA
chr1.12278385	22	0.386364	-1.99154	1.59747	0.115096
chr1.12381642	25	0.42	1.17997	1.06518	0.252914
chr1.12399060	24	0.5	1.44109	1.24804	0.197063
chr1.12464232	26	0.423077	0.829323	1.20843	0.450597
chr1.12529421	27	0.722222	-1.5476	0.828373	0.0890605
chr1.12530316	27	0.87037	-1.08967	0.687259	0.188704
chr1.12560293	27	1	0	0	NA
chr1.12568173	27	0.240741	-0.203927	0.569624	0.787009
chr1.12581649	27	0.425926	0.762661	1.22992	0.491647
chr1.12659132	26	0.980769	-0.00363738	0.00253624	0.942422
chr1.12693159	27	0.407407	0.465559	0.745542	0.589758
chr1.12742380	27	1	0	0	NA
chr1.12878354	27	0.37037	0.439914	0.727149	0.605932
chr1.12884550	27	0.37037	0.439914	0.727149	0.605932
chr1.12885062	24	0.333333	0.808756	0.688897	0.329854
chr1.12958892	27	0.462963	-1.55523	1.30041	0.172627
chr1.12964578	27	0.481481	-1.34367	1.27737	0.234491
chr1.12967027	17	0.411765	-0.00970749	0.655921	0.990437
chr1.12970833	27	0.444444	0.974223	1.17567	0.368922
chr1.13057664	26	0.846154	-0.910123	0.528287	0.210506
chr1.13102734	27	0.944444	-0.720226	0.343734	0.219278
chr1.13166696	22	0.5	1.18335	1.52677	0.338216
chr1.13241552	27	0.481481	-1.34367	1.27737	0.234491
chr1.13258365	21	0.52381	1.39765	1.29272	0.218971
chr1.13274232	27	0.555556	-0.738155	1.25264	0.509556
chr1.13360346	25	0.54	-0.917325	1.24451	0.410912
chr1.13406024	27	1	0	0	NA
chr1.13684468	27	0.462963	-1.55523	1.30041	0.172627
chr1.13759182	27	1	0	0	NA
chr1.14043233	27	0.759259	-0.274884	0.641915	0.731529
chr1.14149453	27	0.425926	1.67297	0.913072	0.0799816
chr1.14157364	27	0.944444	-0.041462	0.0278307	0.80372
chr1.14165340	27	0.481481	-1.74007	0.895053	0.065877
chr1.14325915	27	0.407407	0.277554	0.761918	0.750504
chr1.14397982	27	0.5	0.0572912	0.727672	0.946453
chr1.14398037	27	0.5	-0.0572912	0.727672	0.946453
chr1.14420059	27	0.740741	-0.966258	0.766218	0.269651
chr1.14525803	26	0.961538	-0.038917	0.0274408	0.814262
chr1.14610731	27	0.796296	-0.924796	0.708631	0.271947
chr1.14610808	27	0.722222	-0.394409	0.823338	0.663803
chr1.14732079	27	0.203704	-0.310357	0.507304	0.663025
chr1.14750603	26	0.384615	-0.590291	0.821173	0.514787
chr1.14761845	27	0.351852	-0.565178	0.85519	0.541095
chr1.14781203	25	0.1	-1.24868	0.369629	0.0399903
chr1.14823293	27	0.222222	1.51222	1.17861	0.163641
chr1.14926478	27	0.574074	0.276873	0.492399	0.693162
chr1.15009027	21	0.97619	0.0420165	0.00338905	0.470454
chr1.15051358	27	0.351852	-0.565178	0.85519	0.541095
chr1.15085893	12	0.708333	-0.232081	0.442055	0.727043
chr1.15091571	27	1	0	0	NA
chr1.15173712	27	1	0	0	NA
chr1.15188944	20	0.975	0.123337	0.0720105	0.645792
chr1.15205572	27	1	0	0	NA
chr1.15288182	26	0.442308	0.131554	0.700237	0.875079
chr1.15375433	27	1	0	0	NA
chr1.15393906	27	0.87037	-0.695143	0.618129	0.376606
chr1.15395784	27	0.87037	-0.695143	0.618129	0.376606
chr1.15534591	27	1	0	0	NA
chr1.15596562	27	0.0925926	0.817075	0.468898	0.232781
chr1.15728526	26	0.480769	0.46366	0.639665	0.562099
chr1.15756033	27	0.0740741	0.605513	0.387854	0.330913
chr1.15835728	27	0.611111	0.302518	0.467398	0.658132
chr1.15867953	27	0.388889	0.558006	0.617051	0.477481
chr1.15971890	27	0.518519	-0.129408	0.654086	0.872874
chr1.16008857	26	0.0384615	-0.112121	0.136096	0.761185
chr1.16036070	25	0.04	-0.096264	0.131824	0.790906
chr1.16048626	26	0.442308	-0.668939	0.678969	0.416893
chr1.16051346	27	0.0555556	-0.432403	0.237756	0.375189
chr1.16136400	27	0.12963	0.85578	0.453455	0.203781
chr1.16141676	27	0.0740741	0.605513	0.387854	0.330913
chr1.16271092	27	0.592593	0.0909561	0.53228	0.900785
chr1.16374341	27	0.777778	0.255488	0.490214	0.715184
chr1.16438641	27	0.814815	0.128992	0.554121	0.862427
chr1.16482671	27	0.814815	0.128992	0.554121	0.862427
chr1.16639114	27	0.444444	-0.278478	0.575609	0.713581
chr1.16851821	26	0.192308	0.339225	0.381706	0.582961
chr1.16866378	27	0.0740741	0.605513	0.387854	0.330913
chr1.16921197	23	0.195652	0.708716	0.925543	0.461322
chr1.16953400	26	0.903846	-0.312242	0.337638	0.591019
chr1.17040164	19	0.973684	-0.26348	0.0548521	0.26059
chr1.17047825	22	0.0227273	0.502487	0.140777	0.180492
chr1.17133605	27	0.388889	0.19706	0.753823	0.820449
chr1.17180812	23	0.434783	0.260548	0.824567	0.774167
chr1.17226603	24	0.375	-0.0423932	0.6417	0.957795
chr1.17258090	27	0.0740741	0.605513	0.387854	0.330913
chr1.17290917	27	0.277778	-0.248767	0.993281	0.802891
chr1.17297034	27	1	0	0	NA
chr1.17465477	27	0.351852	0.652352	0.888094	0.488791
chr1.17493415	27	0.259259	0.476521	0.659135	0.557243
chr1.17497796	19	0.868421	0.462177	0.372725	0.449031
chr1.17535938	27	0.462963	0.205217	0.786691	0.817026
chr1.17543855	26	0.0961538	0.258415	0.435298	0.6953
chr1.17568427	27	0.259259	0.705457	0.717057	0.404792
chr1.17727449	25	0.9	-0.672984	0.255986	0.183473
chr1.17859041	27	0.0925926	0.628402	0.403512	0.322537
chr1.17901581	27	0.555556	-0.0836314	0.727016	0.921866
chr1.17928212	26	0.153846	0.850344	0.460019	0.209937
chr1.17947287	26	0.403846	0.768948	0.864193	0.408144
chr1.17965451	27	0.981481	-0.0228884	0.0185963	0.866707
chr1.18014855	27	1	0	0	NA
chr1.18040956	27	0.351852	0.378428	0.786391	0.669568
chr1.18045458	27	0.666667	-0.263915	0.581385	0.72925
chr1.18045597	26	1	0	0	NA
chr1.18062616	27	0.388889	0.153926	0.79459	0.862904
chr1.18062709	27	0.925926	-0.0512909	0.0787323	0.854959
chr1.18085000	27	0.481481	0.416778	0.891774	0.658964
chr1.18089707	26	0.403846	0.232121	0.920537	0.808833
chr1.18107446	27	0.777778	0.0597424	0.615114	0.939281
chr1.18150477	23	0.869565	0.63888	0.394011	0.30877
chr1.18169633	27	0.333333	0.362611	0.782697	0.681902
chr1.18195658	27	0.814815	0.294193	0.512666	0.681161
chr1.18213895	24	0.854167	0.156535	0.386232	0.801137
chr1.18227811	23	0.869565	-0.342853	0.469703	0.616891
chr1.18239925	27	0.814815	0.294193	0.512666	0.681161
chr1.18330383	27	1	0	0	NA
chr1.18486280	26	0.442308	-0.814941	0.712064	0.334167
chr1.18501321	27	0.240741	0.682569	0.672068	0.405067
chr1.18539185	27	0.944444	-0.0284025	0.0259011	0.859916
chr1.18553416	27	0.5	-0.706519	0.720538	0.405223
chr1.18557817	27	0.944444	-0.0284025	0.0259011	0.859916
chr1.18557838	27	1	0	0	NA
chr1.18562518	26	0.480769	0.690094	0.710894	0.413086
chr1.18576723	16	0.5	0.706519	0.720538	0.405223
chr1.18645187	26	0.115385	0.616309	0.397758	0.328464
chr1.18653433	26	0.807692	0.339418	0.502727	0.632148
chr1.18721244	27	0.12963	0.633916	0.410828	0.322658
chr1.18769384	27	0.925926	-0.318143	0.342387	0.586644
chr1.18805646	27	0.407407	0.869428	0.904821	0.36071
chr1.18882550	27	0.851852	-0.0541671	0.53053	0.940718
chr1.18929305	27	0.277778	0.688083	0.683458	0.405234
chr1.18929339	27	0.814815	0.294193	0.512666	0.681161
chr1.18940856	27	0.740741	-0.0239502	0.634714	0.976017
chr1.18971392	26	0.807692	0.057783	0.457476	0.931919
chr1.18971430	25	0.82	-0.228072	0.458694	0.736303
chr1.19165799	27	0.277778	0.334209	0.790479	0.706991
chr1.19171227	27	0.277778	0.334209	0.790479	0.706991
chr1.19171718	27	0.277778	0.334209	0.790479	0.706991
chr1.19302352	27	1	0	0	NA
chr1.19329020	25	0.26	0.481944	0.841963	0.599422
chr1.19331272	27	0.481481	0.416778	0.891774	0.658964
chr1.19368870	24	0.458333	0.417185	0.885984	0.657609
chr1.19437739	26	0.173077	1.14314	0.654713	0.157721
chr1.19437815	27	0.185185	1.15811	0.647562	0.150107
chr1.19464720	27	0.814815	0.294193	0.512666	0.681161
chr1.19469253	23	0.869565	0.823327	0.361515	0.170895
chr1.19531790	27	1	0	0	NA
chr1.19563191	27	0.740741	0.249974	0.482954	0.719071
chr1.19672476	27	1	0	0	NA
chr1.19786039	27	0.0740741	0.605513	0.387854	0.330913
chr1.19813056	27	0.907407	-0.81099	0.572355	0.283733
chr1.19815263	27	0.981481	-0.211562	0.0552421	0.368054
chr1.19820595	27	1	0	0	NA
chr1.19820783	27	1	0	0	NA
chr1.19828524	27	0.907407	-0.81099	0.572355	0.283733
chr1.19828724	26	0.884615	-1.02319	0.514516	0.153739
chr1.19838667	24	1	0	0	NA
chr1.19844043	27	0.148148	0.930728	0.715035	0.271038
chr1.19862801	27	1	0	0	NA
chr1.19884996	27	0.222222	1.86252	0.943916	0.0552317
chr1.19909215	27	0.222222	1.86252	0.943916	0.0552317
chr1.19932185	27	1	0	0	NA
chr1.20046637	26	0.365385	1.26661	1.10606	0.228454
chr1.20071736	27	0.351852	0.96163	0.908011	0.312895
chr1.20089432	26	0.365385	1.26661	1.10606	0.228454
chr1.20090310	27	0.12963	1.32574	0.737798	0.122724
chr1.20101380	27	0.944444	-0.302326	0.330271	0.598842
chr1.20109120	26	0.75	-0.2325	0.54079	0.75188
chr1.20133689	15	0.9	-0.542926	0.224422	0.25177
chr1.20135546	26	0.942308	-0.386741	0.300365	0.4804
chr1.20137028	27	0.925926	-0.325215	0.343003	0.578695
chr1.20144396	27	0.888889	-0.748338	0.287884	0.163098
chr1.20158303	25	0.7	-0.387101	0.591715	0.614801
chr1.20179850	27	0.685185	-0.361341	0.611881	0.644126
chr1.20189244	27	1	0	0	NA
chr1.20220992	27	0.944444	-0.302326	0.330271	0.598842
chr1.20231959	27	0.0740741	0.605513	0.387854	0.330913
chr1.20254729	27	0.185185	0.884182	0.478435	0.201146
chr1.20257705	22	0.0681818	0.107022	0.0286974	0.527545
chr1.20319144	27	1	0	0	NA
chr1.20341538	20	0.825	-0.313368	1.29138	0.782734
chr1.20363290	27	1	0	0	NA
chr1.20440802	27	1	0	0	NA
chr1.20451717	27	1	0	0	NA
chr1.20463836	27	0.759259	-0.546348	0.78383	0.537166
chr1.20464687	27	0.12963	0.626844	0.409375	0.327228
chr1.20472524	27	0.740741	-0.569236	0.764778	0.515101
chr1.20497766	26	0.942308	-0.225208	0.384736	0.716545
chr1.20502406	26	0.942308	-0.0302275	0.0253299	0.849367
chr1.20505416	27	0.851852	-0.136189	0.448752	0.8389
chr1.20515874	27	0.925926	-0.0442191	0.033187	0.808214
chr1.20532195	26	0.153846	1.09838	0.531188	0.131797
chr1.20556099	23	0.0869565	0.957775	0.338665	0.0998041
chr1.20564722	27	0.981481	-0.0228884	0.0185963	0.866707
chr1.20583014	27	0.981481	-0.0228884	0.0185963	0.866707
chr1.20639136	27	0.37037	0.522047	0.90478	0.583122
chr1.20643484	27	0.37037	0.522047	0.90478	0.583122
chr1.20653904	27	0.907407	-0.255781	0.045842	0.232228
chr1.20667180	27	0.166667	0.861294	0.455709	0.202
chr1.20675482	27	0.0740741	0.605513	0.387854	0.330913
chr1.20712062	27	1	0	0	NA
chr1.20717467	27	1	0	0	NA
chr1.20720008	27	0.740741	0.0819081	0.752801	0.924789
chr1.20751607	27	0.722222	-0.129654	0.822547	0.886324
chr1.20757779	26	0.711538	0.0206964	0.811028	0.981665
chr1.20758899	27	0.722222	-0.129654	0.822547	0.886324
chr1.20801293	23	0.673913	-0.103203	0.782431	0.907119
chr1.20815937	26	0.0576923	0.98882	0.300709	0.0713565
chr1.20832532	27	0.0925926	0.628402	0.403512	0.322537
chr1.20841571	27	0.0740741	0.605513	0.387854	0.330913
chr1.20848186	25	0.96	-0.409614	0.27694	0.436355
chr1.20854464	27	0.481481	0.30114	1.6135	0.812599
chr1.20860976	27	0.0740741	0.605513	0.387854	0.330913
chr1.20910400	27	0.907407	-0.114858	0.432535	0.86136
chr1.20910867	27	0.166667	0.720372	0.606205	0.35485
chr1.20919456	27	0.407407	-0.0650443	1.40778	0.956282
chr1.20959762	27	0.703704	-0.152542	0.795929	0.864237
chr1.20963722	27	0.462963	-0.0437136	1.40197	0.97055
chr1.20971148	26	0.0961538	1.06085	0.390473	0.0895654
chr1.21017048	27	0.462963	1.14764	1.22699	0.300174
chr1.21022882	27	1	0	0	NA
chr1.21023158	27	0.462963	1.14764	1.22699	0.300174
chr1.21058239	25	0.26	0.982408	0.952348	0.314086
chr1.21086694	27	0.0740741	0.605513	0.387854	0.330913
chr1.21094540	12	0.833333	0.484586	0.707153	0.564443
chr1.21098882	27	0.203704	0.718814	0.616657	0.36
chr1.21115073	26	0.884615	-0.22916	0.399472	0.716924
chr1.21126073	27	0.62963	0.950872	1.33407	0.410364
chr1.21128662	27	0.62963	0.950872	1.33407	0.410364
chr1.21172686	27	0.648148	0.779733	1.2085	0.478146
chr1.21193097	24	0.958333	0.621609	0.330726	0.279744
chr1.21204181	27	0.111111	1.11418	0.654104	0.168319
chr1.21265513	27	0.314815	0.258938	0.700104	0.756966
chr1.21275739	27	0.444444	1.36076	1.24359	0.222377
chr1.21279529	25	0.64	1.11187	1.33444	0.335794
chr1.21320240	27	0.944444	-0.0213307	0.022371	0.886595
chr1.21329888	27	1	0	0	NA
chr1.21329991	27	0.481481	-0.355775	1.02107	0.724774
chr1.21372481	26	0.25	0.0920888	0.730256	0.914184
chr1.21444164	27	0.944444	-0.0213307	0.022371	0.886595
chr1.21450610	27	1	0	0	NA
chr1.21488903	27	0.240741	0.405936	1.39652	0.731218
chr1.21550899	27	0.685185	1.01418	1.31777	0.376977
chr1.21600857	27	0.462963	-0.364451	1.63446	0.775591
chr1.21611247	16	1	0	0	NA
chr1.21624604	27	1	0	0	NA
chr1.21641065	22	1	0	0	NA
chr1.21645695	27	0.685185	1.01418	1.31777	0.376977
chr1.21650790	24	0.958333	-0.0492208	0.0125141	0.659939
chr1.21660531	27	0.0925926	0.628402	0.403512	0.322537
chr1.21687402	27	0.388889	1.05567	1.47602	0.384889
chr1.21696842	27	0.166667	1.13551	0.679373	0.168314
chr1.21780372	27	0.62963	0.992852	1.3281	0.388948
chr1.21819041	25	0.52	0.160776	1.16938	0.881809
chr1.22077596	27	0.407407	1.07269	0.923871	0.264416
chr1.22095829	27	0.407407	1.07269	0.923871	0.264416
chr1.22130094	27	0.37037	0.564028	0.783509	0.523992
chr1.22237412	27	0.962963	-0.508664	0.285842	0.341396
chr1.22239435	27	0.0740741	0.605513	0.387854	0.330913
chr1.22437960	27	0.981481	-0.0228884	0.0185963	0.866707
chr1.22482019	26	0.826923	0.141039	0.420226	0.827764
chr1.22490722	27	0.0740741	0.605513	0.387854	0.330913
chr1.22579734	22	0.477273	1.05926	0.88019	0.258874
chr1.22583372	23	0.673913	-0.255285	0.834121	0.779847
chr1.22603427	27	0.12963	0.626844	0.409375	0.327228
chr1.22609813	27	0.12963	0.626844	0.409375	0.327228
chr1.22622582	27	1	0	0	NA
chr1.22623036	23	0.913043	0.466315	0.323655	0.412405
chr1.22648544	27	0.481481	1.11691	0.866578	0.230211
chr1.22675054	27	0.37037	0.790491	0.800175	0.376859
chr1.22682101	27	0.37037	0.564028	0.783509	0.523992
chr1.22707154	27	1	0	0	NA
chr1.22746022	27	1	0	0	NA
chr1.22876992	27	0.888889	-0.32642	0.36844	0.590738
chr1.22923140	26	0.980769	-0.015779	0.0190741	0.909039
chr1.22938932	27	1	0	0	NA
chr1.22940960	27	1	0	0	NA
chr1.22978801	27	1	0	0	NA
chr1.23022225	27	0.888889	-0.32642	0.36844	0.590738
chr1.23022318	27	0.888889	-0.32642	0.36844	0.590738
chr1.23074430	27	0.722222	0.74598	1.17192	0.490764
chr1.23107784	27	0.351852	-0.140467	1.4937	0.908499
chr1.23111798	25	0.74	1.12789	1.17456	0.298011
chr1.23183124	27	1	0	0	NA
chr1.23200027	27	0.62963	0.215985	0.674043	0.792493
chr1.23208358	27	0.62963	0.215985	0.674043	0.792493
chr1.23388925	27	0.407407	0.487041	1.39981	0.680594
chr1.23394289	26	0.384615	-0.366506	1.00929	0.715249
chr1.23632132	24	0.4375	-0.310809	0.667109	0.703548
chr1.23665351	27	0.5	1.00029	0.920129	0.29704
chr1.23685560	23	0.5	0.0922228	1.75703	0.944532
chr1.23712409	25	0.48	0.0867487	1.74058	0.947574
chr1.23715096	27	1	0	0	NA
chr1.23820970	26	0.269231	-0.553062	0.758621	0.52544
chr1.23847538	26	0.211538	-0.167418	0.783689	0.850001
chr1.24050893	27	0.222222	-0.254312	0.79684	0.775726
chr1.24116163	27	0.259259	-0.235738	0.82807	0.795591
chr1.24372435	25	0.4	0.452398	1.25932	0.686847
chr1.24408252	26	0.75	-0.33989	0.532812	0.641472
chr1.24422631	21	1	0	0	NA
chr1.24511772	11	1	0	0	NA
chr1.24809430	14	0.464286	1.48232	1.03827	0.145739
chr1.24839849	27	0.685185	0.727406	1.16691	0.500708
chr1.24859545	27	0.87037	-0.209801	0.441714	0.752251
chr1.24925305	27	1	0	0	NA
chr1.24940691	27	0.611111	-0.376205	0.855361	0.684176
chr1.24960316	27	0.87037	-0.209801	0.441714	0.752251
chr1.24963101	25	0.9	0.377444	0.313182	0.500021
chr1.24980186	27	0.87037	-0.209801	0.441714	0.752251
chr1.25077461	27	0.0740741	0.605513	0.387854	0.330913
chr1.25078116	27	0.740741	-0.166404	0.543051	0.821349
chr1.25281345	27	1	0	0	NA
chr1.25292950	27	0.740741	-0.166404	0.543051	0.821349
chr1.25293072	27	0.740741	-0.166404	0.543051	0.821349
chr1.25305178	27	1	0	0	NA
chr1.25311844	27	1	0	0	NA
chr1.25430434	27	1	0	0	NA
chr1.25433398	27	1	0	0	NA
chr1.25441039	27	1	0	0	NA
chr1.25441073	27	1	0	0	NA
chr1.25455497	27	1	0	0	NA
chr1.25459880	27	1	0	0	NA
chr1.25481468	27	1	0	0	NA
chr1.25490435	27	0.222222	0.717888	0.609885	0.357966
chr1.25509406	20	0.125	0.0579146	0.260508	0.909659
chr1.25611906	27	0.851852	-0.112375	0.401576	0.859248
chr1.25653824	22	1	0	0	NA
chr1.25696279	27	0.111111	0.624087	0.402534	0.325284
chr1.25706686	27	1	0	0	NA
chr1.25719178	27	0.222222	0.717888	0.609885	0.357966
chr1.25763697	27	1	0	0	NA
chr1.25810393	27	0.259259	0.736462	0.614989	0.347674
chr1.25828127	27	0.962963	-0.0185736	0.0155359	0.881542
chr1.25896330	27	1	0	0	NA
chr1.25897266	27	0.0740741	0.605513	0.387854	0.330913
chr1.25954659	27	0.777778	0.349332	0.428496	0.593576
chr1.26042954	27	0.777778	0.349332	0.428496	0.593576
chr1.26048968	27	0.925926	-0.53431	0.312014	0.338796
chr1.26097910	25	0.84	-0.195323	0.413447	0.761303
chr1.26121460	26	0.596154	0.707923	1.59964	0.575667
chr1.26158207	14	1	0	0	NA
chr1.26193220	26	0.942308	-0.0239717	0.0217209	0.870792
chr1.26215386	27	0.925926	-0.0442191	0.033187	0.808214
chr1.26215408	26	0.942308	-0.0239717	0.0217209	0.870792
chr1.26216665	18	0.722222	0.303808	0.421479	0.639811
chr1.26236695	21	0.809524	0.415122	0.244385	0.401061
chr1.26254447	24	0.770833	-0.012565	0.433256	0.98477
chr1.26290592	25	1	0	0	NA
chr1.26315375	19	0.815789	-0.398822	0.303331	0.468981
chr1.26316940	27	0.962963	-0.0256455	0.0196831	0.854959
chr1.26317612	27	0.962963	-0.0256455	0.0196831	0.854959
chr1.26323928	26	0.980769	-0.00336539	0.00255293	0.946895
chr1.26332055	27	0.740741	0.323686	0.375559	0.597372
chr1.26436187	27	0.0740741	0.605513	0.387854	0.330913
chr1.26438572	26	0.307692	0.686317	0.828394	0.450813
chr1.26442781	27	0.777778	-0.140759	0.587466	0.85429
chr1.26467469	22	0.522727	0.469258	1.59965	0.710621
chr1.26563060	20	1	0	0	NA
chr1.26610596	26	0.942308	0.0862494	0.139723	0.817517
chr1.26614051	27	0.277778	1.19541	0.632617	0.13285
chr1.26665907	22	0.227273	1.38555	0.759184	0.111793
chr1.26672978	27	0.537037	1.44976	1.36987	0.215465
chr1.26683117	27	0.296296	-0.210093	0.880222	0.822811
chr1.26715525	27	0.611111	-0.411808	1.88543	0.764246
chr1.26725286	27	1	0	0	NA
chr1.26737733	25	0.76	1.02396	1.19661	0.349241
chr1.26749109	27	0.740741	0.648554	1.17917	0.550339
chr1.26761400	27	0.592593	0.536179	1.59622	0.671283
chr1.26784747	26	0.173077	1.97554	1.2536	0.0776587
chr1.26804484	27	0.37037	0.790491	0.800175	0.376859
chr1.26807323	27	0.796296	0.801209	0.687451	0.333879
chr1.26807519	27	0.796296	0.801209	0.687451	0.333879
chr1.26845398	27	0.796296	0.801209	0.687451	0.333879
chr1.26972212	27	0.814815	-0.13802	0.448049	0.836638
chr1.27073487	27	0.962963	-0.0185736	0.0155359	0.881542
chr1.27087454	27	1	0	0	NA
chr1.27096867	27	0.759259	0.292545	0.843039	0.750017
chr1.27114451	27	1	0	0	NA
chr1.27115392	27	0.962963	-0.508664	0.285842	0.341396
chr1.27199125	24	1	0	0	NA
chr1.27204914	26	0.980769	0.15817	0.119761	0.647634
chr1.27215209	27	1	0	0	NA
chr1.27215815	27	0.962963	-0.508664	0.285842	0.341396
chr1.27252849	24	0.791667	-0.399562	0.726723	0.639281
chr1.27288008	27	0.962963	-0.0185736	0.0155359	0.881542
chr1.27374893	27	0.962963	-0.508664	0.285842	0.341396
chr1.27382656	27	0.925926	-0.527238	0.303239	0.338343
chr1.27417797	27	0.962963	-0.0185736	0.0155359	0.881542
chr1.27498218	25	0.8	-0.237474	0.465407	0.727768
chr1.27543911	27	1	0	0	NA
chr1.27546684	27	1	0	0	NA
chr1.27642311	27	0.962963	-0.0256455	0.0196831	0.854959
chr1.27653343	27	0.962963	-0.0256455	0.0196831	0.854959
chr1.27657336	27	0.925926	-0.0442191	0.033187	0.808214
chr1.27719336	27	0.851852	-0.112375	0.401576	0.859248
chr1.27754874	27	1	0	0	NA
chr1.27761277	27	0.277778	1.19541	0.632617	0.13285
chr1.27799646	27	0.277778	1.19541	0.632617	0.13285
chr1.27821981	27	1	0	0	NA
chr1.27831818	25	1	0	0	NA
chr1.27945668	27	0.0555556	-0.432403	0.237756	0.375189
chr1.27956116	16	1	0	0	NA
chr1.27981273	26	0.365385	1.36509	0.720246	0.107727
chr1.27996092	25	1	0	0	NA
chr1.28115831	27	0.203704	-0.320028	0.536153	0.662066
chr1.28117042	27	0.925926	-0.0442191	0.033187	0.808214
chr1.28136330	24	1	0	0	NA
chr1.28282496	25	0.24	-0.563537	0.560818	0.451746
chr1.28306937	27	0.0555556	-0.432403	0.237756	0.375189
chr1.28492328	21	0.880952	-0.255406	0.260763	0.616963
chr1.28515683	27	0.814815	-0.130948	0.407536	0.837475
chr1.28516830	27	0.814815	-0.130948	0.407536	0.837475
chr1.28546959	21	0.047619	0.401293	0.260883	0.432062
chr1.28705533	27	0.814815	-0.13802	0.448049	0.836638
chr1.28752280	27	0.148148	1.11508	0.612371	0.154173
chr1.28835145	27	0.481481	-0.902866	0.823188	0.31968
chr1.28837729	27	0.481481	-0.902866	0.823188	0.31968
chr1.28981606	26	0.25	-0.0553601	0.713157	0.947732
chr1.29000421	27	1	0	0	NA
chr1.29009900	27	1	0	0	NA
chr1.29048077	27	0.759259	0.775564	0.621693	0.3253
chr1.29062348	27	1	0	0	NA
chr1.29081246	27	0.851852	-0.112375	0.401576	0.859248
chr1.29091323	27	0.203704	1.15119	0.562411	0.124773
chr1.29131783	27	0.962963	-0.508664	0.285842	0.341396
chr1.29181293	27	0.537037	0.135951	0.955572	0.88939
chr1.29193666	27	0.481481	-0.902866	0.823188	0.31968
chr1.29250187	27	1	0	0	NA
chr1.29287587	27	0.574074	0.470462	0.485886	0.499721
chr1.29324905	27	0.481481	-0.902866	0.823188	0.31968
chr1.29350122	27	0.574074	0.644616	0.880372	0.492072
chr1.29397461	26	1	0	0	NA
chr1.29442608	27	1	0	0	NA
chr1.29444774	27	1	0	0	NA
chr1.29552991	27	0.462963	-0.0824209	0.503716	0.90755
chr1.29876777	27	0.0555556	1.03882	0.312941	0.0633137
chr1.29900786	27	0.0925926	1.54748	0.588164	0.043613
chr1.29900809	27	0.0925926	1.54748	0.588164	0.043613
chr1.29914412	27	0.277778	1.19541	0.632617	0.13285
chr1.29914809	27	0.277778	1.19541	0.632617	0.13285
chr1.29921386	27	0.277778	1.19541	0.632617	0.13285
chr1.29987021	26	0.423077	0.157801	0.669144	0.847031
chr1.29987840	27	0.87037	-0.503208	0.681382	0.54212
chr1.29995294	27	0.907407	0.00545606	0.42466	0.99332
chr1.30003724	27	0.962963	-0.0256455	0.0196831	0.854959
chr1.30013764	26	0.961538	-0.0967031	0.11641	0.776847
chr1.30088998	24	0.479167	-0.175125	0.389456	0.779002
chr1.30121069	27	0.925926	-0.527238	0.303239	0.338343
chr1.30358424	25	0.96	0.00536227	0.0219567	0.971132
chr1.30432836	25	0.9	-0.723892	0.333184	0.209806
chr1.30468859	26	1	0	0	NA
chr1.30508097	27	0.796296	0.801209	0.687451	0.333879
chr1.30509548	27	1	0	0	NA
chr1.30684839	26	0.173077	1.0863	0.369339	0.0738614
chr1.30686167	27	0.222222	1.3681	0.646383	0.0888186
chr1.30696624	27	0.888889	-0.761688	0.337112	0.189565
chr1.30721556	27	1	0	0	NA
chr1.30778277	27	0.87037	-0.503208	0.681382	0.54212
chr1.30830515	24	0.4375	-0.180179	0.387198	0.772153
chr1.30899192	27	1	0	0	NA
chr1.30904893	27	0.111111	0.606414	0.372033	0.32012
chr1.30915927	27	0.481481	0.334058	0.477669	0.62885
chr1.30927747	27	1	0	0	NA
chr1.31026450	25	0.18	-0.687159	0.253969	0.172713
chr1.31038844	27	1	0	0	NA
chr1.31047165	27	1	0	0	NA
chr1.31303418	27	0.907407	-0.745871	0.345893	0.204721
chr1.31344898	26	1	0	0	NA
chr1.31386409	27	1	0	0	NA
chr1.31388517	27	1	0	0	NA
chr1.31424805	27	1	0	0	NA
chr1.31433729	27	0.851852	-0.34211	0.351713	0.564033
chr1.31610315	27	1	0	0	NA
chr1.31617117	27	0.944444	-0.237207	0.0509117	0.293129
chr1.31617694	27	0.944444	-0.237207	0.0509117	0.293129
chr1.31650011	27	1	0	0	NA
chr1.31689822	27	0.944444	-0.237207	0.0509117	0.293129
chr1.31734520	27	0.388889	0.702303	0.546364	0.342046
chr1.31800418	27	0.944444	-0.237207	0.0509117	0.293129
chr1.31801096	27	0.944444	-0.237207	0.0509117	0.293129
chr1.31819999	27	0.907407	0.754885	0.290114	0.161061
chr1.31841361	27	0.907407	0.754885	0.290114	0.161061
chr1.31841378	27	0.907407	0.754885	0.290114	0.161061
chr1.31956386	27	0.944444	-0.237207	0.0509117	0.293129
chr1.31977501	27	0.888889	0.352428	0.564778	0.639101
chr1.32120686	27	1	0	0	NA
chr1.32125656	27	1	0	0	NA
chr1.32134656	27	1	0	0	NA
chr1.32148991	26	0.75	-0.0383949	0.587916	0.960063
chr1.32262737	27	0.851852	-0.156236	0.811305	0.862293
chr1.32279286	27	0.703704	-0.498346	0.768921	0.56982
chr1.32335277	26	0.846154	-0.221332	0.783921	0.802602
chr1.32491995	27	0.888889	-0.323536	0.346091	0.582349
chr1.32561887	27	1	0	0	NA
chr1.32779639	27	0.462963	1.34197	0.731254	0.116577
chr1.32840724	27	0.981481	-0.0228884	0.0185963	0.866707
chr1.32866657	27	0.37037	0.791841	0.635547	0.320582
chr1.32867518	27	0.37037	0.791841	0.635547	0.320582
chr1.32868070	27	0.962963	-0.214319	0.0561383	0.365706
chr1.32880173	27	0.962963	-0.214319	0.0561383	0.365706
chr1.32905041	24	0.979167	0.0172497	0.0131468	0.880415
chr1.32912379	25	0.92	0.837119	0.304759	0.129422
chr1.32945190	27	0.185185	-0.17136	0.242695	0.727961
chr1.32947715	27	0.203704	-0.148472	0.222118	0.752739
chr1.32960366	24	0.979167	-0.000435386	0.00283665	0.993478
chr1.32960530	27	0.944444	-0.237207	0.0509117	0.293129
chr1.32988805	25	0.32	-0.0105513	0.809603	0.990644
chr1.33000656	27	0.462963	0.331301	0.482333	0.633338
chr1.33077080	27	0.444444	0.0140672	0.499468	0.984119
chr1.33103995	26	0.384615	1.20907	0.825624	0.183309
chr1.33105368	23	0.391304	1.00505	0.7386	0.242221
chr1.33159670	27	0.333333	1.24713	0.783873	0.158951
chr1.33175499	27	0.388889	-0.730405	0.874939	0.434883
chr1.33257465	21	1	0	0	NA
chr1.33262162	27	0.351852	-0.286581	0.476062	0.677885
chr1.33267119	27	1	0	0	NA
chr1.33283906	27	0.185185	-0.97297	0.471458	0.156475
chr1.33342470	27	0.888889	-0.323536	0.346091	0.582349
chr1.33402849	27	0.685185	0.783777	0.787948	0.377255
chr1.33416480	27	0.185185	1.80326	0.682582	0.0290626
chr1.33443270	27	0.907407	-0.550126	0.320138	0.330908
chr1.33449391	27	0.425926	1.79726	0.964625	0.0672624
chr1.33547477	19	1	0	0	NA
chr1.33550895	27	0.240741	-0.0913848	0.332407	0.87406
chr1.33551721	27	0.888889	0.352428	0.564778	0.639101
chr1.33571388	26	0.903846	0.149719	0.345604	0.798973
chr1.33579833	27	0.925926	0.777774	0.314518	0.165486
chr1.33588558	25	0.1	0.595033	0.231133	0.215833
chr1.33614871	27	0.185185	0.702205	0.597579	0.363679
chr1.33615079	27	0.0740741	1.05463	0.331849	0.0671364
chr1.33652400	27	0.259259	-0.0684964	0.315764	0.902982
chr1.33697434	27	0.222222	1.0189	0.436404	0.122985
chr1.33741353	27	0.925926	0.777774	0.314518	0.165486
chr1.33770746	27	0.925926	-0.734969	0.217845	0.115328
chr1.33806893	24	0.958333	0.572603	0.155012	0.145848
chr1.33830923	27	0.203704	0.996013	0.423981	0.126104
chr1.33831148	27	0.203704	0.996013	0.423981	0.126104
chr1.33838822	27	1	0	0	NA
chr1.33842675	27	0.222222	1.0189	0.436404	0.122985
chr1.33867991	27	0.222222	1.0189	0.436404	0.122985
chr1.33884538	24	1	0	0	NA
chr1.33884848	27	0.0555556	1.03882	0.312941	0.0633137
chr1.33901779	27	0.240741	1.2174	0.506669	0.0872104
chr1.33924287	27	0.296296	0.777928	0.400628	0.219054
chr1.34067314	27	0.574074	-0.165511	0.758907	0.849316
chr1.34107184	27	0.222222	0.346425	0.869213	0.710209
chr1.34122956	27	0.944444	-0.230135	0.0522043	0.313822
chr1.34137264	27	0.111111	0.606414	0.372033	0.32012
chr1.34210742	26	0.115385	0.896204	0.393	0.152835
chr1.34284658	27	1	0	0	NA
chr1.34306697	22	0.409091	0.000730004	0.544975	0.999211
chr1.34306905	27	0.907407	0.282877	0.571255	0.708205
chr1.34425812	27	0.925926	-0.253024	0.0421551	0.217816
chr1.34435450	27	0.925926	-0.253024	0.0421551	0.217816
chr1.34507119	27	1	0	0	NA
chr1.34519382	27	0.962963	-0.038705	0.0276057	0.815798
chr1.34537987	27	0.537037	0.771925	0.338452	0.184554
chr1.34562055	22	0.75	0.51873	0.919818	0.588599
chr1.34587420	20	0.5	1.18234	0.486824	0.0901593
chr1.34608224	27	0.944444	-0.230135	0.0522043	0.313822
chr1.34628111	27	0.166667	0.836549	0.403153	0.187665
chr1.34708587	27	1	0	0	NA
chr1.34738414	26	0.942308	0.37454	0.161715	0.351661
chr1.34746703	27	0.12963	0.62223	0.380503	0.313107
chr1.34749160	27	0.314815	1.59537	0.511045	0.0256363
chr1.34750776	26	0.115385	0.610064	0.371532	0.31689
chr1.34783411	25	0.94	0.0120286	0.474804	0.986072
chr1.34908781	27	0.518519	1.20523	0.453997	0.0736594
chr1.34935019	27	0.759259	0.0130752	0.602634	0.986562
chr1.34936388	27	0.592593	-0.598815	0.583985	0.433278
chr1.35097243	27	0.740741	-1.22616	0.458878	0.0702825
chr1.35391710	27	0.796296	-0.507009	0.38515	0.413951
chr1.35395975	24	0.791667	-0.631965	0.294806	0.244454
chr1.35421401	27	1	0	0	NA
chr1.35495292	27	1	0	0	NA
chr1.35508877	25	0.96	0.566864	0.156934	0.152449
chr1.35770391	23	0.869565	-0.239721	0.223043	0.611741
chr1.35785864	24	0.604167	-0.564903	0.565956	0.452712
chr1.35997410	27	0.814815	-0.484121	0.420064	0.455089
chr1.36053834	27	0.814815	-0.484121	0.420064	0.455089
chr1.36106347	27	0.611111	-0.575927	0.620639	0.464748
chr1.36108297	27	0.611111	-0.575927	0.620639	0.464748
chr1.36276773	27	1	0	0	NA
chr1.36302347	27	0.814815	-0.484121	0.420064	0.455089
chr1.36470961	26	0.769231	0.0115288	0.687276	0.988905
chr1.36543343	27	1	0	0	NA
chr1.36717493	26	0.596154	-0.465448	0.552716	0.531271
chr1.36725751	27	0.759259	-0.139651	0.642722	0.861713
chr1.36845944	27	1	0	0	NA
chr1.36846043	27	1	0	0	NA
chr1.36900599	27	1	0	0	NA
chr1.36975449	27	0.666667	0.143226	0.687503	0.862858
chr1.36977398	23	0.695652	0.000212343	0.674079	0.999794
chr1.37010724	27	0.666667	0.143226	0.687503	0.862858
chr1.37018631	27	1	0	0	NA
chr1.37043665	27	0.592593	-0.598815	0.583985	0.433278
chr1.37062296	27	0.648148	-0.943285	0.58383	0.217008
chr1.37076003	27	0.944444	0.34447	0.157005	0.384656
chr1.37150530	27	0.592593	-0.598815	0.583985	0.433278
chr1.37171580	27	0.759259	-0.139651	0.642722	0.861713
chr1.37175362	21	1	0	0	NA
chr1.37237366	27	0.907407	0.282877	0.571255	0.708205
chr1.37244200	27	0.907407	0.282877	0.571255	0.708205
chr1.37363764	25	0.8	-0.0462127	0.766196	0.957895
chr1.37507718	27	0.888889	-0.374683	0.314955	0.504366
chr1.37535634	27	1	0	0	NA
chr1.37535877	27	1	0	0	NA
chr1.37559862	27	0.796296	0.39014	0.543885	0.596796
chr1.37596122	24	0.625	-0.597619	0.587671	0.435642
chr1.37624807	27	1	0	0	NA
chr1.37630233	27	1	0	0	NA
chr1.37636960	27	1	0	0	NA
chr1.37667359	27	1	0	0	NA
chr1.37750233	27	0.759259	-0.18267	0.608872	0.814906
chr1.37769799	27	0.685185	0.327585	0.576099	0.666037
chr1.37780198	27	0.722222	-0.396989	0.734956	0.643313
chr1.37810772	27	0.722222	-0.396989	0.734956	0.643313
chr1.37813157	27	0.722222	-0.396989	0.734956	0.643313
chr1.37833109	27	1	0	0	NA
chr1.37834710	27	0.722222	-0.396989	0.734956	0.643313
chr1.37855921	20	0.85	-0.157258	0.634573	0.843506
chr1.37934066	27	0.703704	-0.894751	0.635068	0.261534
chr1.37934337	27	0.666667	-1.10907	0.735507	0.195942
chr1.37950026	27	0.925926	0.510255	0.220909	0.277644
chr1.38009680	27	0.685185	-1.09325	0.756077	0.208646
chr1.38127695	25	0.98	-0.00732249	0.00272467	0.888437
chr1.38148194	25	0.68	-0.913629	0.713979	0.279585
chr1.38172597	27	0.685185	-1.09325	0.756077	0.208646
chr1.38179705	25	0.7	-0.854821	0.716442	0.312536
chr1.38185454	27	1	0	0	NA
chr1.38193934	27	0.703704	-0.412806	0.717764	0.626079
chr1.38206079	27	0.666667	-1.10907	0.735507	0.195942
chr1.38235120	25	0.74	-0.555196	0.556468	0.456718
chr1.38298960	27	0.444444	0.851465	0.650355	0.291049
chr1.38328623	27	0.703704	-0.894751	0.635068	0.261534
chr1.38329744	27	1	0	0	NA
chr1.38384151	27	1	0	0	NA
chr1.38554683	17	0.882353	-0.0530466	0.100299	0.866978
chr1.38743264	27	0.481481	1.06578	0.618181	0.175246
chr1.38764601	25	0.44	0.463153	0.668322	0.571026
chr1.38910289	27	0.722222	-0.396989	0.734956	0.643313
chr1.38964264	27	1	0	0	NA
chr1.39060223	27	0.722222	-0.396989	0.734956	0.643313
chr1.39136961	27	0.888889	0.577993	0.388185	0.353568
chr1.39171876	27	1	0	0	NA
chr1.39179330	27	1	0	0	NA
chr1.39183949	26	1	0	0	NA
chr1.39184653	27	1	0	0	NA
chr1.39209834	25	1	0	0	NA
chr1.39281965	27	0.296296	0.733194	1.02523	0.468994
chr1.39287547	18	0.75	-0.635314	0.536161	0.38559
chr1.39299245	27	0.796296	-0.215004	0.561471	0.774163
chr1.39302244	26	1	0	0	NA
chr1.39340408	25	0.28	1.33736	0.855228	0.148141
chr1.39345233	18	0.166667	0.0808412	0.496094	0.908623
chr1.39392183	27	0.666667	-0.975667	0.592652	0.205025
chr1.39424677	27	0.666667	-0.975667	0.592652	0.205025
chr1.39497096	25	0.74	-0.145735	0.651723	0.856742
chr1.39506263	27	0.907407	0.59381	0.378849	0.334671
chr1.39506505	27	1	0	0	NA
chr1.39537590	27	0.759259	-0.282041	0.606506	0.717236
chr1.39546312	27	1	0	0	NA
chr1.39568152	26	1	0	0	NA
chr1.39589192	25	0.4	1.36099	0.981627	0.169544
chr1.39606081	26	0.576923	-0.569205	0.446656	0.394386
chr1.39614109	26	0.576923	-0.400845	0.435437	0.54355
chr1.39643451	27	0.851852	-0.77648	0.523786	0.283323
chr1.39646503	27	0.351852	1.3459	0.612326	0.0854366
chr1.39649656	27	0.185185	1.27578	0.503459	0.0721738
chr1.39682918	27	0.0740741	0.466969	0.232666	0.332993
chr1.39746823	27	0.925926	0.510255	0.220909	0.277644
chr1.39846782	27	0.925926	0.510255	0.220909	0.277644
chr1.39851967	27	0.925926	0.510255	0.220909	0.277644
chr1.39853411	27	1	0	0	NA
chr1.39915037	27	0.814815	-0.199187	0.569057	0.791743
chr1.40058479	26	0.942308	0.524246	0.222331	0.266214
chr1.40058600	25	0.6	-0.678172	0.558475	0.364152
chr1.40102793	27	0.648148	-0.359326	1.35753	0.757779
chr1.40117367	27	1	0	0	NA
chr1.40266539	26	0.884615	0.431012	0.385051	0.48731
chr1.40310558	25	0.06	1.23375	0.223828	0.00911337
chr1.40311087	26	0.865385	-0.116256	0.552388	0.875701
chr1.40334739	26	0.846154	-0.393061	0.563454	0.600531
chr1.40431936	24	1	0	0	NA
chr1.40558218	23	0.891304	0.352417	0.521239	0.625455
chr1.40567967	27	0.944444	-0.0967324	0.107917	0.768406
chr1.40578175	27	1	0	0	NA
chr1.40601641	21	0.952381	0.283341	0.139516	0.448107
chr1.40658068	27	0.796296	-1.49563	0.559511	0.0455547
chr1.40771282	26	0.730769	-0.558854	0.572761	0.460251
chr1.40792070	27	0.888889	0.436411	0.229756	0.362578
chr1.40794218	27	0.888889	0.436411	0.229756	0.362578
chr1.40794634	27	0.0925926	0.489857	0.256597	0.333525
chr1.40821105	19	0.868421	-0.288194	0.25079	0.564967
chr1.40855745	27	0.333333	2.05933	0.905688	0.0304719
chr1.40883683	27	0.388889	1.52619	1.00329	0.127588
chr1.40948005	27	0.0740741	0.466969	0.232666	0.332993
chr1.40981913	23	0.0869565	-0.601756	0.392343	0.336704
chr1.40992285	27	1	0	0	NA
chr1.41007796	27	0.259259	0.109337	0.688449	0.895163
chr1.41061632	21	0.428571	0.834839	0.668794	0.307331
chr1.41068410	27	0.5	0.278135	0.454083	0.679789
chr1.41082723	20	0.15	1.04014	0.442134	0.117752
chr1.41124790	27	0.851852	-0.77648	0.523786	0.283323
chr1.41327537	27	0.5	0.834955	0.568557	0.268152
chr1.41353105	27	0.5	0.834955	0.568557	0.268152
chr1.41439491	27	0.5	0.834955	0.568557	0.268152
chr1.41452179	23	0.456522	-0.239377	0.752043	0.782523
chr1.41506967	27	0.37037	0.7325	0.971424	0.457363
chr1.41537951	27	0.333333	0.872639	0.598607	0.25937
chr1.41552148	27	0.37037	1.5689	0.624753	0.047154
chr1.41552615	24	0.354167	1.79187	0.774848	0.0417878
chr1.41579508	27	0.240741	0.241206	1.22603	0.827554
chr1.41608851	27	1	0	0	NA
chr1.41621798	27	0.240741	1.63508	0.486304	0.0190432
chr1.41652804	27	0.777778	-0.266225	0.590807	0.729073
chr1.41668854	27	0.37037	0.175031	0.83568	0.848159
chr1.41689204	27	1	0	0	NA
chr1.41773003	25	0.84	-0.0188177	0.513482	0.97905
chr1.41795193	27	0.833333	-0.799368	0.505933	0.261086
chr1.41838011	27	0.296296	-0.291937	1.05522	0.77626
chr1.41840493	27	0.555556	0.990216	0.426243	0.129341
chr1.41840532	27	1	0	0	NA
chr1.41854978	27	1	0	0	NA
chr1.41915551	27	1	0	0	NA
chr1.42007377	27	1	0	0	NA
chr1.42019168	27	0.240741	-0.127534	0.353143	0.830071
chr1.42278616	27	0.925926	0.000693704	0.123291	0.998424
chr1.42309307	27	0.981481	-0.0228884	0.0185963	0.866707
chr1.42499182	24	0.270833	0.891374	0.692855	0.284226
chr1.42504393	26	1	0	0	NA
chr1.42515738	27	0.037037	0.139445	0.28592	0.794259
chr1.42522796	27	0.925926	0.000693704	0.123291	0.998424
chr1.42553673	27	0.944444	-0.719153	0.212214	0.118497
chr1.42647164	27	0.259259	0.915231	0.494238	0.192966
chr1.42755366	27	0.166667	-0.41566	0.930278	0.666501
chr1.42773623	27	0.12963	-0.354993	0.316727	0.528185
chr1.42783722	27	0.12963	-0.354993	0.316727	0.528185
chr1.42843159	27	0.444444	1.56114	0.593929	0.0427961
chr1.42846727	27	0.407407	1.42169	0.991713	0.153401
chr1.42859481	27	0.481481	1.50047	0.642811	0.0612781
chr1.42865853	27	0.333333	0.723991	0.917484	0.449741
chr1.42866944	27	1	0	0	NA
chr1.42879533	27	0.222222	0.58524	0.4096	0.360487
chr1.42899743	22	0.931818	0.680735	0.344155	0.245893
chr1.42903982	26	0.980769	-0.0166969	0.013674	0.886459
chr1.42935504	27	0.111111	0.606414	0.372033	0.32012
chr1.42961616	27	0.537037	0.967328	0.450041	0.149319
chr1.42982881	26	0.326923	0.929425	0.444751	0.163421
chr1.42989601	27	0.37037	2.07846	0.714237	0.0139187
chr1.43019292	21	0.238095	0.697482	0.29887	0.202017
chr1.43039151	26	0.365385	2.02151	0.710831	0.0164992
chr1.43117235	27	0.407407	-0.211722	0.562685	0.777752
chr1.43124608	27	0.925926	-0.734969	0.217845	0.115328
chr1.43133932	27	0.981481	-0.0228884	0.0185963	0.866707
chr1.43215422	27	0.962963	-0.696264	0.198275	0.1179
chr1.43259966	26	0.480769	0.171173	0.592318	0.823994
chr1.43263901	27	0.481481	0.154507	0.585452	0.839971
chr1.43285026	27	0.777778	-0.775786	0.529268	0.28626
chr1.43427785	26	0.173077	0.0503547	0.459154	0.940762
chr1.43490192	27	0.351852	-0.18814	0.557074	0.800986
chr1.43606851	27	1	0	0	NA
chr1.43607379	26	0.980769	-0.0294304	0.00283838	0.580668
chr1.43610051	27	1	0	0	NA
chr1.43779729	27	0.333333	-0.211028	0.561933	0.778317
chr1.43782457	27	0.333333	-0.211028	0.561933	0.778317
chr1.43800802	27	0.37037	0.485236	0.572367	0.521276
chr1.43849666	27	0.277778	1.67378	0.488477	0.0166275
chr1.43860311	26	1	0	0	NA
chr1.43880945	27	1	0	0	NA
chr1.43881824	27	1	0	0	NA
chr1.43901557	27	0.314815	-0.733523	0.451968	0.275234
chr1.43924798	27	1	0	0	NA
chr1.43939418	25	1	0	0	NA
chr1.43944861	27	1	0	0	NA
chr1.43951891	27	1	0	0	NA
chr1.43956157	25	0.88	-0.554704	0.479528	0.423108
chr1.43972051	15	0.4	-0.425768	0.660688	0.600409
chr1.44071542	27	1	0	0	NA
chr1.44164069	27	1	0	0	NA
chr1.44164332	27	0.944444	-0.561199	0.21768	0.229038
chr1.44167515	27	0.87037	1.14984	0.470959	0.0938349
chr1.44222770	25	0.9	-0.124199	0.115645	0.714946
chr1.44233782	26	0.346154	1.66822	0.474067	0.0153975
chr1.44250709	27	0.907407	-0.0221947	0.127095	0.950358
chr1.44284300	27	0.907407	-0.0221947	0.127095	0.950358
chr1.44328528	27	0.407407	0.523941	0.567629	0.486789
chr1.44340767	27	0.962963	-0.538311	0.21549	0.246199
chr1.44435139	27	0.444444	-0.0150637	0.54082	0.983658
chr1.44517976	27	0.777778	-0.27618	0.354038	0.642533
chr1.44535262	27	0.944444	-0.719153	0.212214	0.118497
chr1.44554091	27	1	0	0	NA
chr1.44662308	27	0.185185	-0.987508	0.80382	0.270705
chr1.44667616	27	0.814815	-0.815185	0.50618	0.251884
chr1.44677442	27	0.259259	-0.988202	0.922382	0.303508
chr1.44716169	27	0.814815	-0.815185	0.50618	0.251884
chr1.44785193	26	0.846154	-1.33818	0.350717	0.023845
chr1.44882462	27	0.666667	0.663305	0.413624	0.302372
chr1.44952387	25	0.98	-0.0314129	0.00282688	0.554642
chr1.45025993	25	0.76	0.669937	0.289225	0.212872
chr1.45100833	25	0.1	-0.162914	0.376111	0.790514
chr1.45175940	27	0.0925926	0.625353	0.50581	0.379245
chr1.45176856	27	0.111111	0.648241	0.521144	0.369206
chr1.45407421	27	1	0	0	NA
chr1.45417747	26	0.192308	1.37649	0.617181	0.0797508
chr1.45824159	27	1	0	0	NA
chr1.45845950	27	1	0	0	NA
chr1.45975276	27	0.981481	-0.0228884	0.0185963	0.866707
chr1.46115004	22	0.25	0.363197	0.469286	0.595987
chr1.46131564	15	0.866667	0.0701736	0.388757	0.910389
chr1.46132469	27	0.296296	0.878645	0.488839	0.208864
chr1.46171623	27	0.296296	0.878645	0.488839	0.208864
chr1.46291857	27	0.851852	0.893708	0.452498	0.183987
chr1.46614025	26	1	0	0	NA
chr1.46654173	27	0.0555556	-0.0709114	0.305428	0.897903
chr1.46810015	27	0.0555556	-0.0709114	0.305428	0.897903
chr1.46810877	27	0.722222	-1.48787	0.561981	0.0471737
chr1.46873168	27	1	0	0	NA
chr1.46924317	27	0.0555556	-0.0709114	0.305428	0.897903
chr1.46993211	26	0.25	1.59114	0.64979	0.0483954
chr1.47033194	27	0.333333	1.41696	0.601245	0.0676416
chr1.47046230	27	0.333333	1.41696	0.601245	0.0676416
chr1.47109976	27	0.333333	1.41696	0.601245	0.0676416
chr1.47344048	24	0.3125	1.21552	0.673775	0.138652
chr1.47433358	18	0.805556	0.0894565	0.552935	0.904244
chr1.47480800	25	0.7	-0.0738438	0.538925	0.919877
chr1.47554301	27	0.12963	-0.0716051	0.441807	0.914212
chr1.47794158	27	1	0	0	NA
chr1.47794781	27	0.203704	-0.660759	1.05724	0.520468
chr1.47826039	27	0.962963	-0.538311	0.21549	0.246199
chr1.47948901	25	1	0	0	NA
chr1.47951048	27	0.962963	-0.538311	0.21549	0.246199
chr1.47953275	25	0.2	0.111673	0.300724	0.838635
chr1.47956053	26	0.980769	-0.523103	0.210562	0.254295
chr1.47957220	27	0.222222	0.879338	0.413664	0.171563
chr1.47964347	27	1	0	0	NA
chr1.47985407	27	0.259259	1.41765	0.609889	0.0694809
chr1.47996358	27	0.962963	-0.538311	0.21549	0.246199
chr1.47996443	19	0.894737	0.19975	0.41174	0.755575
chr1.48004058	27	0.962963	-0.538311	0.21549	0.246199
chr1.48025520	24	1	0	0	NA
chr1.48029690	27	0.962963	-0.538311	0.21549	0.246199
chr1.48029953	27	0.962963	-0.538311	0.21549	0.246199
chr1.48046729	27	0.962963	-0.538311	0.21549	0.246199
chr1.48132177	25	0.26	1.01508	0.602097	0.190813
chr1.48157231	27	0.962963	-0.538311	0.21549	0.246199
chr1.48205819	27	0.814815	-1.16181	0.508748	0.103342
chr1.48206725	25	0.22	-1.33106	0.996294	0.182358
chr1.48268292	27	0.981481	-0.0228884	0.0185963	0.866707
chr1.48301653	21	0.714286	-0.528033	0.502796	0.45647
chr1.48317702	14	0.821429	-0.366963	0.237511	0.451465
chr1.48320408	23	0.695652	-0.596961	0.439277	0.367752
chr1.48334708	27	0.666667	-0.571964	0.479702	0.408909
chr1.48391264	27	0.851852	0.589848	0.702218	0.481502
chr1.48396262	27	0.981481	-0.211562	0.0552421	0.368054
chr1.48584423	27	0.981481	-0.211562	0.0552421	0.368054
chr1.48659084	23	0.108696	0.248416	0.28245	0.640198
chr1.48659660	27	0.166667	-0.0258283	0.489397	0.970549
chr1.48688468	27	0.907407	-0.0221947	0.127095	0.950358
chr1.48727148	27	1	0	0	NA
chr1.48791531	27	1	0	0	NA
chr1.48798249	27	1	0	0	NA
chr1.48833723	27	1	0	0	NA
chr1.48837719	27	1	0	0	NA
chr1.49030661	27	0.981481	-0.0228884	0.0185963	0.866707
chr1.49082396	27	1	0	0	NA
chr1.49102139	27	0.814815	-1.69892	0.629269	0.0322195
chr1.49203275	26	0.230769	1.25458	0.428345	0.0552499
chr1.49313219	27	0.981481	-0.0228884	0.0185963	0.866707
chr1.49355493	27	1	0	0	NA
chr1.49456925	26	0.826923	-1.69102	0.61982	0.0317207
chr1.49915935	27	0.37037	1.28991	0.354884	0.0303649
chr1.49915959	27	0.37037	1.28991	0.354884	0.0303649
chr1.50005742	27	0.481481	0.161755	0.628867	0.838372
chr1.50039462	27	1	0	0	NA
chr1.50050583	26	0.480769	0.139219	0.626785	0.860412
chr1.50063661	27	0.240741	1.04034	0.382548	0.0925641
chr1.50082018	25	0.3	-1.02386	1.13756	0.337077
chr1.50085571	26	0.269231	-1.54722	1.12125	0.143969
chr1.50094223	27	0.148148	-0.623322	0.367558	0.303887
chr1.50104413	27	1	0	0	NA
chr1.50125206	19	1	0	0	NA
chr1.50132781	27	0.148148	-0.623322	0.367558	0.303887
chr1.50167535	25	0.86	-1.38068	0.465578	0.0430243
chr1.50186465	27	0.314815	1.05978	0.353377	0.0746234
chr1.50189259	25	0.22	1.3878	0.448949	0.0383379
chr1.50223330	27	0.240741	1.04034	0.382548	0.0925641
chr1.50233845	20	0.825	-0.189578	0.383981	0.759652
chr1.50238479	27	0.259259	0.732663	0.458289	0.279134
chr1.50239881	27	0.259259	0.732663	0.458289	0.279134
chr1.50254591	27	1	0	0	NA
chr1.50255732	27	1	0	0	NA
chr1.50259399	27	0.0740741	-0.64276	0.242087	0.19143
chr1.50289010	27	0.574074	-0.496837	0.637401	0.533737
chr1.50298301	21	0.904762	-0.443478	0.29417	0.413551
chr1.50318132	24	0.854167	-0.0990507	0.536304	0.892411
chr1.50332660	27	0.0740741	-0.64276	0.242087	0.19143
chr1.50337425	27	0.0740741	-0.64276	0.242087	0.19143
chr1.50349581	24	0.5	-0.145922	0.718125	0.863284
chr1.50359328	27	0.5	-0.145922	0.718125	0.863284
chr1.50374140	27	0.574074	-0.496837	0.637401	0.533737
chr1.50406207	19	0.5	-0.145922	0.718125	0.863284
chr1.50492821	26	0.0769231	-0.682853	0.25114	0.173007
chr1.50501939	27	0.814815	-1.37542	0.701589	0.100573
chr1.50532346	26	0.173077	-2.08896	1.29599	0.0665098
chr1.50539992	27	0.37037	-0.395495	0.874517	0.672354
chr1.50553709	27	0.37037	-0.395495	0.874517	0.672354
chr1.50617123	27	0.37037	-0.395495	0.874517	0.672354
chr1.50622385	27	0.259259	0.732663	0.458289	0.279134
chr1.50641445	27	0.259259	0.732663	0.458289	0.279134
chr1.50729000	25	0.74	-0.511085	0.479007	0.46024
chr1.50765367	25	1	0	0	NA
chr1.50851107	27	0.962963	-0.227378	0.0521698	0.319495
chr1.50910870	27	0.407407	-0.168117	0.749084	0.845985
chr1.50935904	27	0.907407	-0.0221947	0.127095	0.950358
chr1.50974387	21	0.809524	-0.48347	0.429668	0.460777
chr1.50987010	18	0.333333	-0.0782278	0.67805	0.924314
chr1.50988529	27	0.407407	-0.168117	0.749084	0.845985
chr1.50997940	26	0.0769231	-0.515701	0.221605	0.273303
chr1.51001457	27	0.5	-0.145922	0.718125	0.863284
chr1.51036795	27	0.5	-0.145922	0.718125	0.863284
chr1.51037008	27	1	0	0	NA
chr1.51042755	27	0.5	-0.145922	0.718125	0.863284
chr1.51087922	27	0.166667	-0.620565	0.370845	0.308184
chr1.51090533	27	0.166667	-0.620565	0.370845	0.308184
chr1.51121663	26	0.25	1.01859	0.493952	0.147256
chr1.51205068	27	0.87037	-0.249573	0.186516	0.563343
chr1.51218321	27	0.759259	0.878585	0.548319	0.235426
chr1.51240060	27	0.5	-0.145922	0.718125	0.863284
chr1.51256806	26	0.5	-0.145922	0.718125	0.863284
chr1.51258142	27	0.351852	0.754858	0.447946	0.259382
chr1.51267365	26	0.846154	0.990063	0.44054	0.135788
chr1.51268555	27	0.166667	-0.620565	0.370845	0.308184
chr1.51293060	27	0.166667	-0.620565	0.370845	0.308184
chr1.51304622	19	1	0	0	NA
chr1.51496618	26	0.788462	-1.2027	0.676299	0.143611
chr1.51514971	27	0.814815	-1.37542	0.701589	0.100573
chr1.51632306	26	0.557692	0.989476	0.511713	0.166597
chr1.51682820	21	0.714286	-0.763383	0.755494	0.379798
chr1.51692647	27	0.574074	0.682539	0.555171	0.359646
chr1.51704488	27	0.0740741	-0.64276	0.242087	0.19143
chr1.51728790	27	1	0	0	NA
chr1.51760843	26	0.192308	-1.11664	0.551192	0.132568
chr1.51806870	26	0.576923	0.762922	0.584628	0.31838
chr1.51859683	26	0.307692	-0.0832857	0.459744	0.90224
chr1.51878428	27	0.240741	-0.949218	0.590001	0.216542
chr1.51945442	26	0.288462	2.71795	0.949232	0.00527593
chr1.51959455	27	0.444444	1.80794	0.784859	0.0412764
chr1.51985328	27	0.166667	1.34876	0.459667	0.0466616
chr1.52004130	27	0.444444	1.80794	0.784859	0.0412764
chr1.52109300	26	0.230769	-1.58285	0.97718	0.109327
chr1.52110242	26	0.576923	0.664448	0.552207	0.371242
chr1.52117003	27	0.574074	0.682539	0.555171	0.359646
chr1.52122055	27	0.574074	0.682539	0.555171	0.359646
chr1.52138249	27	0.481481	1.00843	0.756137	0.246169
chr1.52138747	27	0.240741	-1.46893	0.918972	0.125443
chr1.52150417	27	0.185185	-0.873917	0.391	0.162234
chr1.52186288	27	0.351852	0.57353	1.29751	0.614611
chr1.52215555	27	1	0	0	NA
chr1.52280562	25	0.28	1.66693	0.790114	0.0607504
chr1.52286893	27	0.148148	-1.46952	0.430669	0.0251396
chr1.52289788	21	0.952381	1.17473	0.578008	0.122311
chr1.52316078	25	0.94	0.149359	0.264862	0.771651
chr1.52324536	27	0.148148	0.734307	0.400311	0.245809
chr1.52332922	26	0.192308	0.179336	0.338604	0.757937
chr1.52342370	27	0.814815	-1.21022	0.670273	0.139349
chr1.52376048	27	0.925926	0.328653	0.174207	0.431037
chr1.52376862	22	0.272727	-1.32477	0.642119	0.0982852
chr1.52405917	21	0.785714	0.660509	0.514661	0.357207
chr1.52459325	27	0.759259	-0.656948	0.750866	0.448367
chr1.52518062	27	0.944444	0.595015	0.337924	0.306037
chr1.52519526	25	0.54	0.346623	1.08497	0.739305
chr1.52542627	20	0.425	0.0320451	1.06527	0.975231
chr1.52542936	27	0.444444	0.247634	1.18922	0.820362
chr1.52591950	27	0.148148	0.185701	0.332618	0.74746
chr1.52752065	22	0.340909	1.11207	0.610756	0.154741
chr1.52772453	17	0.441176	0.318946	0.432469	0.627678
chr1.52789392	26	0.980769	0.010588	0.00282138	0.842001
chr1.52799055	27	1	0	0	NA
chr1.52832963	27	0.0925926	-0.916243	0.23066	0.0564219
chr1.52852736	27	0.925926	0.328653	0.174207	0.431037
chr1.52856943	27	0.925926	0.328653	0.174207	0.431037
chr1.52857620	27	0.925926	0.328653	0.174207	0.431037
chr1.52868694	23	1	0	0	NA
chr1.52876044	27	0.925926	0.328653	0.174207	0.431037
chr1.52886633	27	0.851852	-0.982844	0.675564	0.231783
chr1.52889834	27	1	0	0	NA
chr1.52977296	27	0.518519	0.287203	1.09557	0.783785
chr1.52995807	27	0.537037	0.28996	1.09771	0.781969
chr1.53053449	26	0.365385	0.933307	1.13439	0.380878
chr1.53092067	27	0.0555556	1.10194	0.238391	0.0240136
chr1.53103647	27	0.333333	-0.361474	0.833606	0.692171
chr1.53129224	27	0.537037	0.28996	1.09771	0.781969
chr1.53173864	27	0.537037	0.28996	1.09771	0.781969
chr1.53214109	27	1	0	0	NA
chr1.53246774	27	0.537037	0.28996	1.09771	0.781969
chr1.53312998	27	0.240741	0.554769	0.532449	0.447088
chr1.53385388	24	0.541667	0.384028	1.12002	0.716703
chr1.53406113	27	0.87037	-0.980087	0.680107	0.234662
chr1.53406380	25	0.88	-0.38338	0.593892	0.61885
chr1.53458640	27	1	0	0	NA
chr1.53467971	17	1	0	0	NA
chr1.53484926	27	0.222222	0.552012	0.523204	0.445371
chr1.53491135	26	0.346154	-0.350524	0.834845	0.701251
chr1.53500213	27	1	0	0	NA
chr1.53500569	27	1	0	0	NA
chr1.53565623	27	1	0	0	NA
chr1.53674909	27	0.240741	0.554769	0.532449	0.447088
chr1.53698082	27	0.981481	-0.00275706	0.00256561	0.956591
chr1.53749485	25	0.06	-0.370242	0.163532	0.3599
chr1.53788646	27	0.0925926	-0.916243	0.23066	0.0564219
chr1.53822279	27	0.537037	0.28996	1.09771	0.781969
chr1.53883249	27	1	0	0	NA
chr1.53883351	27	1	0	0	NA
chr1.53883549	27	1	0	0	NA
chr1.54017850	27	0.351852	1.5321	0.790842	0.0849197
chr1.54027350	27	0.222222	0.552012	0.523204	0.445371
chr1.54034970	24	0.333333	1.77811	0.762039	0.0416597
chr1.54035486	27	0.351852	1.5321	0.790842	0.0849197
chr1.54037538	27	0.351852	1.5321	0.790842	0.0849197
chr1.54096048	23	0.23913	1.09535	0.680947	0.184381
chr1.54105946	27	0.0925926	-0.916243	0.23066	0.0564219
chr1.54146015	26	0.346154	1.35181	0.764471	0.122082
chr1.54263343	26	0.884615	-0.44662	0.615243	0.569088
chr1.54327891	27	1	0	0	NA
chr1.54426757	26	0.230769	0.425789	0.47737	0.53772
chr1.54434151	27	1	0	0	NA
chr1.54435790	27	0.222222	0.552012	0.523204	0.445371
chr1.54518643	27	0.222222	0.552012	0.523204	0.445371
chr1.54521564	27	0.222222	0.552012	0.523204	0.445371
chr1.54528969	27	0.222222	0.552012	0.523204	0.445371
chr1.54551580	27	1	0	0	NA
chr1.54556113	20	1	0	0	NA
chr1.54560124	27	1	0	0	NA
chr1.54613666	27	0.87037	-0.980087	0.680107	0.234662
chr1.54653914	27	1	0	0	NA
chr1.54663460	27	1	0	0	NA
chr1.54747504	26	0.115385	-0.37328	0.535306	0.609917
chr1.54808226	27	0.796296	-0.651433	0.759261	0.454696
chr1.54812802	27	0.907407	0.325896	0.174552	0.435368
chr1.54835997	27	0.277778	1.16579	1.14878	0.276737
chr1.55018190	26	0.692308	-0.392466	0.831447	0.666895
chr1.55089791	27	1	0	0	NA
chr1.55115086	27	1	0	0	NA
chr1.55126340	27	1	0	0	NA
chr1.55128995	23	0.891304	0.689994	0.402197	0.276598
chr1.55159893	26	0.461538	0.989991	0.747306	0.252126
chr1.55225314	27	0.166667	1.14703	0.412083	0.0739663
chr1.55247533	26	1	0	0	NA
chr1.55247859	27	0.777778	-0.21669	0.969796	0.825842
chr1.55278458	27	1	0	0	NA
chr1.55338437	26	0.903846	-0.0428562	0.16708	0.916498
chr1.55433641	27	1	0	0	NA
chr1.55434606	27	1	0	0	NA
chr1.55467556	27	1	0	0	NA
chr1.55475160	25	1	0	0	NA
chr1.55513049	23	0.543478	0.473889	1.22361	0.668356
chr1.55545930	27	0.388889	-1.02821	1.67869	0.427436
chr1.55548180	27	1	0	0	NA
chr1.55601045	23	0.326087	-0.219272	0.982389	0.824914
chr1.55636167	25	0.18	-0.4119	0.339197	0.479419
chr1.55644477	26	0.961538	-0.652943	0.184781	0.128772
chr1.55697353	27	0.851852	1.09481	0.559057	0.143131
chr1.55712671	27	0.351852	0.111684	1.06025	0.913627
chr1.55806706	27	0.12963	0.33579	0.39444	0.592886
chr1.55876520	25	0.2	0.552435	0.372931	0.365666
chr1.55907902	27	0.333333	0.0549766	0.489911	0.937394
chr1.55908010	27	0.333333	0.0549766	0.489911	0.937394
chr1.56022501	27	0.277778	1.16579	1.14878	0.276737
chr1.56036960	26	0.307692	-0.324764	1.17141	0.764129
chr1.56168066	26	0.923077	0.370728	0.170639	0.369472
chr1.56194812	26	0.25	1.57601	1.04191	0.122591
chr1.56205012	27	0.87037	-0.0478401	0.17398	0.908687
chr1.56257560	23	0.826087	-0.111671	0.166782	0.784513
chr1.56304809	23	0.478261	0.411772	1.33941	0.721994
chr1.56323175	27	0.555556	0.118821	1.24573	0.915219
chr1.56333518	23	0.913043	0.0325195	0.11336	0.923055
chr1.56377728	27	0.796296	0.280813	0.29023	0.602193
chr1.56387648	27	1	0	0	NA
chr1.56420453	24	0.375	-0.186911	0.949199	0.847862
chr1.56424973	25	1	0	0	NA
chr1.56438017	27	0.351852	0.837135	1.09724	0.424187
chr1.56454735	27	0.925926	0.328653	0.174207	0.431037
chr1.56468945	27	0.407407	1.21363	1.13395	0.254414
chr1.56506447	25	0.82	-0.147522	0.179593	0.727759
chr1.56565273	27	0.722222	1.04697	0.62245	0.184499
chr1.56594600	27	1	0	0	NA
chr1.56634491	23	0.26087	1.15915	1.047	0.257285
chr1.56681034	24	0.1875	0.112606	0.494164	0.872734
chr1.56719630	27	0.685185	0.83215	0.777467	0.345293
chr1.56726741	27	0.759259	0.503497	0.772766	0.566807
chr1.56863934	26	1	0	0	NA
chr1.56867963	27	1	0	0	NA
chr1.56922244	27	0.351852	0.837135	1.09724	0.424187
chr1.56925270	27	0.796296	0.718314	0.510398	0.314681
chr1.56925541	27	0.555556	0.118821	1.24573	0.915219
chr1.56942756	27	0.444444	1.09999	1.06351	0.286135
chr1.56959366	27	0.481481	0.884975	1.02445	0.381928
chr1.56968095	27	0.796296	0.718314	0.510398	0.314681
chr1.56991328	25	0.98	-0.499248	0.210149	0.276126
chr1.57014782	27	0.722222	0.114721	1.04889	0.910811
chr1.57016772	26	0.711538	1.48062	2.0376	0.299618
chr1.57067284	27	0.351852	-0.0951119	0.496832	0.892662
chr1.57103154	27	0.37037	0.402391	1.4266	0.736194
chr1.57140694	27	0.537037	0.116064	1.24492	0.917152
chr1.57151074	26	0.980769	0.010588	0.00282138	0.842001
chr1.57160841	27	0.87037	-0.0478401	0.17398	0.908687
chr1.57210199	27	0.277778	0.233541	0.511276	0.743959
chr1.57210266	26	0.288462	0.633642	0.55575	0.395341
chr1.57220044	27	0.592593	0.0668805	0.918794	0.944374
chr1.57231934	25	0.62	1.09446	1.74368	0.407199
chr1.57249078	26	0.153846	0.377793	0.396091	0.548318
chr1.57251543	27	0.555556	0.118821	1.24573	0.915219
chr1.57267249	22	0.0909091	0.486001	0.699796	0.561263
chr1.57283901	20	0.675	0.0650703	0.754482	0.940284
chr1.57346192	27	0.907407	0.325896	0.174552	0.435368
chr1.57349124	27	0.907407	0.325896	0.174552	0.435368
chr1.57351059	26	0.903846	0.321495	0.168077	0.43293
chr1.57365927	24	0.833333	0.665189	0.342541	0.255726
chr1.57384052	27	0.444444	0.0737376	1.36864	0.949743
chr1.57394325	27	0.444444	0.0737376	1.36864	0.949743
chr1.57420481	27	0.37037	-0.0586117	1.39492	0.96042
chr1.57462861	26	0.961538	0.725731	0.233153	0.132843
chr1.57504585	27	0.703704	0.111964	1.04253	0.912682
chr1.57525413	26	0.769231	0.248436	0.905738	0.794059
chr1.57634964	26	0.826923	-0.0655743	0.739557	0.939219
chr1.57642280	27	0.814815	-0.00187266	0.74694	0.998271
chr1.57688199	27	0.981481	-0.00275706	0.00256561	0.956591
chr1.57733948	27	0.666667	-0.261773	0.901795	0.782811
chr1.57778532	27	0.833333	0.000884398	0.748913	0.999185
chr1.57841149	27	0.833333	0.000884398	0.748913	0.999185
chr1.57855880	25	0.7	-0.445204	0.826655	0.624373
chr1.57871108	27	0.259259	-0.653586	0.668163	0.423955
chr1.57879614	27	0.981481	-0.00275706	0.00256561	0.956591
chr1.57892493	27	0.981481	-0.00275706	0.00256561	0.956591
chr1.57899372	27	0.981481	-0.00275706	0.00256561	0.956591
chr1.57911246	27	0.111111	-0.913486	0.235449	0.0597572
chr1.57961055	27	0.888889	-0.0450831	0.168091	0.91244
chr1.58167341	27	0.722222	-0.0441987	0.754708	0.959424
chr1.58179253	25	0.84	0.0330914	0.740423	0.969323
chr1.58189199	18	0.194444	0.556724	0.500979	0.431542
chr1.58197688	26	0.134615	0.385554	0.398687	0.541453
chr1.58212997	27	1	0	0	NA
chr1.58242426	27	1	0	0	NA
chr1.58291015	25	0.44	0.664308	1.19622	0.543595
chr1.58311554	27	0.314815	0.184817	1.13593	0.862332
chr1.58388847	27	0.833333	0.000884398	0.748913	0.999185
chr1.58420675	21	0.952381	0.300486	0.419621	0.642742
chr1.58436274	27	0.685185	-0.259016	0.902611	0.785137
chr1.58439721	22	0.840909	-0.275198	0.456039	0.683629
chr1.58441221	27	0.685185	-0.259016	0.902611	0.785137
chr1.58577248	20	0.925	0.346754	0.397743	0.582443
chr1.58613994	27	0.851852	-0.2599	0.440739	0.695439
chr1.58624108	27	1	0	0	NA
chr1.58705127	26	0.461538	0.428443	1.36247	0.713579
chr1.58732954	27	0.333333	0.187574	1.1378	0.860413
chr1.58733011	27	0.333333	0.187574	1.1378	0.860413
chr1.58751744	27	0.462963	0.444717	1.3564	0.702574
chr1.58768874	27	0.333333	0.187574	1.1378	0.860413
chr1.58800107	27	0.166667	0.188458	0.33903	0.746192
chr1.58820688	25	0.9	0.0829117	0.316746	0.88288
chr1.58828553	19	0.289474	-0.309369	0.831733	0.734442
chr1.58875497	26	0.884615	-0.0438241	0.915849	0.963475
chr1.58893574	27	0.907407	-0.76527	0.44697	0.252351
chr1.58894046	14	0.321429	0.886387	1.02036	0.380216
chr1.58900092	27	0.185185	2.08203	0.883019	0.0267152
chr1.58901153	27	0.259259	0.953728	0.851179	0.301255
chr1.58911546	27	0.259259	0.953728	0.851179	0.301255
chr1.58933352	17	0.147059	0.338738	0.258407	0.505178
chr1.58975443	24	0.25	0.526314	0.859653	0.57027
chr1.58975918	27	0.277778	0.442844	0.83769	0.628493
chr1.58976665	27	0.185185	1.35909	0.754868	0.117754
chr1.59061656	27	0.777778	0.506254	0.768641	0.563642
chr1.59069849	20	0.875	0.498599	0.54428	0.499146
chr1.59070010	27	0.777778	0.506254	0.768641	0.563642
chr1.59117787	27	0.111111	-0.913486	0.235449	0.0597572
chr1.59141647	27	0.296296	-1.42525	1.20618	0.194378
chr1.59151180	27	0.277778	-1.63731	0.947272	0.0925175
chr1.59179746	27	1	0	0	NA
chr1.59182125	25	1	0	0	NA
chr1.59199528	27	0.37037	-1.75391	1.22978	0.113744
chr1.59204978	26	1	0	0	NA
chr1.59216009	19	0.789474	2.00972	1.15537	0.0615247
chr1.59230484	21	0.238095	-0.796643	1.18386	0.464063
chr1.59242285	27	1	0	0	NA
chr1.59269915	23	0.434783	-1.12028	1.07621	0.280191
chr1.59284957	27	0.0925926	-0.916243	0.23066	0.0564219
chr1.59347530	27	0.907407	0.763397	0.392017	0.222744
chr1.59358799	27	0.185185	-0.319581	0.393535	0.610447
chr1.59380662	27	0.296296	-0.987753	0.689204	0.234124
chr1.59388859	27	0.296296	-0.987753	0.689204	0.234124
chr1.59389869	25	0.86	-0.0712101	0.429036	0.913427
chr1.59398389	26	0.25	-1.15386	0.502468	0.10357
chr1.59405430	27	0.296296	-0.987753	0.689204	0.234124
chr1.59405570	27	0.259259	-1.20257	0.526152	0.0973405
chr1.59417143	27	0.259259	-1.20257	0.526152	0.0973405
chr1.59438587	21	0.857143	-0.340256	0.324081	0.550045
chr1.59451146	27	0.925926	0.328653	0.174207	0.431037
chr1.59457077	26	0.846154	0.762712	0.385586	0.219339
chr1.59467677	27	0.740741	0.726881	0.492171	0.300151
chr1.59485915	27	0.388889	-1.75115	1.22878	0.114166
chr1.59511786	27	1	0	0	NA
chr1.59576626	27	1	0	0	NA
chr1.59586841	26	0.0961538	-0.951789	0.232447	0.0483652
chr1.59587050	27	0.0925926	-0.916243	0.23066	0.0564219
chr1.59593115	27	1	0	0	NA
chr1.59598269	27	1	0	0	NA
chr1.59730029	26	1	0	0	NA
chr1.59753786	27	0.925926	0.766154	0.389048	0.219324
chr1.59768605	27	1	0	0	NA
chr1.59783237	27	1	0	0	NA
chr1.59796044	26	0.942308	0.459217	0.210109	0.316424
chr1.59811013	27	1	0	0	NA
chr1.59822761	27	1	0	0	NA
chr1.59832633	26	0.153846	-1.61495	0.803999	0.0716917
chr1.59832965	27	1	0	0	NA
chr1.59991298	26	0.442308	-0.636288	0.847897	0.489562
chr1.60008798	26	0.807692	-0.000850674	0.41747	0.99895
chr1.60012397	27	0.388889	-0.467797	1.20518	0.670021
chr1.60083944	27	0.888889	-0.0450831	0.168091	0.91244
chr1.60151168	26	0.480769	-0.592528	1.32498	0.606721
chr1.60272887	27	0.462963	0.00927262	1.17031	0.993161
chr1.60324440	26	0.288462	0.00219292	0.881835	0.998137
chr1.60326346	22	0.25	0.070512	0.663474	0.931016
chr1.60560116	27	0.240741	1.10382	0.648126	0.170346
chr1.60605138	27	0.833333	0.286327	0.288024	0.593676
chr1.60630322	27	0.259259	-1.20257	0.526152	0.0973405
chr1.60732945	24	0.479167	-1.28892	0.952217	0.186546
chr1.60821349	27	0.351852	0.98998	0.868912	0.28822
chr1.60906539	26	0.442308	-0.878172	1.20872	0.424429
chr1.60931905	23	0.978261	0.560847	0.154974	0.154251
chr1.61042963	27	0.925926	0.766154	0.389048	0.219324
chr1.61107771	27	0.0555556	1.10194	0.238391	0.0240136
chr1.61110930	27	0.0555556	1.10194	0.238391	0.0240136
chr1.61147060	27	1	0	0	NA
chr1.61147519	27	1	0	0	NA
chr1.61154271	26	0.25	0.75982	0.563	0.311231
chr1.61391361	27	0.925926	0.328653	0.174207	0.431037
chr1.61412513	27	0.407407	-0.54118	0.692258	0.515407
chr1.61412549	27	0.407407	-0.54118	0.692258	0.515407
chr1.61499765	26	0.134615	0.388101	0.456189	0.565555
chr1.61508038	27	0.685185	-0.259016	0.902611	0.785137
chr1.61525462	27	0.240741	-0.254853	0.57086	0.735886
chr1.61560817	20	0.425	-0.349294	1.1921	0.749033
chr1.61646620	27	0.240741	-0.254853	0.57086	0.735886
chr1.61738844	27	0.296296	-0.58877	1.03556	0.562878
chr1.61788004	27	0.888889	-0.768027	0.444594	0.249384
chr1.61801815	25	1	0	0	NA
chr1.61839512	27	0.351852	-0.205493	0.754554	0.812994
chr1.61883467	27	0.240741	-0.333815	0.73837	0.697661
chr1.61891896	26	0.230769	-0.146983	0.711042	0.861622
chr1.61902224	27	0.240741	-0.333815	0.73837	0.697661
chr1.62163180	27	1	0	0	NA
chr1.62187994	27	1	0	0	NA
chr1.62289590	27	0.296296	-0.542317	0.81814	0.548793
chr1.62365635	27	0.333333	0.110001	0.671756	0.893235
chr1.62410875	27	1	0	0	NA
chr1.62411128	21	0.952381	0.0449	0.0522198	0.844231
chr1.62444562	22	0.954545	-0.0990565	0.054459	0.671222
chr1.62470963	27	0.925926	0.328653	0.174207	0.431037
chr1.62510886	27	0.925926	0.328653	0.174207	0.431037
chr1.62660023	26	0.384615	0.140032	0.625107	0.859419
chr1.62750478	27	1	0	0	NA
chr1.62773687	27	0.592593	-0.539308	1.24207	0.62845
chr1.62859054	27	0.462963	-1.19794	1.51621	0.330617
chr1.62911814	26	0.75	0.574	0.74447	0.505887
chr1.62955128	26	0.634615	0.468411	0.838129	0.608897
chr1.63135368	27	0.222222	-0.142952	0.376129	0.815692
chr1.63481793	27	0.925926	0.328653	0.174207	0.431037
chr1.63829695	27	0.0555556	1.10194	0.238391	0.0240136
chr1.64112942	26	0.365385	-0.421085	1.17338	0.697475
chr1.64114595	27	1	0	0	NA
chr1.64146358	27	0.962963	0.155322	0.127093	0.663064
chr1.64169748	27	0.777778	1.02304	0.886794	0.277309
chr1.64242889	27	0.444444	-1.28065	1.40078	0.27923
chr1.64309663	21	0.5	-0.874561	1.31779	0.446152
chr1.64507510	27	0.12963	-0.219978	0.412068	0.731835
chr1.64507570	27	0.12963	-0.219978	0.412068	0.731835
chr1.64634326	27	0.37037	0.998811	0.914163	0.296184
chr1.64651022	26	0.365385	0.812098	0.855516	0.379944
chr1.65014928	26	0.423077	-1.96904	1.54556	0.11323
chr1.65081412	27	1	0	0	NA
chr1.65081916	27	0.0925926	-0.916243	0.23066	0.0564219
chr1.65230843	27	0.12963	0.658633	0.482634	0.3431
chr1.65257550	25	0.84	0.338064	0.320489	0.550398
chr1.65331676	27	1	0	0	NA
chr1.65361010	27	0.62963	0.796771	0.762074	0.361393
chr1.65362635	26	0.903846	0.192529	0.177013	0.647233
chr1.65406895	26	0.903846	-0.196734	0.366434	0.745182
chr1.65937408	27	0.62963	0.396355	0.85774	0.668677
chr1.65948356	21	0.142857	0.733368	0.34928	0.214644
chr1.65986172	27	0.277778	1.07714	0.660522	0.185059
chr1.65994422	24	0.3125	0.521124	0.466393	0.445421
chr1.66004701	27	0.5	0.376935	0.748515	0.66307
chr1.66019474	27	1	0	0	NA
chr1.66079402	27	0.962963	-0.214817	0.34977	0.716436
chr1.66124351	27	1	0	0	NA
chr1.66158059	27	0.962963	-0.214817	0.34977	0.716436
chr1.66255159	27	1	0	0	NA
chr1.66650057	27	1	0	0	NA
chr1.66754125	27	0.240741	1.28726	0.531079	0.0773306
chr1.66828503	27	0.814815	-0.185316	0.456561	0.783885
chr1.66930132	22	0.25	0.585138	0.557696	0.433312
chr1.66933326	25	0.3	0.390641	0.712178	0.643439
chr1.66946751	27	0.481481	0.548074	0.596303	0.477859
chr1.67011177	27	0.722222	0.229911	0.921029	0.810668
chr1.67050426	27	0.907407	0.415227	0.54492	0.573779
chr1.67054727	27	0.907407	0.415227	0.54492	0.573779
chr1.67125555	26	0.0576923	1.06191	0.223964	0.0248408
chr1.67125699	27	0.0555556	1.10194	0.238391	0.0240136
chr1.67205604	26	0.942308	-0.714372	0.189299	0.100608
chr1.67240831	27	0.962963	0.658128	0.108783	0.0459996
chr1.67829167	26	0.788462	0.223372	0.668275	0.784665
chr1.67932392	27	0.574074	0.55387	0.807633	0.537689
chr1.67942408	24	0.583333	0.522904	0.729536	0.5404
chr1.68268724	24	0.875	0.543736	0.363946	0.367429
chr1.68376436	27	1	0	0	NA
chr1.68380793	27	1	0	0	NA
chr1.68611372	27	0.740741	0.0763939	0.582807	0.92029
chr1.68615624	27	0.740741	0.0763939	0.582807	0.92029
chr1.68618869	27	0.740741	0.0763939	0.582807	0.92029
chr1.68674275	27	1	0	0	NA
chr1.68677762	27	0.740741	0.0763939	0.582807	0.92029
chr1.68680998	27	0.740741	0.0763939	0.582807	0.92029
chr1.68691220	26	0.634615	0.0412722	0.769982	0.962486
chr1.68735386	27	0.740741	0.0763939	0.582807	0.92029
chr1.68736000	14	0.857143	-0.542873	0.247039	0.27473
chr1.68786543	27	0.740741	0.0763939	0.582807	0.92029
chr1.68876221	27	0.796296	0.262659	0.834355	0.773689
chr1.68896644	27	0.777778	0.291211	0.686211	0.725181
chr1.68984568	27	0.888889	0.551337	0.730704	0.51894
chr1.69008359	26	0.903846	0.27109	0.564781	0.718306
chr1.69015040	27	0.611111	-0.104258	0.754677	0.904472
chr1.69053226	27	0.648148	0.110559	0.721406	0.896434
chr1.69064725	26	0.942308	0.679969	0.359556	0.256802
chr1.69130276	27	1	0	0	NA
chr1.69146502	18	0.361111	0.343448	0.604491	0.658678
chr1.69198743	25	0.72	0.852959	0.852419	0.355564
chr1.69210572	27	0.703704	1.05736	0.931468	0.273266
chr1.69327433	27	0.925926	0.612351	0.181126	0.150198
chr1.69351489	27	0.962963	0.658128	0.108783	0.0459996
chr1.69351620	27	0.962963	0.658128	0.108783	0.0459996
chr1.69366013	21	1	0	0	NA
chr1.69397864	26	0.903846	0.410825	0.542307	0.576932
chr1.69471861	27	0.962963	-0.0457768	0.0743852	0.866707
chr1.69505069	26	0.346154	1.02428	0.75226	0.237617
chr1.69536721	25	0.98	0.252828	0.176384	0.547175
chr1.69558180	27	0.444444	1.2062	0.61055	0.122664
chr1.69621604	27	0.12963	0.658633	0.482634	0.3431
chr1.69635178	27	1	0	0	NA
chr1.69647792	27	0.740741	0.399237	0.755146	0.645929
chr1.69719368	27	0.222222	0.947311	0.808865	0.292201
chr1.69733151	27	0.740741	0.399237	0.755146	0.645929
chr1.69747989	17	0.147059	0.780183	0.355793	0.190884
chr1.69808054	27	0.388889	0.259396	0.685913	0.754125
chr1.69871225	20	0.75	0.0658033	0.439709	0.920952
chr1.69879892	27	0.481481	0.548074	0.596303	0.477859
chr1.69898117	22	0.409091	0.234225	0.524788	0.746448
chr1.69992071	27	1	0	0	NA
chr1.70120194	26	1	0	0	NA
chr1.70469451	27	1	0	0	NA
chr1.70640228	27	0.925926	-0.26579	0.342455	0.649693
chr1.70663620	27	0.925926	-0.26579	0.342455	0.649693
chr1.70749237	23	0.347826	-0.068939	0.697519	0.934214
chr1.70761349	26	0.365385	-0.119246	0.639875	0.881497
chr1.70801508	21	0.428571	0.745549	0.941333	0.442232
chr1.70924295	25	1	0	0	NA
chr1.70924499	27	0.962963	0.658128	0.108783	0.0459996
chr1.70962581	27	0.388889	0.968497	0.511984	0.175884
chr1.71007106	27	0.37037	0.940412	0.756931	0.279736
chr1.71056447	23	0.391304	0.275966	0.589023	0.719165
chr1.71103715	27	0.462963	0.525186	0.613597	0.502566
chr1.71150281	25	0.94	-0.247546	0.337801	0.670168
chr1.71206706	27	0.962963	0.658128	0.108783	0.0459996
chr1.71275677	24	0.979167	0.0605916	0.0542293	0.794715
chr1.71370941	27	1	0	0	NA
chr1.71389278	27	0.888889	-0.178938	0.382486	0.772329
chr1.71464524	25	0.42	0.228547	0.612506	0.770268
chr1.71475336	27	1	0	0	NA
chr1.71504278	27	0.740741	0.265067	0.556032	0.722235
chr1.71508098	25	0.2	1.07978	0.44481	0.105446
chr1.71566884	26	0.384615	1.04337	0.723271	0.219882
chr1.71574862	27	0.444444	1.2062	0.61055	0.122664
chr1.71716539	24	0.708333	0.0792594	0.814551	0.93002
chr1.71716601	26	0.692308	-0.197776	0.720487	0.81576
chr1.71734346	27	0.685185	0.022166	0.809046	0.980339
chr1.71741329	27	0.944444	-0.242901	0.340003	0.676992
chr1.71756407	27	0.777778	-0.393061	0.60186	0.612397
chr1.71802607	27	0.333333	1.02726	0.78421	0.24604
chr1.71824798	24	0.125	0.744867	0.335267	0.198296
chr1.71825233	27	0.333333	1.02726	0.78421	0.24604
chr1.71868741	27	0.851852	0.479191	0.512083	0.503091
chr1.71905113	21	0.952381	0.0170167	0.0565712	0.942964
chr1.71908448	25	0.88	0.344675	0.472608	0.61611
chr1.71908621	14	0.964286	0.208111	0.0525897	0.364145
chr1.71915583	27	0.796296	0.236289	0.826693	0.794957
chr1.72130578	27	0.962963	0.658128	0.108783	0.0459996
chr1.72189676	18	0.666667	1.11538	1.73949	0.397726
chr1.72202754	27	0.851852	0.479191	0.512083	0.503091
chr1.72226075	23	0.913043	-0.517969	0.243408	0.293777
chr1.72227496	27	0.166667	1.31607	0.714332	0.119437
chr1.72265288	27	0.166667	1.31607	0.714332	0.119437
chr1.72282724	27	0.962963	0.658128	0.108783	0.0459996
chr1.72285074	27	0.962963	0.658128	0.108783	0.0459996
chr1.72327049	27	0.277778	0.784363	0.808935	0.38316
chr1.72363506	24	0.708333	0.670978	0.857605	0.468732
chr1.72374392	20	0.2	0.249512	0.363132	0.678834
chr1.72374663	12	0.25	0.322902	0.427042	0.621219
chr1.72397436	27	0.166667	1.31607	0.714332	0.119437
chr1.72549738	27	0.333333	1.02726	0.78421	0.24604
chr1.72550763	26	0.326923	1.12193	0.759735	0.198036
chr1.72555394	27	0.333333	1.02726	0.78421	0.24604
chr1.72580567	21	0.285714	1.11167	0.637493	0.163826
chr1.72594193	27	0.333333	1.02726	0.78421	0.24604
chr1.72704717	16	0.21875	1.13933	0.311047	0.0410665
chr1.72783045	15	0.466667	0.125903	0.243959	0.798797
chr1.72848293	27	0.166667	1.31607	0.714332	0.119437
chr1.72867144	27	0.166667	1.31607	0.714332	0.119437
chr1.72871800	27	0.444444	1.2062	0.61055	0.122664
chr1.72957616	27	0.166667	1.31607	0.714332	0.119437
chr1.72966723	26	0.480769	0.561419	0.593663	0.466218
chr1.72981301	26	0.211538	1.43691	0.893237	0.12842
chr1.72985148	22	0.477273	0.586295	0.579581	0.441228
chr1.73258553	26	0.826923	0.0487422	0.500205	0.945055
chr1.73302871	27	0.351852	1.65163	0.85008	0.0732362
chr1.73326609	17	0.294118	0.811924	0.431433	0.216416
chr1.73372529	16	0.15625	0.328346	0.184498	0.444614
chr1.73393005	23	0.26087	0.974359	0.494636	0.165929
chr1.73427580	26	0.461538	1.12897	0.677568	0.17021
chr1.73497505	27	0.203704	0.657939	0.580486	0.387833
chr1.73499504	19	0.315789	0.578388	0.606432	0.457648
chr1.73584565	25	0.86	-0.813522	0.651252	0.313416
chr1.73671980	27	0.166667	-0.322338	0.393374	0.607297
chr1.73717124	24	1	0	0	NA
chr1.73731303	27	0.833333	-0.457025	0.696779	0.584028
chr1.73815570	26	0.230769	1.05806	0.556224	0.155991
chr1.73869307	27	0.833333	-0.457025	0.696779	0.584028
chr1.74042261	26	0.923077	-0.163972	0.0669523	0.526274
chr1.74068868	27	0.833333	-0.457025	0.696779	0.584028
chr1.74109610	27	0.37037	0.369136	0.749149	0.669755
chr1.74191695	26	1	0	0	NA
chr1.74197096	27	0.37037	0.369136	0.749149	0.669755
chr1.74201587	26	0.480769	0.703284	0.494391	0.317204
chr1.74219408	27	0.907407	-0.750786	0.251141	0.134092
chr1.74465907	16	0.46875	0.698676	0.475557	0.310988
chr1.74671389	23	0.456522	1.10254	0.660119	0.174777
chr1.74698267	27	0.388889	0.670655	0.68676	0.418356
chr1.74735783	14	0.357143	0.933983	0.532598	0.200618
chr1.74741739	27	0.425926	0.885472	0.668416	0.278783
chr1.74744649	27	0.925926	0.000693704	0.123291	0.998424
chr1.74791951	27	0.888889	-0.214123	0.418372	0.740613
chr1.74795264	27	0.888889	-0.214123	0.418372	0.740613
chr1.74884613	24	0.354167	0.584399	0.718704	0.490609
chr1.75087666	27	0.351852	0.346248	0.785552	0.696048
chr1.75132204	27	1	0	0	NA
chr1.75164102	27	0.87037	-0.965603	0.49294	0.169035
chr1.75192643	27	0.907407	-0.750786	0.251141	0.134092
chr1.75256987	27	0.981481	-0.0228884	0.0185963	0.866707
chr1.75301233	27	0.759259	-0.573264	0.640996	0.473977
chr1.75350529	27	0.777778	-0.114852	0.455	0.864799
chr1.75497870	27	0.851852	0.766848	0.456652	0.256462
chr1.75543875	27	0.851852	-0.993687	0.493204	0.157088
chr1.75559136	27	0.925926	0.443311	0.241096	0.366607
chr1.75571026	26	0.788462	-0.150276	0.573103	0.84265
chr1.75592825	21	0.857143	-0.178027	0.257648	0.72579
chr1.75649438	27	0.981481	-0.0228884	0.0185963	0.866707
chr1.75654085	27	0.981481	-0.0228884	0.0185963	0.866707
chr1.75669411	25	1	0	0	NA
chr1.75744236	27	0.87037	-0.965603	0.49294	0.169035
chr1.75756971	27	0.722222	-0.198755	0.812377	0.82547
chr1.75785800	25	0.74	0.649806	0.645476	0.418627
chr1.75793749	27	0.925926	0.423678	0.205573	0.350076
chr1.75794454	25	0.92	0.494204	0.187596	0.253861
chr1.75799043	26	0.634615	0.103423	0.781985	0.906896
chr1.75863241	27	0.907407	-0.477352	0.392478	0.446086
chr1.75911411	26	0.942308	-0.212831	0.327418	0.70993
chr1.75955422	25	0.98	0.057053	0.0548028	0.807454
chr1.76080895	26	0.826923	-1.17152	0.491493	0.0947093
chr1.76085595	27	0.703704	-0.569316	0.837319	0.533831
chr1.76088924	25	0.86	-0.581288	0.36151	0.33365
chr1.76115460	23	0.869565	0.316791	0.555181	0.670718
chr1.76121887	24	0.854167	0.00136367	0.608773	0.998605
chr1.76122135	26	0.903846	-0.943861	0.249364	0.0587411
chr1.76134606	27	0.833333	0.41592	0.698884	0.618825
chr1.76136556	27	1	0	0	NA
chr1.76144051	27	0.888889	-0.962348	0.237673	0.0483845
chr1.76153316	20	0.8	0.276692	0.425007	0.671257
chr1.76166410	27	0.722222	0.967258	0.800438	0.279639
chr1.76171630	27	0.888889	-0.962348	0.237673	0.0483845
chr1.76171880	27	1	0	0	NA
chr1.76195456	27	0.925926	0.000693704	0.123291	0.998424
chr1.76224742	25	0.92	-0.313303	0.215036	0.499275
chr1.76287712	26	0.923077	0.183818	0.361753	0.759894
chr1.76304021	27	0.907407	0.415227	0.54492	0.573779
chr1.76312722	27	1	0	0	NA
chr1.76329670	27	0.759259	-0.326414	0.509499	0.647458
chr1.76329687	27	1	0	0	NA
chr1.76363185	25	0.84	1.26406	0.532324	0.0831795
chr1.76404261	25	0.96	0.294894	0.222228	0.531606
chr1.76418150	20	0.675	-0.303826	0.559339	0.684563
chr1.76451513	27	0.851852	-0.45377	0.568295	0.547218
chr1.76458747	24	0.875	-0.14436	0.154665	0.713566
chr1.76597919	27	1	0	0	NA
chr1.76640725	27	0.814815	-0.335559	0.653785	0.67814
chr1.76908268	27	1	0	0	NA
chr1.76973014	26	0.826923	0.302961	0.810748	0.736518
chr1.77086967	27	0.259259	1.64906	0.851935	0.0739975
chr1.77092629	24	0.25	1.049	0.648113	0.192569
chr1.77139443	24	0.0833333	0.270776	0.386995	0.663368
chr1.77241018	26	0.0576923	1.12635	0.242732	0.0222433
chr1.77282449	26	0.865385	0.955909	0.442899	0.150899
chr1.77320468	25	0.76	0.427316	0.393659	0.49583
chr1.77326258	27	0.740741	0.247118	0.579345	0.745435
chr1.77354640	27	0.685185	0.250568	0.629377	0.752122
chr1.77377720	27	0.388889	0.874264	0.700284	0.296146
chr1.77402728	27	0.12963	1.12138	0.358034	0.0609176
chr1.77407561	27	0.0740741	1.12483	0.266179	0.029241
chr1.77417252	25	0.16	-0.00366957	0.812144	0.996751
chr1.77425662	26	0.0576923	1.10458	0.239699	0.0240619
chr1.77461239	27	0.0555556	1.10194	0.238391	0.0240136
chr1.77464165	27	0.222222	0.547156	0.803004	0.541469
chr1.77504255	25	0.98	-0.836926	0.117782	0.0147426
chr1.77520111	26	0.25	1.33939	0.672753	0.102475
chr1.77530808	27	1	0	0	NA
chr1.77566655	26	1	0	0	NA
chr1.77639748	18	1	0	0	NA
chr1.77707646	27	0.351852	0.880472	0.674295	0.283614
chr1.77723348	27	0.351852	0.880472	0.674295	0.283614
chr1.77743840	27	0.0555556	1.10194	0.238391	0.0240136
chr1.77752971	26	0.173077	0.617065	0.783469	0.485715
chr1.77754899	27	0.0555556	1.10194	0.238391	0.0240136
chr1.77768053	27	0.87037	0.54858	0.731506	0.521261
chr1.77785177	19	0.263158	1.38014	0.601714	0.0752044
chr1.77787570	27	0.333333	1.6685	0.985827	0.0928692
chr1.77869570	22	0.954545	-0.0768523	0.0530908	0.738727
chr1.77878754	27	0.462963	1.11992	0.671227	0.171641
chr1.77908921	27	0.462963	1.11992	0.671227	0.171641
chr1.77913919	25	0.46	1.16956	0.650404	0.147
chr1.77919263	20	0.45	1.01911	0.588249	0.183933
chr1.77939718	27	0.888889	-0.239451	0.451378	0.721536
chr1.77944067	26	0.903846	-0.318141	0.442914	0.632625
chr1.77956431	26	0.326923	0.85918	0.660663	0.29049
chr1.78016747	27	0.296296	0.812946	0.768899	0.353874
chr1.78021767	13	0.0769231	0.588554	0.13484	0.108981
chr1.78082102	27	0.111111	0.466704	0.306737	0.399412
chr1.78160678	27	0.888889	0.551337	0.730704	0.51894
chr1.78277151	27	0.851852	1.20947	0.579385	0.112072
chr1.78360278	22	0.886364	-0.000302453	0.327033	0.999578
chr1.78369481	27	0.0740741	1.12483	0.266179	0.029241
chr1.78369523	20	0.125	0.265408	0.242197	0.58968
chr1.78405931	23	0.826087	0.570043	0.711608	0.499198
chr1.78450001	27	0.0740741	1.12483	0.266179	0.029241
chr1.78570488	27	0.333333	0.154818	0.691953	0.852354
chr1.78596154	27	0.87037	-0.985236	0.256815	0.0518773
chr1.78632497	23	0.717391	-0.765856	0.528461	0.292105
chr1.78665370	25	0.78	-1.42355	0.462998	0.0364286
chr1.78700901	27	0.981481	-0.0228884	0.0185963	0.866707
chr1.79047732	27	0.185185	1.34415	0.581866	0.0780481
chr1.79070584	27	0.12963	1.10125	0.3489	0.0622676
chr1.79119307	19	0.894737	-0.145091	0.076326	0.599463
chr1.79150633	20	0.225	0.640253	0.457628	0.343922
chr1.79160927	27	0.12963	1.3476	0.483747	0.0526784
chr1.79183061	26	0.326923	1.67245	0.975276	0.090358
chr1.79184824	27	0.333333	1.64837	0.985528	0.0968281
chr1.79200511	27	0.333333	1.64837	0.985528	0.0968281
chr1.79210638	27	0.277778	1.40547	0.737242	0.101656
chr1.79366089	18	0.888889	-0.942815	0.672985	0.250443
chr1.79399588	27	0.259259	1.40271	0.736526	0.102162
chr1.79418491	27	0.222222	1.42905	0.619602	0.06945
chr1.79437470	27	0.259259	1.64337	0.768257	0.0608041
chr1.79490310	27	0.981481	-0.00275706	0.00256561	0.956591
chr1.79513776	27	0.981481	-0.00275706	0.00256561	0.956591
chr1.79533368	27	0.981481	-0.0228884	0.0185963	0.866707
chr1.79574453	27	1	0	0	NA
chr1.79799953	20	0.45	1.1194	0.643588	0.16291
chr1.79849655	27	0.777778	-0.570009	0.705737	0.497444
chr1.79863888	27	0.777778	-0.570009	0.705737	0.497444
chr1.79872142	27	0.814815	0.552031	0.74362	0.522069
chr1.79914554	27	1	0	0	NA
chr1.80019859	27	0.777778	-0.549878	0.698541	0.510592
chr1.80045940	27	0.777778	-0.549878	0.698541	0.510592
chr1.80154354	27	0.981481	-0.0228884	0.0185963	0.866707
chr1.80240929	7	0.428571	0.241477	0.234348	0.617905
chr1.80246211	27	0.981481	-0.0228884	0.0185963	0.866707
chr1.80261948	26	0.788462	-0.23197	0.638204	0.771533
chr1.80484976	27	0.833333	-0.327108	0.366557	0.589003
chr1.80667784	26	0.961538	-0.652943	0.184781	0.128772
chr1.80668823	27	0.203704	1.40616	0.592289	0.0676806
chr1.80707336	27	0.0555556	1.10194	0.238391	0.0240136
chr1.80722591	27	0.666667	0.22768	0.624294	0.773226
chr1.80882008	27	0.259259	0.572801	0.809686	0.524406
chr1.80916461	27	0.259259	0.572801	0.809686	0.524406
chr1.80966105	22	0.159091	0.965772	0.857647	0.29702
chr1.81017143	27	0.962963	-0.0256455	0.0196831	0.854959
chr1.81092736	25	0.88	0.279388	0.567863	0.710821
chr1.81101726	27	0.962963	-0.0256455	0.0196831	0.854959
chr1.81170137	21	0.833333	-0.341844	0.644363	0.670212
chr1.81257457	27	0.0740741	1.1047	0.24258	0.024901
chr1.81257628	27	0.259259	0.572801	0.809686	0.524406
chr1.81296736	26	0.865385	0.47149	0.708083	0.575266
chr1.81302686	27	0.203704	0.576252	0.825293	0.525872
chr1.81339421	27	0.87037	0.528449	0.739411	0.53885
chr1.81350836	27	0.0740741	1.1047	0.24258	0.024901
chr1.81364468	27	1	0	0	NA
chr1.81377140	27	0.87037	0.528449	0.739411	0.53885
chr1.81387515	26	0.211538	0.869659	0.8168	0.335921
chr1.81432934	24	0.895833	0.430414	0.159189	0.28069
chr1.81477440	27	0.222222	1.40892	0.591854	0.0670435
chr1.81482517	27	0.222222	1.40892	0.591854	0.0670435
chr1.81559408	27	0.0555556	1.10194	0.238391	0.0240136
chr1.81608996	27	0.37037	0.97169	0.596971	0.208527
chr1.81609162	27	0.37037	0.97169	0.596971	0.208527
chr1.81618716	26	0.365385	0.99792	0.594407	0.195543
chr1.81678722	27	1	0	0	NA
chr1.81697790	27	0.851852	0.457362	0.628146	0.563891
chr1.81708986	26	0.903846	0.472647	0.698257	0.571648
chr1.81818055	27	0.37037	0.951559	0.595052	0.217369
chr1.81835751	27	0.37037	0.951559	0.595052	0.217369
chr1.81863497	27	0.87037	0.54858	0.731506	0.521261
chr1.81867536	27	1	0	0	NA
chr1.81896633	27	0.87037	0.54858	0.731506	0.521261
chr1.81912438	27	0.851852	0.525692	0.738734	0.540784
chr1.81992343	27	0.351852	0.948801	0.597811	0.219771
chr1.81992390	21	0.333333	0.57444	0.603591	0.45967
chr1.82005232	27	0.888889	0.551337	0.730704	0.51894
chr1.82053615	27	1	0	0	NA
chr1.82053827	27	1	0	0	NA
chr1.82106133	27	1	0	0	NA
chr1.82152718	27	1	0	0	NA
chr1.82157695	22	0.909091	-0.440311	0.219138	0.346914
chr1.82351624	26	1	0	0	NA
chr1.82358340	27	0.796296	-0.400952	0.491557	0.567403
chr1.82379071	27	0.277778	1.52578	0.744596	0.0770266
chr1.82423016	24	0.25	1.67186	0.735064	0.0511744
chr1.82430194	27	0.0555556	1.10194	0.238391	0.0240136
chr1.82475110	23	0.869565	0.40958	0.163501	0.311095
chr1.82516800	27	0.277778	1.52578	0.744596	0.0770266
chr1.82557348	27	0.277778	1.52578	0.744596	0.0770266
chr1.82569281	27	0.277778	1.52578	0.744596	0.0770266
chr1.82590278	27	0.277778	1.52578	0.744596	0.0770266
chr1.82596338	26	1	0	0	NA
chr1.82602869	27	0.277778	1.52578	0.744596	0.0770266
chr1.82602911	27	0.277778	1.52578	0.744596	0.0770266
chr1.82605006	25	0.26	1.84169	0.687858	0.0263795
chr1.83385739	27	1	0	0	NA
chr1.83391184	27	1	0	0	NA
chr1.83420097	27	0.203704	0.576252	0.825293	0.525872
chr1.83458936	27	0.777778	-0.638339	0.869604	0.493642
chr1.83487275	22	0.977273	0.356261	0.20121	0.427064
chr1.83562390	27	0.296296	1.74304	1.00686	0.0823714
chr1.83612621	27	1	0	0	NA
chr1.83613827	27	1	0	0	NA
chr1.83641584	27	1	0	0	NA
chr1.83690510	27	1	0	0	NA
chr1.83952981	26	1	0	0	NA
chr1.84171288	26	1	0	0	NA
chr1.84194875	27	0.0740741	1.11776	0.260654	0.0285709
chr1.84211359	27	0.185185	-0.37033	0.34269	0.526986
chr1.84521577	27	1	0	0	NA
chr1.84572014	27	0.314815	1.76593	0.999768	0.0773735
chr1.84572881	27	0.0555556	1.10194	0.238391	0.0240136
chr1.84620914	27	0.685185	-0.0711854	0.640304	0.929113
chr1.84667704	27	0.240741	-2.02361	1.36947	0.0837691
chr1.84688776	27	0.277778	1.72722	1.00148	0.0843564
chr1.84700551	27	0.277778	1.72722	1.00148	0.0843564
chr1.84708834	23	0.217391	1.52878	0.696158	0.0669095
chr1.84719370	27	0.277778	1.72722	1.00148	0.0843564
chr1.84781113	27	0.981481	-0.0158166	0.013832	0.89302
chr1.84781912	26	0.980769	-0.0383525	0.013644	0.742655
chr1.84804993	23	0.847826	-0.259263	0.754821	0.765388
chr1.84811038	27	0.796296	-0.622523	0.871786	0.504944
chr1.84811102	27	1	0	0	NA
chr1.84825361	27	0.796296	-0.622523	0.871786	0.504944
chr1.84916340	27	1	0	0	NA
chr1.84926240	26	0.115385	-1.21843	0.419051	0.0598076
chr1.84933245	27	0.333333	-0.862811	1.38706	0.463801
chr1.84990191	27	0.111111	-1.48809	0.422422	0.0220455
chr1.85047252	27	0.851852	0.512632	0.745433	0.552681
chr1.85049354	25	0.26	1.52561	0.841228	0.0962398
chr1.85061464	26	0.230769	-1.97115	1.32979	0.0873878
chr1.85123954	27	0.518519	-0.296388	1.0091	0.767957
chr1.85145290	27	0.518519	-0.296388	1.0091	0.767957
chr1.85173209	27	0.12963	-1.4652	0.437677	0.0267786
chr1.85212444	27	0.981481	-0.0228884	0.0185963	0.866707
chr1.85260247	27	0.259259	1.72447	1.0099	0.0861633
chr1.85284928	27	0.333333	-0.896022	1.13716	0.400768
chr1.85291309	22	0.136364	-0.528555	0.584559	0.489368
chr1.85376812	27	0.981481	-0.00275706	0.00256561	0.956591
chr1.85392976	27	0.833333	0.530006	0.74656	0.539607
chr1.85393132	27	0.833333	0.530006	0.74656	0.539607
chr1.85463748	26	0.192308	-0.116656	0.362192	0.846303
chr1.85464893	27	0.111111	-1.48809	0.422422	0.0220455
chr1.85475902	27	0.111111	-1.48809	0.422422	0.0220455
chr1.85496299	27	0.111111	-1.48809	0.422422	0.0220455
chr1.85522158	27	0.111111	-1.48809	0.422422	0.0220455
chr1.85549555	22	0.318182	-0.0195298	1.2254	0.985924
chr1.85609189	27	0.87037	0.535521	0.741549	0.534021
chr1.85619580	27	0.611111	-0.115405	0.587264	0.880296
chr1.85631733	27	1	0	0	NA
chr1.85652617	27	0.222222	-0.357744	0.372903	0.557987
chr1.85661099	27	0.425926	0.264778	1.19011	0.80823
chr1.85671255	27	0.796296	-0.622523	0.871786	0.504944
chr1.85716303	27	0.796296	-0.622523	0.871786	0.504944
chr1.85730241	25	1	0	0	NA
chr1.85789981	25	0.82	-0.26367	0.688149	0.750601
chr1.85923414	26	0.326923	-0.92927	1.37665	0.428355
chr1.85939180	25	0.32	-0.838843	1.79827	0.531618
chr1.85962914	22	0.863636	0.0350699	0.471209	0.959255
chr1.85973816	27	1	0	0	NA
chr1.85978866	27	0.0925926	1.12759	0.26889	0.029666
chr1.85986379	25	0.9	0.137449	0.527623	0.849916
chr1.85997102	27	0.111111	1.13035	0.276732	0.0316558
chr1.86032210	27	0.222222	-0.357744	0.372903	0.557987
chr1.86054884	27	0.481481	-1.37544	1.32376	0.231905
chr1.86109270	27	0.981481	-0.00275706	0.00256561	0.956591
chr1.86128277	25	0.04	0.538416	0.143982	0.155917
chr1.86148897	27	0.0555556	1.10194	0.238391	0.0240136
chr1.86158020	27	0.0740741	1.1047	0.24258	0.024901
chr1.86158125	27	0.351852	-0.893265	1.14577	0.403994
chr1.86171173	27	0.296296	-1.99521	1.37886	0.0892931
chr1.86171219	26	0.269231	-1.99924	1.37037	0.0876676
chr1.86177642	27	0.296296	-1.99521	1.37886	0.0892931
chr1.86179353	14	0.142857	-0.902076	0.757571	0.300011
chr1.86199297	27	0.944444	-0.0284025	0.0259011	0.859916
chr1.86261350	27	0.277778	-1.99797	1.37187	0.0880426
chr1.86284575	24	0.1875	0.961551	0.764547	0.271467
chr1.86369783	27	0.962963	-0.0256455	0.0196831	0.854959
chr1.86372670	27	0.962963	-0.0256455	0.0196831	0.854959
chr1.86445513	27	0.111111	1.13035	0.276732	0.0316558
chr1.86514824	27	0.277778	-1.99797	1.37187	0.0880426
chr1.86536107	26	1	0	0	NA
chr1.86591543	27	0.962963	-0.0256455	0.0196831	0.854959
chr1.86592011	26	0.961538	-0.0046083	0.0210392	0.974655
chr1.86621669	27	1	0	0	NA
chr1.86630879	27	0.148148	0.472218	0.308427	0.395165
chr1.86642580	27	0.240741	2.38535	0.837017	0.00912686
chr1.86653832	26	1	0	0	NA
chr1.86661885	27	0.314815	-2.67623	1.2836	0.0181693
chr1.86665946	27	0.314815	-2.67623	1.2836	0.0181693
chr1.86680350	25	0.08	1.14309	0.268611	0.0274144
chr1.86703813	27	0.259259	2.40824	0.835766	0.00843229
chr1.86795920	27	0.962963	0.658128	0.108783	0.0459996
chr1.86903752	22	0.318182	-1.37281	0.951373	0.159293
chr1.86993391	27	0.12963	0.44933	0.284618	0.399656
chr1.87027059	27	0.981481	-0.00275706	0.00256561	0.956591
chr1.87066843	26	0.0961538	0.42508	0.284344	0.425355
chr1.87205672	25	0.26	-0.373777	1.00414	0.709144
chr1.87426803	27	0.648148	-0.0897591	0.62246	0.909421
chr1.87448736	27	0.777778	-0.62528	0.861739	0.500581
chr1.87765109	26	0.788462	0.98774	0.492291	0.159199
chr1.87786244	26	0.153846	-0.196813	0.430158	0.764115
chr1.87800324	25	0.14	-0.783875	0.52425	0.278975
chr1.87869217	27	0.407407	0.262021	1.19148	0.810296
chr1.88002410	22	0.340909	0.398087	0.856311	0.667056
chr1.88117420	27	0.240741	2.38535	0.837017	0.00912686
chr1.88155787	27	0.814815	1.19089	0.584503	0.119308
chr1.88169317	25	0.84	0.813035	0.653482	0.314533
chr1.88175570	27	0.222222	2.38259	0.841009	0.00937512
chr1.88191632	27	0.814815	1.19089	0.584503	0.119308
chr1.88198866	27	0.222222	2.38259	0.841009	0.00937512
chr1.88222379	27	0.148148	-1.46245	0.442159	0.0278545
chr1.88231193	27	0.814815	1.19089	0.584503	0.119308
chr1.88254495	26	0.673077	0.00169707	0.54197	0.998161
chr1.88260971	27	0.814815	1.19089	0.584503	0.119308
chr1.88272603	26	0.826923	1.53252	0.546256	0.0381237
chr1.88347363	27	0.333333	-1.5798	0.967931	0.108328
chr1.88367655	27	0.0555556	1.10194	0.238391	0.0240136
chr1.88480445	26	0.173077	-0.156524	0.412515	0.807461
chr1.88483334	26	0.230769	-0.721438	0.457946	0.286385
chr1.88491187	27	0.981481	-0.00275706	0.00256561	0.956591
chr1.88503421	27	0.814815	0.298313	0.649326	0.71123
chr1.88543500	27	0.259259	-0.419002	1.05373	0.683141
chr1.88559946	27	1	0	0	NA
chr1.88560491	26	0.480769	0.15187	1.10391	0.885069
chr1.88655778	27	0.944444	-0.230135	0.0522043	0.313822
chr1.88672043	25	0.82	-1.03041	0.382036	0.0954979
chr1.88802146	27	0.351852	-0.846995	1.37333	0.469829
chr1.88834578	27	0.0555556	1.10194	0.238391	0.0240136
chr1.88847672	27	1	0	0	NA
chr1.88934576	27	0.111111	0.459632	0.300998	0.402156
chr1.88938726	27	0.444444	-0.730375	1.31068	0.523496
chr1.88965642	25	0.44	-0.802585	1.306	0.482495
chr1.88973140	27	0.425926	-0.746191	1.35951	0.522193
chr1.89037628	27	0.87037	0.528449	0.739411	0.53885
chr1.89105218	27	1	0	0	NA
chr1.89170658	27	0.796296	0.959199	0.545276	0.193953
chr1.89181946	27	0.351852	0.688456	0.905371	0.469348
chr1.89188669	27	0.37037	0.704273	0.917351	0.462148
chr1.89197310	26	0.692308	0.188476	0.632497	0.812666
chr1.89209033	26	0.980769	-0.00247148	0.0140942	0.983391
chr1.89219081	24	0.979167	0.00396263	0.014313	0.973577
chr1.89308931	27	0.203704	0.777985	0.786417	0.380327
chr1.89311956	24	0.166667	0.1774	0.611261	0.820499
chr1.89372222	27	0.333333	1.83833	0.725311	0.0308855
chr1.89413409	27	0.722222	-0.54064	0.678065	0.511466
chr1.89431627	27	0.833333	-1.09198	0.550442	0.141067
chr1.89437812	27	0.759259	-0.439363	0.724615	0.605755
chr1.89475883	27	0.87037	-1.05327	0.548769	0.155077
chr1.89532403	27	0.444444	0.350238	1.07731	0.735788
chr1.89613148	27	1	0	0	NA
chr1.89627092	27	0.296296	-0.217742	1.13558	0.838095
chr1.89638515	27	0.277778	-0.429304	1.08187	0.679796
chr1.89658842	27	0.851852	0.323959	0.670994	0.692485
chr1.89673929	26	0.365385	-0.172202	1.04547	0.866256
chr1.89706411	27	0.981481	-0.0228884	0.0185963	0.866707
chr1.89732923	27	0.277778	-0.429304	1.08187	0.679796
chr1.89753471	27	1	0	0	NA
chr1.89857490	27	0.425926	0.264778	1.19011	0.80823
chr1.89865000	27	0.203704	-1.89595	0.610101	0.015211
chr1.89892316	27	0.981481	-0.0158166	0.013832	0.89302
chr1.89924582	27	1	0	0	NA
chr1.89950580	27	0.0740741	1.31351	0.324882	0.0211968
chr1.90037676	26	1	0	0	NA
chr1.90090901	19	0.947368	-0.124998	0.0581055	0.604071
chr1.90105269	27	1	0	0	NA
chr1.90111957	27	0.814815	-1.08167	0.562975	0.149408
chr1.90113978	24	0.8125	-1.06142	0.412288	0.0983204
chr1.90201858	23	0.891304	0.227021	0.403816	0.720903
chr1.90305955	27	0.814815	0.612226	0.397988	0.331818
chr1.90350925	27	0.962963	-0.23445	0.0514944	0.301525
chr1.90420255	26	0.5	-0.414513	0.962671	0.67268
chr1.90424857	27	0.407407	-1.27167	1.20698	0.247066
chr1.90442977	27	0.185185	-2.10751	0.606277	0.00679623
[truncated: 55,939 more rows]
