# Supplementary material for: XX Disorder of Sex Development is associated with an insertion on chromosome 9 and downregulation of RSPO1 in dogs (Canis lupus familiaris)
Source: PLoS One. 2017 Oct 20;12(10):e0186331. doi: 10.1371/journal.pone.0186331 (PMC5650465; doi:10.1371/journal.pone.0186331)
Supplement: S2 Table — (XLSX) [file pone.0186331.s012.xlsx]

## Sheet: S3 Table
				S2 Table: MLPA probes tested in Region 3 haplotype block and the canine RevSex ortholog on CFA9.
			CFA	CanFam2 locus	CanFam3 locus	ID	sequence 5'-3'
			9	9,396,168-9,396,266	6,397,087-6,397,185	6397192 _1	GGGTTCCCTAAGGGTTGGATCTGACGTCAGTGGTGCTTCTTCC
						6397192 _2	[Phos] CCTTTCCTCTCATTTGCCCTCCTCTCTAGATTGGATCTTGCTGGC
			9	9,396,679-9,396,857	6,397,598-6,397,776	6397792 _1	GGGTTCCCTAAGGGTTGGACATAGGAAGGATCAGGAAGGTGTGC
						6397792 _2	[Phos]GTCCAGTAGAGACAGGGCCTCAACTCTAGATTGGATCTTGCTGGC
			9	9,396,872-9,397,013	6,397,791-6,397,932	6397942_1	GGGTTCCCTAAGGGTTGGAGGGTGGGTAGATTCCTGGAATTCG
						6397942_2	[Phos]CCTTTGGCCTAAGGAGTAGGAGGATCTAGATTGGATCTTGCTGGC
			9	9,397,105-9,397,163	6,398,024-6,398,082	6398092_1	GGGTTCCCTAAGGGTTGGAGACTCTGAGCAGGTAGAAGAAGAAGCAG
						6398092_2	[Phos]GAACCACCTGGAGAGAAGCTTCTCTTCTAGATTGGATCTTGCTGGC
			9	9,397,281-9,397,347	6,398,200-6,398,266	6398292_1	GGGTTCCCTAAGGGTTGGAGGAATCGGCCTCCTCTCTAATGAG
						6398292_2	[Phos]CGGATTTCCCTGTCAGCAGCTTTTATCTAGATTGGATCTTGCTGGC
			9	9,397,534-9,397,706	6,398,453-6,398,625	6398642_1	GGGTTCCCTAAGGGTTGGACACAAAAAGGCTCAGATGAGGCG
						6398642_2	[Phos]CGGAATGGAGGAGCACAATAGCCTTCTAGATTGGATCTTGCTGGC
			9	9,397,754-9,397,851	6,398,673-6,398,792	6398792_1	GGGTTCCCTAAGGGTTGGAACGAGAGATCACAGTGATGTGCCAG
						6398792_2	[Phos]GGTAGGGGCTTGCTGTAACCAAATCTAGATTGGATCTTGCTGGC
			9	9,397,914-9,398,041	6,398,833-6,398,960	6398942_1	GGGTTCCCTAAGGGTTGGATTGTCCATATCAACTCTCAGCGACC
						6398942_2	[Phos]CTTATGATCCAAATCTGGCCCGCTTTCTAGATTGGATCTTGCTGGC
			9	9,398,081-9,398,248	6,399,000-6,399,167	6399192_1	GGGTTCCCTAAGGGTTGGAATTCATTGGCCTGTTGTCTGTGGC
						6399192_2	[Phos]CCTGTTCAAAGTCACAGAACCGGATCTAGATTGGATCTTGCTGGC
			9	9,398,246-9,398,391	6,399,165-6,399,310	6399342_1	GGGTTCCCTAAGGGTTGGAGGAAAGAGACTGAGCTGGCATTTCAATC
						6399342_2	[Phos]GAGATAGAATCAGCCCTTCTGATCCAGCTCTAGATTGGATCTTGCTGGC
			9	20,851,294-20,851,421	17,576,652-17,576,779	17576632_1	GGGTTCCCTAAGGGTTGGATGCAGTGAAAAGCCCCTCTGGGTG
						17576632_2	[Phos] GTTACGTCAGCAATTTGTGGCCTCTCTCTAGATTGGATCTTGCTGGC
			9	20,829,903-208,300,49	17,598,050-17,598,196	17598058_1	GGGTTCCCTAAGGGTTGGATGACTAGGGCCAATCTTTCAGTGCAG
						17598058_2	[Phos] GCCCCAGATCATTCTGCAGACTTCCTATCTAGATTGGATCTTGCTGGC
			9	20,825,906-20,826,061	17,602,026-17,602,181	17602008_1	GGGTTCCCTAAGGGTTGGAGTTGAACAGGCACAGAACCAAACC
						17602008_2	[Phos] CAACCTCTATCCAGCCGCCAGTACTATCTAGATTGGATCTTGCTGGC
			9	20,808,870-20,808,948	17,619,130-17,619,208	17619154_1	GGGTTCCCTAAGGGTTGGACTAGGTCAGGCTGTCCAGACATGGTC
						17619154_2	[Phos] CTTTTCCATCCTCAGTCACCAGGGTCTAGATTGGATCTTGCTGGC
			9	20805653-20805713	17,622,365-17,622,425	17622365_1	GGGTTCCCTAAGGGTTGGACGGTGCTCTTACTAAAGCTGCCCAG
						17622365_2	[Phos] GTCCATTCCAGACCAGAAAGACCATCTAGATTGGATCTTGCTGGC
			9	20,80,2635-20,802,799	17,625,279-17,625,443	17625265_1	GGGTTCCCTAAGGGTTGGAGTCTGATTCAGTGACTGCCTGTCACAC
						17625265_2	[Phos] GCACTTAAACTCAATCCGCCCTCATCTAGATTGGATCTTGCTGGC
			9	20,789,111-20,789,270	17,638,846-17,639,005	17638846_1	GGGTTCCCTAAGGGTTGGAGGAATAAAGTGCAGCTGAACCATGTACTG
						17638846_2	[Phos] CATTGTCTGATCTTGCTGACACCTGGTCTAGATTGGATCTTGCTGGC
							MLPA Control Probes
			38	22,996,70-22,996,838	19,997,090-19,997,226	HSD7_1	GGGTTCCCTAAGGGTTGGAGTCCACACAACTAGCCATACATCAAGG
						HSD7_2	[Phos] GCACAACTTCTCACACTGCACCTGTTCTAGATTGGATCTTGCTGGC
			6	40,532,645-40,532,714	37,490,708-37,490,777	CBP_1	GGGTTCCCTAAGGGTTGGA GTCTCCAGCTAGTG GGATTCAGAACAC
						CBP_2	[Phos]CCAGCAGAATGCCGCTTCTTTATCTAGATTGGATCTTGCTGGC
