# Supplementary material for: XX Disorder of Sex Development is associated with an insertion on chromosome 9 and downregulation of RSPO1 in dogs (Canis lupus familiaris)
Source: PLoS One. 2017 Oct 20;12(10):e0186331. doi: 10.1371/journal.pone.0186331 (PMC5650465; doi:10.1371/journal.pone.0186331)
Supplement: S3 Table — (XLSX) [file pone.0186331.s013.xlsx]

## Sheet: S4 Table
	S3 Table. Dogs tested by MLPA to screen for CNVs in haplotype Region 3 and the canine RevSex ortholog.
	Breed	Animal number	Status
	BGL/MSCHNZ	A168*	female control		ACS = American cocker spaniel
	BGL	A304	female control		ACS/BGL = mix of ACS and BGL
	BGL	A888	female control		BGL = beagle
	BGL	A1050	female control		BGL/MSCHNZ = mix of BGL and miniature schnauzer
	LABR	C37	female control		ECS = English cocker spaniel
	GREYH	G1	male control		GREYH = greyhound
	LABR	B53	male control		LABR = Labrador retriever
	Dogs from the XX DSD model pedigree
	ACS	C205	ACS1 founder sire, PC
	ACS	C3428	ACS2 founder sire, PC
	ACS/BGL	C750	female, PC		PC = proven carrier (parent of an affected)
	ACS/BGL	C871	female, PC
	ACS/BGL	C3466	female, PC
	ACS/BGL	C3120	1 ov, 1 ovt		ov = ovary
	ACS/BGL	C3023	2 ovt <.5t		ovt = ovotestis
	ACS/BGL	C3072	2 ovt <.5t		t = testis
	ACS/BGL	C3457	2 ovt <.5t
	ACS/BGL	C3468	2 ovt <.5t
	ACS/BGL	C3549	2 ovt <.5t
	ACS/BGL	C709	2 ovt >.5t
	ACS/BGL	C783	2 ovt >.5t		*Reference: Wu et al 2009. PMCID: PMC2593750
	ACS/BGL	C2032	2 ovt >.5t
	ACS/BGL	C3006	2 ovt >.5t
	ACS/BGL	C3481	2 t
	Affected pet dogs
	ACS	PM4067	2 t
	ACS	PM4687	2 ovt >.5t
	ACS	PM5040	2 ovt
	ACS	PM5044	2 ovt <.5t
	ACS	PM5050	2 t
	ACS	PM5060	2 t
	ECS	PM6412	2 ovt >.5t
