# Supplementary material for: XX Disorder of Sex Development is associated with an insertion on chromosome 9 and downregulation of RSPO1 in dogs (Canis lupus familiaris)
Source: PLoS One. 2017 Oct 20;12(10):e0186331. doi: 10.1371/journal.pone.0186331 (PMC5650465; doi:10.1371/journal.pone.0186331)
Supplement: S4 Table — (XLSX) [file pone.0186331.s014.xlsx]

## Sheet: S5 Table
		S4 Table. List of 244 CFA9 variants identified by WGS of 3 dogs from the XX DSD model pedigree and 1 female control.
		CanFam3	244 CFA9 variants identified
		CFA 9	REF allele	ALT allele
		5360823	C	A
		5363319	C	CA
		5369117	T	A
		5385113	GAC	G
		5387379	G	A
		5390352	T	A
		5392282	A	T
		5394515	G	A
		5394516	C	T
		5394661	C	T
		5394685	A	G
		5395936	GC	G
		5398593	A	C
		5400235	C	T
		5400315	C	T
		5663611	GAC	G
		5729259	C	T
		5730718	A	G
		5732774	G	A
		5768457	C	T
		5769648	T	TA
		5770708	T	C
		5777240	A	G
		5781106	G	A
		5784245	A	G
		5997425	A	G
		6003432	C	CT
		6041930	C	T
		6042628	C	T
		6044703	T	TGG
		6045038	C	T
		6045223	A	C
		6045464	GCACGCTACACACATGATGCAGGTGTATGTGCACACACACA	G
		6045540	A	G
		6046010	C	T
		6046053	T	C
		6046068	T	C
		6046093	G	A
		6046402	A	C
		6046815	G	A
		6046897	T	C
		6047254	C	A
		6047292	C	G
		6048201	C	CG
		6048335	G	T
		6048431	C	T
		6048567	C	T
		6049690	C	T
		6052097	G	C
		6052115	G	A
		6052139	C	T
		6052508	A	C
		6052660	T	G
		6052709	C	A
		6052710	T	C
		6053047	C	T
		6053212	A	G
		6053751	G	A
		6056860	C	T
		6089175	A	T
		6089200	C	T
		6089220	C	T
		6089221	A	G
		6089436	C	CA
		6089635	A	AC
		6089650	C	A
		6089729	A	G
		6090246	GC	G
		6090253	G	GC
		6090289	T	C
		6090410	A	G
		6091081	TAAA	T
		6092684	C	T
		6092762	G	A
		6092768	G	A
		6093473	A	C
		6093886	C	T
		6094654	C	T
		6094684	C	G
		6094705	T	C
		6094726	G	C
		6094884	G	A
		6095609	G	GT
		6095883	TAAAAAATCTTAAA	T
		6096015	C	T
		6097313	G	A
		6097333	GT	G
		6097340	GGC	G
		6097938	G	T
		6097950	G	T
		6098797	AG	A
		6099281	CT	C
		6099299	A	T
		6099326	A	G
		6099418	T	C
		6099488	T	TTTTA
		6099515	T	TCACGCA
		6099694	TCAA	T
		6099819	G	A
		6099898	T	C
		6100039	G	A
		6100058	C	T
		6100724	G	A
		6103089	CT	C
		6115051	C	CA
		6193563	G	A
		6195324	G	T
		6241552	A	G
		6250750	C	T
		6255399	G	A
		6287603	C	T
		6296593	C	G
		6341548	AC	A
		6378634	CTTTCTTTCTTTCTTTCTTTCT	C
		6408646	A	T
		6466412	CCCCCA	C
		6466872	C	T
		6467918	G	T
		6467985	C	G
		6468283	G	A
		6469000	C	CTTCCTTTTCCTTTTTTTTTTT
		6471019	TGG	T
		6471171	CAG	C
		6471562	G	T
		6471852	C	T
		6473295	T	C
		6473551	TTTGA	T
		6473572	C	T
		6474248	C	T
		6475085	G	C
		6475384	T	C
		6475455	G	A
		6475616	C	T
		6476028	C	T
		6476556	C	T
		6479432	A	C
		6480069	G	A
		6480095	C	T
		6480335	CCCT	C
		6480341	C	CAT
		6488707	T	A
		6488708	G	A
		6489694	G	T
		6490105	G	A
		6490794	C	T
		6490802	C	T
		6490805	G	A
		6492386	A	G
		6494221	G	T
		6494530	T	C
		6494534	CTT	C
		6494752	G	A
		6494810	G	A
		6496227	C	G
		6496339	G	A
		6497222	C	A
		6497397	C	G
		6497935	C	T
		6498668	C	G
		6498999	T	A
		6501318	C	CG
		6502479	TTC	T
		6502483	CT	C
		6502485	CCTTGG	C
		6502492	TGAGAGC	T
		6502837	A	G
		6504617	G	A
		6504778	A	T
		6504795	T	G
		6504857	G	A
		6504968	A	G
		6504975	C	T
		6505032	A	G
		6505069	C	T
		6505080	G	T
		6505264	A	G
		6505302	G	A
		6505623	T	G
		6508711	G	A
		6513368	A	AC
		6563419	C	G
		6572002	A	G
		6580395	G	GC
		6583923	T	C
		6596626	C	T
		6631065	G	A
		6642317	T	C
		6652047	C	T
		6731635	T	C
		6740688	G	GT
		6773455	C	T
		6833533	C	T
		6837152	CT	C
		6837531	A	G
		6838193	G	A
		6839044	AAGAC	A
		6839736	CAG	C
		6843026	A	G
		6845909	C	T
		6847526	C	T
		6850393	TGGCCAACCC	T
		6850523	G	A
		6850709	A	T
		6851048	A	C
		6851862	G	A
		6853277	G	A
		6853960	G	A
		6854236	A	G
		6854311	G	A
		6855442	C	T
		6855803	G	A
		6856380	G	A
		6857225	G	A
		6857268	C	T
		6857356	C	G
		6857473	C	CT
		6857785	A	G
		6857805	T	G
		6858557	C	T
		6859274	C	T
		6860034	C	T
		6860386	G	C
		6861722	A	G
		6861723	G	A
		6862587	A	G
		6863036	G	A
		6876473	G	A
		6891087	T	C
		6919587	GGTT	G
		6919591	T	A
		6919594	A	C
		6946553	G	A
		7004994	C	T
		7022297	A	G
		7212593	G	T
		7212595	C	T
		7213428	A	G
		7213937	A	G
		7216643	GA	G
		7240276	C	T
		7240280	T	TTC
		7240396	T	C
		7241364	C	T
		7243520	A	G
