# Supplementary material for: XX Disorder of Sex Development is associated with an insertion on chromosome 9 and downregulation of RSPO1 in dogs (Canis lupus familiaris)
Source: PLoS One. 2017 Oct 20;12(10):e0186331. doi: 10.1371/journal.pone.0186331 (PMC5650465; doi:10.1371/journal.pone.0186331)
Supplement: S5 Table — (XLSX) [file pone.0186331.s015.xlsx]

## Sheet: S6 table
		S5 Table. Variant and control loci used in the custom canine array of WGS variants to identify those associated with XX DSD in Affected Pets compared to the Control Pets 1 and 2 groups.
		Probe locations on CFA9 CanFam3.1
		5400235	6056860	6479432	6583923	6861723
		5400315	6093473	6480069	6596626	6891087
		5663611	6096015	6480095	6631065	6919594
		5777240	6099418	6488707	6642317	6946553
		6003432	6115051	6488708	6731635	7022297
		6046010	6193563	6492386	6773455	7213937
		6048201	6241552	6494221	6833533	7243520
		6048335	6250750	6494810	6845909	control probes
		6052097	6255399	6498668	6850523	5369117
		6052115	6296593	6504617	6853277	6041930
		6052139	6341548	6504778	6854236	6045038
		6052660	6408646	6505032	6854311	6046402
		6052709	6467985	6505080	6857225	6048431
		6052710	6468283	6505302	6857268	6049690
		6053047	6471852	6508711	6857356	6094654
		6053212	6473295	6563419	6857805	6094884
		6053751	6474248	6572002	6861722	6097313
