# Supplementary material for: XX Disorder of Sex Development is associated with an insertion on chromosome 9 and downregulation of RSPO1 in dogs (Canis lupus familiaris)
Source: PLoS One. 2017 Oct 20;12(10):e0186331. doi: 10.1371/journal.pone.0186331 (PMC5650465; doi:10.1371/journal.pone.0186331)
Supplement: S6 Table — (XLSX) [file pone.0186331.s016.xlsx]

## Sheet: S7 Table
	S6 Table. Genotypes at the CFA9:6048201 locus for all pet dogs tested in the custom canine array of WGS variants.
		Gonadal	External sex			allele call at
	Animal	Histology	recorded in			CFA9:6048201 from
	number	Results	medical record	GROUP	BREED	electropherogram
	PM4067	2 t		AFFECTED	ACS	G+/-	ACS = American cocker spaniel
	PM4232	2 t		AFFECTED	ACS	G+/-
	PM4240	1 t, 1 ovt		AFFECTED	ACS	G+/-
	PM4370	1 t, 1 ovt		AFFECTED	ACS	G+/-
	PM4687	2 ovt (> .5t)		AFFECTED	ACS	G+/-
	PM4944	2 t		AFFECTED	ACS	G+/-
	PM5040	2 ovt (> .5t)		AFFECTED	ACS	G+/-
	PM5044	2 ovt (< .5t)		AFFECTED	ACS	G+/-
	PM5050	2 t		AFFECTED	ACS	G+/-
	PM5060	2 ovt (> .5t)		AFFECTED	ACS	G+G+
	PM6188 & dup	2 ovt (> .5t)		AFFECTED	ACS	G+/-
	PM6483	2 ovt (> .5t)		AFFECTED	ACS	G+/-
	PM4076	2 ovt		AFFECTED	AFGH*	G+/-	AFGH = Afghan hound
	PM5072	2 t		AFFECTED	AFGH	G+/-
	PM4043	2 t		AFFECTED	AM PIT*	G+/-	AM PIT = American pit bull terrier
	PM6265	2 t		AFFECTED	AM STAF	G+/-	AM STAF= American staffordshire terrier
	PM4932	2 t		AFFECTED	AUSSIE	G+/-	AUSSIE = Australian shepherd
	PM2001	2 ovt		AFFECTED	BASH*	G+/-	BASH = basset hound
	PM2023	2 t		AFFECTED	BGL*	G+/-	BGL = beagle
	PM4070 & dup	2 ovt (> .5t)		AFFECTED	BGL	(-/-)
	PM4545	2 ovt		AFFECTED	BGL	CT SNP
	PM4803	2 t		AFFECTED	BGL	(-/-)
	PM4069	2 t		AFFECTED	BORD COL*	G+/-	BORD COL = border Collie
	PM6214	2 ovt (< .5t)		AFFECTED	BORD COL	G+/-
	PM4998	2 ovt (< .5t)		AFFECTED	BR GRIF	G+/-
	PM3088	2 t		AFFECTED	ECS*	(-/-)	ECS = English cocker spaniel
	PM4941	2 t		AFFECTED	ECS	G+/-
	PM4942	2 ovt		AFFECTED	ECS	G+/-
	PM4943	2 t		AFFECTED	ECS	G+/-
	PM5034	2 ovt (> .5t)		AFFECTED	ECS	G+/-
	PM6186	2 t		AFFECTED	ECS	(-/-)
	PM6412	2 ovt (> .5t)		AFFECTED	ECS	G+/-
	PM4862	2 t		AFFECTED	FR BULL	G+/-	FR BULL = French bulldog
	PM4899	2 ovt (> .5t)		AFFECTED	GPIN	G+/-	GPIN = German pinscher
	PM4925	2 t		AFFECTED	GPIN	G+/-
	PM6335	1 ovt, 1 ovary		AFFECTED	GSD	(-/-)	GSD = German shepherd dog
	PM4299	1 ovt, 1 ovary		AFFECTED	GSHP	G+/-	GSHP = German shorthaired pointer
	PM4795	2 ovt (> .5t)		AFFECTED	GSHP	G+/-
	PM6152	2 ovt (< .5t)		AFFECTED	GSHP	G+/-
	PM6192	2 ovt (< .5t)		AFFECTED	GSHP	G+/-
	V27	2 ovt (< .5t)		AFFECTED	GSHP	G+/-
	PM3098	2 ovt		AFFECTED	KBT*	G+/-	KBT = Kerry blue terrier
	PM4226	2 ovt		AFFECTED	KBT	(-/-)
	PM4430	2 t		AFFECTED	KBT	sequencing failure
	PM4527	2 t		AFFECTED	KBT	(-/-)
	PM5002	2 ovt (> .5t)		AFFECTED	KBT	G+/-
	PM5015	2 t		AFFECTED	KBT	(-/-)
	PM6309	2 t		AFFECTED	NELKH	G+/-	NELKH = Norwegian elkhound
	PM4083	2 ovt		AFFECTED	PIT BULL	(-/-)	PIT BULL = pit bull terrier
	PM4799	2 ovt (> .5t)		AFFECTED	PUG	G+G+	PUG = pug
	PM5048 & dup	2 t		AFFECTED	PUG	(-/-)
	PM6361	2 t		AFFECTED	PUG	G+/-
	PM6436	2 t		AFFECTED	PUG	(-/-)
	PM2081	2 ovt (> .5t)		AFFECTED	SCWT	G+/-	SCWT = soft coated wheaten terrier
	PM3095	2 ovt		AFFECTED	SCWT*	G+/-
	PM4040	2 t		AFFECTED	SCWT*	G+/-
	PM4062	2 t		AFFECTED	SCWT*	G+/-
	PM5074	2 ovt		AFFECTED	SCWT	(-/-)
	PM5042	2 ovt (< .5t)		AFFECTED	TIBTER	G+/-	TIBTER = Tibetan terrier
	PM2025	2 ovt		AFFECTED	VIZ*	G+/-	VIZ = viszla
	PM3016	2 t		AFFECTED	WALKH*	G+/-	WALKH = treeing walker hound
	PM4050	2 t		AFFECTED	WEIM	G+/-	WEIM = Weimaraner
	PM5062	2 t		AFFECTED	WEIM	G+/-
	PM6393	2 ovt (> .5t)		AFFECTED	WEIM	(-/-)
	1686		FS	CONTROL 1	ACS	G+G+	ACS = American cocker spaniel
	1687		FU	CONTROL 1	ACS	G+G+
	2225		FS	CONTROL 1	ACS	G+/-
	5483		FI	CONTROL 1	ACS	G+/-
	8528		FS	CONTROL 1	ACS	G+/-
	9311		FS	CONTROL 1	ACS	G+/-
	9380		FS	CONTROL 1	ACS	G+/-
	1735		FI	CONTROL 1	AFGH	G+/-
	1771		FI	CONTROL 1	AFGH	(-/-)	AFGH = Afghan hound
	8502		FS	CONTROL 1	AM PIT	(-/-)
	9482		FS	CONTROL 1	AM PIT	(-/-)
	3144		FI	CONTROL 1	AM STAF	(-/-)
	7416		FS	CONTROL 1	AM STAF	(-/-)
	2264		FI	CONTROL 1	AUSSIE	G+/-	AUSSIE = Australian shepherd
	3708		FI	CONTROL 1	AUSSIE	G+/-
	7248		FS	CONTROL 1	BASH	G+/-
	8883		FS	CONTROL 1	BASH	CT SNP	BASH = basset hound
	222		FI	CONTROL 1	BGL	(-/-)	BGL = beagle
	2695		FI	CONTROL 1	BGL	(-/-)
	8937		FS	CONTROL 1	BGL	(-/-)
	9956		FS	CONTROL 1	BGL	G+/-
	3848		FI	CONTROL 1	BORD COL	G+/-	BORD COL = border Collie
	3870		FI	CONTROL 1	BORD COL	G+G+
	3885		FI	CONTROL 1	BORD COL	G+G+
	10459		FU	CONTROL 1	ECS	G+/-	ECS = English cocker spaniel
	1053		FS	CONTROL 1	ECS	(-/-)
	1967		FS	CONTROL 1	ECS	(-/-)
	1968		FS	CONTROL 1	ECS	(-/-)
	2614		FS	CONTROL 1	ECS	(-/-)
	7141		FS	CONTROL 1	ECS	(-/-)
	11075		FI	CONTROL 1	FR BULL	G+/-	FR BULL = French bulldog
	7749		FI	CONTROL 1	FR BULL	(-/-)
	4086		FI	CONTROL 1	GPIN	G+/-	GPIN = German pinscher
	5498		FI	CONTROL 1	GPIN	G+/-
	7662		FS	CONTROL 1	GSD	G+G+	GSD = German shepherd dog
	3942		FI	CONTROL 1	GSD	G+/-
	2310		FI	CONTROL 1	GSHP	(-/-)	GSHP = German shorthaired pointer
	2541		FS	CONTROL 1	GSHP	G+/-
	5499		FI	CONTROL 1	GSHP	(-/-)
	8107		FI	CONTROL 1	GSHP	(-/-)
	SID1332		FU	CONTROL 1	GSHP	G+/-
	SID2722		FU	CONTROL 1	GSHP	G+G+
	372		FS	CONTROL 1	KBT	(-/-)	KBT = Kerry blue terrier
	10560		FS	CONTROL 1	KBT	(-/-)
	9597		FI	CONTROL 1	PUG	(-/-)
	1254		FS	CONTROL 1	PUG	G+/-	PUG = pug
	1748		FI	CONTROL 1	PUG	G+/-
	3638		FI	CONTROL 1	PUG	(-/-)
	6952		FS	CONTROL 1	PUG	G+/-
	1792		FS	CONTROL 1	SCWT	(-/-)	SCWT = soft coated wheaten terrier
	1927		FS	CONTROL 1	SCWT	G+/-
	7256		FS	CONTROL 1	SCWT	(-/-)
	7448		FS	CONTROL 1	SCWT	(-/-)
	9229		FS	CONTROL 1	SCWT	G+/-
	6171		FS	CONTROL 1	TIBTER	(-/-)	TIBTER = Tibetan terrier
	PM6477		FU	CONTROL 1	TIBTER	G+/-
	PM6478		FU	CONTROL 1	TIBTER	G+/-
	7687		FI	CONTROL 1	VIZsla	G+/-
	8243		FS	CONTROL 1	VIZ	(-/-)	VIZ = viszla
	8314		FS	CONTROL 1	VIZ	G+/-
	11359		MI	CONTROL 1	WALKH	(-/-)	WALKH = treeing walker hound
	10266		MC	CONTROL 1	WALKH	(-/-)
	2402		FI	CONTROL 1	WEIM	(-/-)	WEIM = Weimaraner
	5950		FI	CONTROL 1	WEIM	(-/-)
	6966		FS	CONTROL 1	WEIM	(-/-)
	1688		FI	CONTROL 2	AKITA	G+/-	AKITA= akita
	3700		FS	CONTROL 2	AKITA	G+/-
	7752		FS	CONTROL 2	AKITA	(-/-)
	2128		FI	CONTROL 2	AL MALM	G+/-	AL MALM = Alaskan malamute
	4825		FS	CONTROL 2	AL MALM	G+/-
	7024		FS	CONTROL 2	AL MALM	G+/-
	2212		FS	CONTROL 2	AM ESK	(-/-)	AM ESK = American Eskimo
	3053		FS	CONTROL 2	AM ESK	(-/-)
	8536		FS	CONTROL 2	AM ESK	(-/-)
	1756		FU	CONTROL 2	BASENJI	(-/-)	BASENJI = basenji
	4137		FI	CONTROL 2	BASENJI	G+G+
	98		FS	CONTROL 2	BASENJI	G+/-
	1077		FS	CONTROL 2	BORZ	G+/-	BORZ = borzoi
	2570		FI	CONTROL 2	BORZ	G+/-
	SID466		FU	CONTROL 2	BORZ	G+/-
	1333		FS	CONTROL 2	BULLM	(-/-)	BULLM = bull mastiff
	6525		FS	CONTROL 2	BULLM	(-/-)
	8125		FS	CONTROL 2	BULLM	CT SNP
	1690		FI	CONTROL 2	CAIRN	(-/-)	CAIRN = Cairn terrier
	7779		FS	CONTROL 2	CAIRN	G+/-
	8283		FS	CONTROL 2	CAIRN	(-/-)
	2688		FS	CONTROL 2	GREYH	(-/-)	GREYH = greyhound
	6142		FS	CONTROL 2	GREYH	(-/-)
	7468		FS	CONTROL 2	GREYH	(-/-)
	1127		FS	CONTROL 2	HAVAN	(-/-)	HAVAN = Havanese
	2064		FI	CONTROL 2	HAVAN	(-/-)
	830		FS	CONTROL 2	HAVAN	(-/-)
	11080		FS	CONTROL 2	IGREYH	(-/-)	IGREYH = Italian greyhound
	12043		FS	CONTROL 2	IGREYH	G+/-
	8509		FS	CONTROL 2	IGREYH	(-/-)
	2266		FI	CONTROL 2	IWFH	(-/-)	IWFH = Irish wolfhound
	309		FI	CONTROL 2	IWFH	(-/-)
	5827		FI	CONTROL 2	IWFH	(-/-)
	5389		FI	CONTROL 2	MASTF	(-/-)	MASTF = mastiff
	8355		FI	CONTROL 2	MASTF	(-/-)
	967		FI	CONTROL 2	MASTF	(-/-)
	1760		FI	CONTROL 2	MSCHNZ	(-/-)	MSCHNZ = miniature schnauzer
	1778		FI	CONTROL 2	MSCHNZ	(-/-)
	5970		FI	CONTROL 2	MSCHNZ	G+/-
	1692		FI	CONTROL 2	SAMY	G+G+	SAMY= samoyed
	1770		FS	CONTROL 2	SAMY	(-/-)
	2368		FI	CONTROL 2	SAMY	(-/-)
	1671		FI	CONTROL 2	SHARP	G+G+	SHARP = sharpei
	2369		FS	CONTROL 2	SHARP	G+/-
	4809		FS	CONTROL 2	SHARP	(-/-)
	1183		FS	CONTROL 2	SIB HUSK	G+/-	SIB HUSK = Siberian husky
	3690		FI	CONTROL 2	SIB HUSK	(-/-)
	7302		FS	CONTROL 2	SIB HUSK	(-/-)
	5531		FU	CONTROL 2	STDPOO	(-/-)	STDPOO = standard poodle
	6001		FS	CONTROL 2	STDPOO	(-/-)
	6985		FS	CONTROL 2	STDPOO	(-/-)
	3820		FS	CONTROL 2	TPOO	(-/-)	TPOO = toy poodle
	8853		FS	CONTROL 2	TPOO	(-/-)
	SID2619		FU	CONTROL 2	TPOO	CT SNP
	6132		FS	CONTROL 2	WHWT	(-/-)	WHWT = West highland white terrier
	7394		FI	CONTROL 2	WHWT	(-/-)
	9370		FS	CONTROL 2	WHWT	G+/-
	4485		FS	CONTROL 2	YORKT	(-/-)	YORKT = Yorkshire terrier
	7848		FS	CONTROL 2	YORKT	(-/-)
	9316		FS	CONTROL 2	YORKT	CT SNP
		ov = ovary	FI= intact		* indicates the	(-/-) wild type
			female		case was described or	G+/- heterozygous
		ovt = ovotestis			reviewed in	G+G+ homozygous
			FS = spayed		Meyers-Wallen et al	CT SNP @ 6048201
		t = testis	female		1999
					PMID: 10369387
			FU = female
			not recorded
			if spayed or not
			MI = intact
			male
			MC = male
			castrated
