# Supplementary material for: XX Disorder of Sex Development is associated with an insertion on chromosome 9 and downregulation of RSPO1 in dogs (Canis lupus familiaris)
Source: PLoS One. 2017 Oct 20;12(10):e0186331. doi: 10.1371/journal.pone.0186331 (PMC5650465; doi:10.1371/journal.pone.0186331)
Supplement: S7 Table — (XLSX) [file pone.0186331.s017.xlsx]

## Sheet: S8 Table
		S7 Table. Droplet Digital PCR probes used near the 6048201 locus and in the SOX9 coding region to screen for CNV in XX DSD from the model pedigree and controls.
		Probe name	Primer sequence	Probe sequence	Probe Labels	CanFam3.1 coordinates
		6046348	CACTGCGGCTCTGTCTTG	CTGCCCTTCCCATGGACTGTACAC	5' FAM/3' BQH1	chr9:6046257-6046348
			TTGTCCAAATCCACCATCCC
		6047462	GTCCCTATTGGAGACCCTTG	TGGAGGAGAAGTGGGAAGTGGC	5' FAM/3' BQH1	chr9:6047320-6047462
			CTAAAGTGCCTTGGTGAGC
		6047728	GCCCTTTGGAGAGCCTAAA	TCT TCC ACC ACC CAG CAG AGC TAG	5' FAM/3' BQH1	chr9:6047579-6047728
			CAACCACTTAAGCCAGGGA
		6047925	ACCATCCCTTGTGCTGAATC	TGC GCT CAC ATC CCT CCT CCT TAT A	5' FAM/3' BQH1	chr9:6047812-6047925
			GCCCAAGCGAAGCATCT
		SOX9	CAAGAAAGACCACCCGGATTACAA	AGG AGG CCA CCG AAC AGA CGC A	5' FAM/3' BQH1	chr9:8276496-8276650
			CGGAGGAGGAGTGCGGCGAGT
		Control	ATGTCCACACAACTAGCCATAC	CACGCCCAGTCCTAGTCATGCTT	5' HEX/3' BQH1	chr38:19997088-19997185
			GTGTCTCGGTAGCGCATTT
