# Supplementary material for: XX Disorder of Sex Development is associated with an insertion on chromosome 9 and downregulation of RSPO1 in dogs (Canis lupus familiaris)
Source: PLoS One. 2017 Oct 20;12(10):e0186331. doi: 10.1371/journal.pone.0186331 (PMC5650465; doi:10.1371/journal.pone.0186331)
Supplement: S8 Table — (XLSX) [file pone.0186331.s018.xlsx]

## Sheet: S9 Table
				S8 Table: Potential transcription factor binding sites introduced by the guanine insertion at CFA9:6048201.
				TFBS sequence	TFBS Name	TFBS Family
				GGCAGCCGTG	LYL1,TAL1,NHLH1,NHLH2	bHLH
				GCCGTGGGGTGTGAA	GLIS3	C2H2 ZF
				GCCGTGGGGTGTGAA	PAX2	Homeodomain,Paired box
				GCCGTGGGGTGTGAA	PAX1,PAX5,PAX8,PAX9	Paired box
				CGTGGGGT	EGR1.EGR2,EGR3,EGR4	C2H2 ZF
				GTGGGGTGTG	ZNF740	C2H2 ZF
				GTGGGGTGTG	SP2,SP6,SP7,SP8,SP9	C2H2 ZF
				TFBS = transcription factor binding site.
